# Supplementary material for: Crystal structure of naltrexone chloride solvates with ethanol, propan-2-ol, and 2-methyl­propan-2-ol
Source: Acta Crystallogr E Crystallogr Commun. 2017 Jun 13;73(Pt 7):1013–20. doi: 10.1107/S205698901700843X (PMC5499280; doi:10.1107/S205698901700843X)
Supplement: Supplementary file 1 [file e-73-01013-sup1.cif]

##############################################################################
#                                                                            #
# This CIF contains the data in a paper accepted for publication in          #
# Acta Crystallographica Section E. It conforms to the requirements of       #
# Notes for Authors for Acta Crystallographica Section E, and has been       #
# peer reviewed under the auspices of the IUCr Commission on Journals.       #
#                                                                            #
# Full details of the Crystallographic Information File format               #
# are given in the paper "The Crystallographic Information File (CIF):       #
# a New Standard Archive File for Crystallography" by S. R. Hall, F. H.      #
# Allen and I. D. Brown [Acta Cryst. (1991), A47, 655-685].                  #
#                                                                            #
# The current version of the core CIF dictionary is obtainable from          #
# ftp://ftp.iucr.org/pub/cif_core.dic.                                       #
#                                                                            #
# Software is freely available for graphical display of the structure(s)     #
# in this CIF. For information consult the CIF software page                 #
# http://www.iucr.org/resources/cif/software.                                #
#                                                                            #
# This file may be used for bona fide research purposes within the           #
# scientific community so long as proper attribution is given to the journal # 
# article from which it was obtained.                                        #
#                                                                            #
##############################################################################
data_I
_audit_creation_method
;
Olex2 1.2
(compiled 2015.09.30 svn.r3233 for OlexSys, GUI svn.r5103)
;
_journal_data_validation_number     ?
_journal_date_recd_electronic     2017-05-31
_journal_date_accepted     2017-06-07
_journal_name_full     'Acta Crystallographica, Section E'
_journal_year     2017
_journal_volume     73
_journal_issue      7
_journal_page_first     1013
_journal_page_last     1020
_journal_paper_category     GO
_journal_paper_doi     10.1107/S205698901700843X
_journal_coeditor_code     JJ2196
_publ_contact_author_name
;
Alexander Y Nazarenko
;
_publ_contact_author_address
;
Chemistry Department, SUNY Buffalo State,
1300 Elmwood Ave
Buffalo, NY 14222
USA
;
_publ_contact_author_email     'nazareay@buffalostate.edu'
_publ_contact_author_fax     ?
_publ_contact_author_phone     '1-716-878-5923'
_publ_section_title
;
Crystal structure of naltrexone chloride solvates with ethanol, propan-2-ol, and
2-methylpropan-2-ol
;
_publ_section_title_footnote     .
loop_
    _publ_author_name
    _publ_author_footnote
    _publ_author_address
    'Menze, Aveary R.' .
;
Chemistry Department, SUNY Buffalo State,
1300 Elmwood Ave
Buffalo, NY 14222
USA
;
    'Sinnott, Jefferson P.' .
;
Chemistry Department, SUNY Buffalo State,
1300 Elmwood Ave
Buffalo, NY 14222
USA
;
    'Nazarenko, Alexander Y.' .
;
Chemistry Department, SUNY Buffalo State,
1300 Elmwood Ave
Buffalo, NY 14222
USA
;
_publ_section_synopsis
;
Naltrexone [systematic name:
17-(cyclopropylmethyl)-4,5\a-epoxy-3,14-dihydroxymorphinan-6-one] is an opioid
receptor competitive antagonist that has been widely used to prevent relapse
in opioid- and alcohol-dependent subjects. Its chloride salt forms
non-isomorphic solvates with ethanol
(C~20~H~24~O~4~^+^\\cdotCl^-^\\cdotC~2~H~5~OH) (I), propan-2-ol
(C~20~H~24~O~4~^+^\\cdotCl^-^\\cdotC~3~H~7~OH) (II), and 2-methylpropan-2-ol
(C~20~H~24~O~4~^+^\\cdotCl^-^\\cdotC~4~H~9~OH) (III). In all these structures,
the alcohol molecules occupy infinite solvent-filled channels. All three
compounds described are attractive crystalline forms for unambiguous
identification of naltrexone chloride after isolation from a pharmaceutical
form.
;
_chemical_name_systematic
;
17-(Cyclopropylmethyl)-3,14-dihydroxy-4,5a-epoxymorphinan-6-one
hydrochloride ethanol monosolvate
;
_chemical_name_common     'Naltrexone chloride ethanol solvate'
_chemical_formula_moiety     'C20 H24 N O4 +, Cl -, C2 H6 O'
_chemical_formula_sum     'C22 H30 Cl N O5'
_chemical_formula_iupac     'C20 H24 N O4 +, Cl -, C2 H6 O'
_chemical_formula_weight     423.92
_chemical_melting_point     ?
_shelx_space_group_comment
;
The symmetry employed for this shelxl refinement is uniquely defined
by the following loop, which should always be used as a source of
symmetry information in preference to the above space-group names.
They are only intended as comments.
;
_space_group_crystal_system     monoclinic
_space_group_name_H-M_alt     'P 21'
_space_group_name_Hall     'P 2yb'
loop_
    _space_group_symop_operation_xyz
    'x, y, z'
    '-x, y+1/2, -z'
_cell_length_a     8.6885(7)
_cell_length_b     7.9478(6)
_cell_length_c     15.3417(10)
_cell_angle_alpha     90
_cell_angle_beta     103.908(2)
_cell_angle_gamma     90
_cell_volume     1028.35(13)
_cell_formula_units_Z     2
_cell_measurement_reflns_used     3107
_cell_measurement_theta_min     2.91
_cell_measurement_theta_max     26.36
_cell_measurement_temperature     173(2)
_exptl_crystal_description     'needle'
_exptl_crystal_colour     colourless
_exptl_crystal_size_max     0.564
_exptl_crystal_size_mid     0.129
_exptl_crystal_size_min     0.062
_exptl_crystal_density_diffrn     1.369
_exptl_crystal_density_meas     ?
_exptl_crystal_density_method     ?
_exptl_crystal_F_000     452
_exptl_absorpt_coefficient_mu     0.220
_exptl_absorpt_correction_type     multi-scan
_exptl_absorpt_process_details
;
(SADABS; Bruker, 2015)
;
_shelx_estimated_absorpt_T_min     ?
_shelx_estimated_absorpt_T_max     ?
_exptl_absorpt_correction_T_min     0.8907
_exptl_absorpt_correction_T_max     1.0000
_diffrn_ambient_temperature     173
_diffrn_radiation_type     MoK\a
_diffrn_radiation_wavelength     0.71073
_diffrn_measurement_device_type     'Bruker PHOTON-100 CMOS'
_diffrn_measurement_method     '\f and \w scans'
_diffrn_detector_area_resol_mean     ?
_diffrn_reflns_number     33845
_diffrn_reflns_av_R_equivalents     0.0424
_diffrn_reflns_theta_min     2.905
_diffrn_reflns_theta_max     29.848
_diffrn_reflns_theta_full     26.000
_diffrn_measured_fraction_theta_max     0.996
_diffrn_measured_fraction_theta_full     0.998
_diffrn_reflns_limit_h_min     -12
_diffrn_reflns_limit_h_max     12
_diffrn_reflns_limit_k_min     -10
_diffrn_reflns_limit_k_max     11
_diffrn_reflns_limit_l_min     -21
_diffrn_reflns_limit_l_max     21
_diffrn_standards_number     0
_refine_special_details     ?
_reflns_number_total     5866
_reflns_number_gt     5008
_reflns_threshold_expression     'I > 2\s(I)'
_refine_ls_structure_factor_coef     Fsqd
_refine_ls_matrix_type     full
_refine_ls_R_factor_all     0.0531
_refine_ls_R_factor_gt     0.0381
_refine_ls_wR_factor_gt     0.0769
_refine_ls_wR_factor_ref     0.0824
_refine_ls_goodness_of_fit_ref     1.028
_refine_ls_restrained_S_all     1.028
_refine_ls_number_reflns     5866
_refine_ls_number_parameters     305
_refine_ls_number_restraints     10
_refine_ls_hydrogen_treatment     mixed
_refine_ls_weighting_scheme     calc
_refine_ls_weighting_details
              'w=1/[\s^2^(Fo^2^)+(0.0403P)^2^+0.1718P] where P=(Fo^2^+2Fc^2^)/3'
_atom_sites_solution_hydrogens     mixed
_atom_sites_solution_primary     ?
_atom_sites_solution_secondary     ?
_refine_ls_shift/su_max     0.000
_refine_ls_shift/su_mean     0.000
_refine_diff_density_max     0.323
_refine_diff_density_min     -0.238
_refine_ls_extinction_method     none
_refine_ls_extinction_coef     .
_refine_ls_abs_structure_details
;
Flack <i>x</i> determined using 2015 quotients
[(<i>I</i>^+^)-(<i>I</i>^-^)]/[(<i>I</i>^+^)+(<i>I</i>^-^)]
(Parsons et al., 2013)
;
_refine_ls_abs_structure_Flack     -0.017(18)
loop_
    _atom_type_symbol
    _atom_type_description
    _atom_type_scat_dispersion_real
    _atom_type_scat_dispersion_imag
    _atom_type_scat_source
    'C' 'C' 0.0033 0.0016
                         'International Tables Vol C Tables 4.2.6.8 and 6.1.1.4'
    'H' 'H' 0.0000 0.0000
                         'International Tables Vol C Tables 4.2.6.8 and 6.1.1.4'
    'N' 'N' 0.0061 0.0033
                         'International Tables Vol C Tables 4.2.6.8 and 6.1.1.4'
    'O' 'O' 0.0106 0.0060
                         'International Tables Vol C Tables 4.2.6.8 and 6.1.1.4'
    'Cl' 'Cl' 0.1484 0.1585
                         'International Tables Vol C Tables 4.2.6.8 and 6.1.1.4'
_computing_data_collection
;
APEX2 (Bruker, 2013)
;
_computing_cell_refinement
;
SAINT (Bruker, 2013)
;
_computing_data_reduction
;
SAINT (Bruker, 2013)
;
_computing_structure_solution
;
SHELXT (Sheldrick, 2015a)
;
_computing_structure_refinement
;
SHELXL2014 (Sheldrick, 2015b)
;
_computing_molecular_graphics
;
<i>OLEX2</i> (Dolomanov <i>et al.</i>,  2009) and Mercury (Macrae <i>et
al.</i>,  2006)
;
_computing_publication_material
;
<i>OLEX2</i> (Dolomanov <i>et al.</i>,  2009) and PLATON (Spek,
2009)
;
loop_
    _atom_site_type_symbol
    _atom_site_label
    _atom_site_fract_x
    _atom_site_fract_y
    _atom_site_fract_z
    _atom_site_U_iso_or_equiv
    _atom_site_adp_type
    _atom_site_calc_flag
    _atom_site_occupancy
    _atom_site_disorder_assembly
    _atom_site_disorder_group
    O O1 0.8998(2) 0.8845(2) 0.08336(11) 0.0259(4) Uani d 1 . .
    O O2 0.64317(17) 0.68560(19) 0.04754(10) 0.0203(3) Uani d 1 . .
    O O3 0.42853(18) 0.8802(2) 0.12744(11) 0.0223(3) Uani d 1 . .
    H H3 0.401(3) 0.943(3) 0.1618(14) 0.033 Uiso calc 1 . .
    O O4 1.03919(19) 0.29776(19) 0.11509(10) 0.0190(3) Uani d 1 . .
    H H4 1.129(4) 0.273(3) 0.1404(13) 0.029 Uiso calc 1 . .
    N N1 0.8634(2) 0.1391(2) 0.20958(11) 0.0163(3) Uani d 1 . .
    H H1 0.923(3) 0.101(3) 0.1776(17) 0.020 Uiso d 1 . .
    C C1 0.6310(3) 0.5970(3) 0.31115(15) 0.0210(5) Uani d 1 . .
    H H1A 0.6326(3) 0.5760(7) 0.3709(19) 0.025 Uiso calc 1 . .
    C C2 0.5273(3) 0.7163(3) 0.26364(15) 0.0214(5) Uani d 1 . .
    H H2 0.456(2) 0.7737(17) 0.2936(9) 0.026 Uiso calc 1 . .
    C C3 0.5215(2) 0.7569(3) 0.17401(15) 0.0190(4) Uani d 1 . .
    C C4 0.6221(2) 0.6658(3) 0.13365(13) 0.0170(4) Uani d 1 . .
    C C5 0.7949(2) 0.6061(3) 0.04998(14) 0.0170(4) Uani d 1 . .
    H H5 0.7973(3) 0.5645(12) -0.0074(16) 0.020 Uiso calc 1 . .
    C C6 0.9275(3) 0.7348(3) 0.08214(14) 0.0184(4) Uani d 1 . .
    C C7 1.0886(3) 0.6620(3) 0.11905(15) 0.0238(4) Uani d 1 . .
    H H7A 1.1658(16) 0.7513(18) 0.1360(4) 0.029 Uiso calc 1 . .
    H H7B 1.1194(7) 0.5929(14) 0.0741(9) 0.029 Uiso calc 1 . .
    C C8 1.0822(3) 0.5547(3) 0.20189(15) 0.0192(4) Uani d 1 . .
    H H8A 1.186(2) 0.5160(8) 0.2306(6) 0.023 Uiso calc 1 . .
    H H8B 1.0434(8) 0.6210(13) 0.2440(8) 0.023 Uiso calc 1 . .
    C C9 0.9473(2) 0.2976(3) 0.25188(13) 0.0149(4) Uani d 1 . .
    H H9 1.052(3) 0.2645(9) 0.2875(9) 0.018 Uiso calc 1 . .
    C C10 0.8594(2) 0.3851(3) 0.31563(14) 0.0177(4) Uani d 1 . .
    H H10A 0.8098(9) 0.2985(16) 0.3456(6) 0.021 Uiso calc 1 . .
    H H10B 0.9375(14) 0.4451(11) 0.3623(9) 0.021 Uiso calc 1 . .
    C C11 0.7335(2) 0.5080(3) 0.26984(14) 0.0165(4) Uani d 1 . .
    C C12 0.7207(2) 0.5434(3) 0.18062(14) 0.0157(4) Uani d 1 . .
    C C13 0.8071(2) 0.4592(3) 0.11827(13) 0.0144(4) Uani d 1 . .
    C C14 0.9728(2) 0.4048(3) 0.17174(13) 0.0145(4) Uani d 1 . .
    C C15 0.7130(2) 0.3023(3) 0.07757(14) 0.0175(4) Uani d 1 . .
    H H15A 0.609(2) 0.3349(7) 0.0464(6) 0.021 Uiso calc 1 . .
    H H15B 0.7633(10) 0.2520(10) 0.0356(8) 0.021 Uiso calc 1 . .
    C C16 0.7020(2) 0.1746(3) 0.14941(14) 0.0197(4) Uani d 1 . .
    H H16A 0.6339(13) 0.2165(8) 0.1845(7) 0.024 Uiso calc 1 . .
    H H16B 0.6575(9) 0.0730(19) 0.1217(5) 0.024 Uiso calc 1 . .
    C C17 0.8565(3) -0.0007(3) 0.27469(15) 0.0217(5) Uani d 1 . .
    H H17A 0.7851(15) 0.0308(7) 0.3109(7) 0.026 Uiso calc 1 . .
    H H17B 0.8148(9) -0.100(2) 0.2417(7) 0.026 Uiso calc 1 . .
    C C18 1.0151(3) -0.0406(3) 0.33484(16) 0.0248(5) Uani d 1 . .
    H H18 1.100(3) -0.0555(5) 0.3062(9) 0.030 Uiso calc 1 . .
    C C19 1.0167(4) -0.1523(4) 0.41391(19) 0.0374(6) Uani d 1 . .
    H H19A 0.917(2) -0.1882(10) 0.4233(3) 0.045 Uiso calc 1 . .
    H H19B 1.100(2) -0.233(2) 0.4301(4) 0.045 Uiso calc 1 . .
    C C20 1.0588(4) 0.0293(4) 0.42825(17) 0.0360(6) Uani d 1 . .
    H H20A 1.166(3) 0.0567(8) 0.4528(6) 0.043 Uiso calc 1 . .
    H H20B 0.9850(17) 0.1009(17) 0.4460(5) 0.043 Uiso calc 1 . .
    O O5 0.6227(2) 1.1314(4) 0.42038(13) 0.0522(6) Uani d 1 . .
    H H5A 0.5552 1.1465 0.3717 0.078 Uiso calc 0.66(3) A 1
    H H5B 0.5546 1.1413 0.3715 0.078 Uiso calc 0.34(3) A 2
    C C21 0.5677(11) 1.0028(15) 0.4713(7) 0.046(2) Uani d 0.66(3) A 1
    H H21A 0.5584(11) 0.888(5) 0.4362(15) 0.055 Uiso calc 0.66(3) A 1
    H H21B 0.454(4) 1.0348(19) 0.4790(7) 0.055 Uiso calc 0.66(3) A 1
    C C21A 0.557(3) 1.049(5) 0.4808(19) 0.086(9) Uani d 0.34(3) A 2
    H H21C 0.4644 0.9830 0.4484 0.103 Uiso calc 0.34(3) A 2
    H H21D 0.5208 1.1316 0.5196 0.103 Uiso calc 0.34(3) A 2
    C C22 0.6769(13) 0.9820(15) 0.5609(6) 0.0408(19) Uani d 0.66(3) A 1
    H H22A 0.781(4) 0.955(5) 0.5540(6) 0.061 Uiso calc 0.66(3) A 1
    H H22B 0.640(3) 0.893(4) 0.5925(16) 0.061 Uiso calc 0.66(3) A 1
    H H22C 0.681(4) 1.085(4) 0.5942(15) 0.061 Uiso calc 0.66(3) A 1
    C C22A 0.673(3) 0.937(3) 0.5356(18) 0.054(5) Uani d 0.34(3) A 2
    H H22D 0.7009 0.8489 0.4978 0.081 Uiso calc 0.34(3) A 2
    H H22E 0.6272 0.8862 0.5819 0.081 Uiso calc 0.34(3) A 2
    H H22F 0.7676 1.0014 0.5642 0.081 Uiso calc 0.34(3) A 2
    Cl Cl01 0.34066(7) 1.14944(8) 0.24667(4) 0.03172(15) Uani d 1 . .
loop_
    _atom_site_aniso_label
    _atom_site_aniso_U_11
    _atom_site_aniso_U_22
    _atom_site_aniso_U_33
    _atom_site_aniso_U_12
    _atom_site_aniso_U_13
    _atom_site_aniso_U_23
    O1 0.0362(9) 0.0179(8) 0.0254(9) 0.0005(7) 0.0110(7) -0.0014(7)
    O2 0.0210(7) 0.0243(9) 0.0158(7) 0.0047(6) 0.0047(6) 0.0021(6)
    O3 0.0208(8) 0.0216(8) 0.0240(8) 0.0054(7) 0.0046(6) -0.0015(7)
    O4 0.0186(7) 0.0218(8) 0.0187(7) 0.0034(6) 0.0084(6) -0.0018(6)
    N1 0.0202(8) 0.0133(8) 0.0168(8) -0.0008(7) 0.0073(6) -0.0004(7)
    C1 0.0236(11) 0.0245(11) 0.0165(10) 0.0017(8) 0.0081(9) -0.0008(8)
    C2 0.0202(11) 0.0233(11) 0.0233(11) 0.0021(9) 0.0102(9) -0.0028(9)
    C3 0.0148(10) 0.0191(10) 0.0225(10) -0.0004(8) 0.0033(8) -0.0018(8)
    C4 0.0165(9) 0.0190(10) 0.0154(9) -0.0019(8) 0.0036(7) -0.0010(8)
    C5 0.0203(10) 0.0177(10) 0.0138(9) 0.0021(8) 0.0059(8) 0.0005(7)
    C6 0.0257(11) 0.0185(10) 0.0141(10) -0.0019(8) 0.0105(8) 0.0008(8)
    C7 0.0218(10) 0.0198(10) 0.0316(12) -0.0051(10) 0.0100(9) 0.0036(10)
    C8 0.0181(10) 0.0180(10) 0.0210(10) -0.0034(8) 0.0035(8) 0.0000(8)
    C9 0.0160(9) 0.0130(9) 0.0155(9) -0.0013(8) 0.0036(7) -0.0006(8)
    C10 0.0217(10) 0.0181(10) 0.0138(9) 0.0002(9) 0.0054(8) -0.0001(8)
    C11 0.0172(10) 0.0170(10) 0.0159(10) -0.0017(8) 0.0051(8) -0.0020(8)
    C12 0.0140(9) 0.0158(10) 0.0178(10) -0.0018(8) 0.0050(8) -0.0027(8)
    C13 0.0160(10) 0.0145(10) 0.0134(9) -0.0016(7) 0.0050(7) -0.0005(7)
    C14 0.0150(9) 0.0153(10) 0.0136(10) 0.0004(7) 0.0044(7) -0.0013(8)
    C15 0.0178(10) 0.0180(10) 0.0156(9) -0.0019(8) 0.0018(8) -0.0018(8)
    C16 0.0192(10) 0.0192(11) 0.0204(10) -0.0052(8) 0.0045(8) -0.0026(9)
    C17 0.0313(12) 0.0151(10) 0.0210(10) -0.0046(9) 0.0110(9) 0.0013(9)
    C18 0.0330(13) 0.0196(11) 0.0244(12) 0.0040(9) 0.0121(10) 0.0034(9)
    C19 0.0511(17) 0.0309(15) 0.0312(14) 0.0082(12) 0.0120(12) 0.0132(11)
    C20 0.0440(16) 0.0339(14) 0.0253(13) 0.0051(12) -0.0008(11) 0.0028(11)
    O5 0.0357(10) 0.0836(18) 0.0374(11) 0.0014(12) 0.0089(8) 0.0167(12)
    C21 0.029(3) 0.073(5) 0.034(3) -0.009(4) 0.002(3) 0.000(3)
    C21A 0.068(10) 0.131(18) 0.076(13) 0.042(10) 0.054(9) 0.059(13)
    C22 0.037(3) 0.060(5) 0.025(3) -0.007(3) 0.006(3) 0.000(3)
    C22A 0.053(8) 0.058(11) 0.056(11) -0.003(8) 0.023(9) 0.008(8)
    Cl01 0.0290(3) 0.0350(3) 0.0319(3) 0.0134(3) 0.0090(2) -0.0008(3)
_geom_special_details
;
 All esds (except the esd in the dihedral angle between two l.s. planes)
 are estimated using the full covariance matrix.  The cell esds are taken
 into account individually in the estimation of esds in distances, angles
 and torsion angles; correlations between esds in cell parameters are only
 used when they are defined by crystal symmetry.  An approximate (isotropic)
 treatment of cell esds is used for estimating esds involving l.s. planes.
;
loop_
    _geom_bond_atom_site_label_1
    _geom_bond_atom_site_label_2
    _geom_bond_site_symmetry_2
    _geom_bond_distance
    _geom_bond_publ_flag
    O1 C6 . 1.215(3) ?
    O2 C4 . 1.386(2) ?
    O2 C5 . 1.454(2) ?
    O3 H3 . 0.80(3) ?
    O3 C3 . 1.359(3) ?
    O4 H4 . 0.81(3) ?
    O4 C14 . 1.433(2) ?
    N1 H1 . 0.85(3) ?
    N1 C9 . 1.521(3) ?
    N1 C16 . 1.509(3) ?
    N1 C17 . 1.505(3) ?
    C1 H1A . 0.93(3) ?
    C1 C2 . 1.388(3) ?
    C1 C11 . 1.402(3) ?
    C2 H2 . 0.97(3) ?
    C2 C3 . 1.402(3) ?
    C3 C4 . 1.390(3) ?
    C4 C12 . 1.379(3) ?
    C5 H5 . 0.95(3) ?
    C5 C6 . 1.531(3) ?
    C5 C13 . 1.555(3) ?
    C6 C7 . 1.494(3) ?
    C7 H7A . 0.968(19) ?
    C7 H7B . 0.968(19) ?
    C7 C8 . 1.543(3) ?
    C8 H8A . 0.956(18) ?
    C8 H8B . 0.956(18) ?
    C8 C14 . 1.524(3) ?
    C9 H9 . 0.98(2) ?
    C9 C10 . 1.543(3) ?
    C9 C14 . 1.555(3) ?
    C10 H10A . 0.983(18) ?
    C10 H10B . 0.983(18) ?
    C10 C11 . 1.509(3) ?
    C11 C12 . 1.376(3) ?
    C12 C13 . 1.507(3) ?
    C13 C14 . 1.538(3) ?
    C13 C15 . 1.539(3) ?
    C15 H15A . 0.949(18) ?
    C15 H15B . 0.949(18) ?
    C15 C16 . 1.518(3) ?
    C16 H16A . 0.950(18) ?
    C16 H16B . 0.950(18) ?
    C17 H17A . 0.960(19) ?
    C17 H17B . 0.960(19) ?
    C17 C18 . 1.497(3) ?
    C18 H18 . 0.95(3) ?
    C18 C19 . 1.500(3) ?
    C18 C20 . 1.498(4) ?
    C19 H19A . 0.96(2) ?
    C19 H19B . 0.96(2) ?
    C19 C20 . 1.492(4) ?
    C20 H20A . 0.95(2) ?
    C20 H20B . 0.95(2) ?
    O5 H5A . 0.8400 ?
    O5 H5B . 0.8400 ?
    O5 C21 . 1.437(10) ?
    O5 C21A . 1.37(2) ?
    C21 H21A . 1.05(4) ?
    C21 H21B . 1.05(4) ?
    C21 C22 . 1.480(13) ?
    C21A H21C . 0.9900 ?
    C21A H21D . 0.9900 ?
    C21A C22A . 1.44(4) ?
    C22 H22A . 0.96(3) ?
    C22 H22B . 0.96(3) ?
    C22 H22C . 0.96(3) ?
    C22A H22D . 0.9800 ?
    C22A H22E . 0.9800 ?
    C22A H22F . 0.9800 ?
loop_
    _geom_angle_atom_site_label_1
    _geom_angle_atom_site_label_2
    _geom_angle_atom_site_label_3
    _geom_angle_site_symmetry_1
    _geom_angle_site_symmetry_3
    _geom_angle
    _geom_angle_publ_flag
    C4 O2 C5 . . 104.64(15) ?
    C3 O3 H3 . . 109.5 ?
    C14 O4 H4 . . 109.5 ?
    C9 N1 H1 . . 104.3(17) ?
    C16 N1 H1 . . 108.6(17) ?
    C16 N1 C9 . . 112.68(17) ?
    C17 N1 H1 . . 104.2(17) ?
    C17 N1 C9 . . 114.83(15) ?
    C17 N1 C16 . . 111.38(16) ?
    C2 C1 H1A . . 119.7 ?
    C2 C1 C11 . . 120.7(2) ?
    C11 C1 H1A . . 119.7 ?
    C1 C2 H2 . . 118.7 ?
    C1 C2 C3 . . 122.6(2) ?
    C3 C2 H2 . . 118.7 ?
    O3 C3 C2 . . 123.96(19) ?
    O3 C3 C4 . . 119.97(19) ?
    C4 C3 C2 . . 116.1(2) ?
    O2 C4 C3 . . 127.38(19) ?
    C12 C4 O2 . . 111.74(17) ?
    C12 C4 C3 . . 120.84(19) ?
    O2 C5 H5 . . 110.5 ?
    O2 C5 C6 . . 109.01(16) ?
    O2 C5 C13 . . 104.95(15) ?
    C6 C5 H5 . . 110.5 ?
    C6 C5 C13 . . 111.12(17) ?
    C13 C5 H5 . . 110.5 ?
    O1 C6 C5 . . 121.5(2) ?
    O1 C6 C7 . . 123.0(2) ?
    C7 C6 C5 . . 115.32(18) ?
    C6 C7 H7A . . 110.1 ?
    C6 C7 H7B . . 110.1 ?
    C6 C7 C8 . . 108.08(17) ?
    H7A C7 H7B . . 108.4 ?
    C8 C7 H7A . . 110.1 ?
    C8 C7 H7B . . 110.1 ?
    C7 C8 H8A . . 109.9 ?
    C7 C8 H8B . . 109.9 ?
    H8A C8 H8B . . 108.3 ?
    C14 C8 C7 . . 108.99(18) ?
    C14 C8 H8A . . 109.9 ?
    C14 C8 H8B . . 109.9 ?
    N1 C9 H9 . . 107.5 ?
    N1 C9 C10 . . 112.62(16) ?
    N1 C9 C14 . . 105.16(15) ?
    C10 C9 H9 . . 107.5 ?
    C10 C9 C14 . . 116.16(17) ?
    C14 C9 H9 . . 107.5 ?
    C9 C10 H10A . . 108.7 ?
    C9 C10 H10B . . 108.7 ?
    H10A C10 H10B . . 107.6 ?
    C11 C10 C9 . . 114.23(17) ?
    C11 C10 H10A . . 108.7 ?
    C11 C10 H10B . . 108.7 ?
    C1 C11 C10 . . 125.78(18) ?
    C12 C11 C1 . . 115.99(19) ?
    C12 C11 C10 . . 118.16(18) ?
    C4 C12 C13 . . 108.85(17) ?
    C11 C12 C4 . . 123.76(19) ?
    C11 C12 C13 . . 127.38(19) ?
    C12 C13 C5 . . 97.49(16) ?
    C12 C13 C14 . . 109.36(16) ?
    C12 C13 C15 . . 108.69(16) ?
    C14 C13 C5 . . 118.28(16) ?
    C14 C13 C15 . . 109.06(16) ?
    C15 C13 C5 . . 113.06(17) ?
    O4 C14 C8 . . 109.61(16) ?
    O4 C14 C9 . . 107.99(16) ?
    O4 C14 C13 . . 107.76(16) ?
    C8 C14 C9 . . 112.67(16) ?
    C8 C14 C13 . . 112.20(17) ?
    C13 C14 C9 . . 106.39(16) ?
    C13 C15 H15A . . 109.3 ?
    C13 C15 H15B . . 109.3 ?
    H15A C15 H15B . . 108.0 ?
    C16 C15 C13 . . 111.55(17) ?
    C16 C15 H15A . . 109.3 ?
    C16 C15 H15B . . 109.3 ?
    N1 C16 C15 . . 110.95(16) ?
    N1 C16 H16A . . 109.4 ?
    N1 C16 H16B . . 109.4 ?
    C15 C16 H16A . . 109.4 ?
    C15 C16 H16B . . 109.4 ?
    H16A C16 H16B . . 108.0 ?
    N1 C17 H17A . . 109.0 ?
    N1 C17 H17B . . 109.0 ?
    H17A C17 H17B . . 107.8 ?
    C18 C17 N1 . . 112.82(18) ?
    C18 C17 H17A . . 109.0 ?
    C18 C17 H17B . . 109.0 ?
    C17 C18 H18 . . 116.2 ?
    C17 C18 C19 . . 116.9(2) ?
    C17 C18 C20 . . 119.7(2) ?
    C19 C18 H18 . . 116.2 ?
    C20 C18 H18 . . 116.2 ?
    C20 C18 C19 . . 59.68(18) ?
    C18 C19 H19A . . 117.8 ?
    C18 C19 H19B . . 117.8 ?
    H19A C19 H19B . . 114.9 ?
    C20 C19 C18 . . 60.09(17) ?
    C20 C19 H19A . . 117.8 ?
    C20 C19 H19B . . 117.8 ?
    C18 C20 H20A . . 117.7 ?
    C18 C20 H20B . . 117.7 ?
    C19 C20 C18 . . 60.23(18) ?
    C19 C20 H20A . . 117.7 ?
    C19 C20 H20B . . 117.7 ?
    H20A C20 H20B . . 114.9 ?
    C21 O5 H5A . . 109.5 ?
    C21A O5 H5B . . 109.5 ?
    O5 C21 H21A . . 109.4 ?
    O5 C21 H21B . . 109.4 ?
    O5 C21 C22 . . 111.2(7) ?
    H21A C21 H21B . . 108.0 ?
    C22 C21 H21A . . 109.4 ?
    C22 C21 H21B . . 109.4 ?
    O5 C21A H21C . . 109.6 ?
    O5 C21A H21D . . 109.6 ?
    O5 C21A C22A . . 110(2) ?
    H21C C21A H21D . . 108.1 ?
    C22A C21A H21C . . 109.6 ?
    C22A C21A H21D . . 109.6 ?
    C21 C22 H22A . . 109.5 ?
    C21 C22 H22B . . 109.5 ?
    C21 C22 H22C . . 109.5 ?
    H22A C22 H22B . . 109.5 ?
    H22A C22 H22C . . 109.5 ?
    H22B C22 H22C . . 109.5 ?
    C21A C22A H22D . . 109.5 ?
    C21A C22A H22E . . 109.5 ?
    C21A C22A H22F . . 109.5 ?
    H22D C22A H22E . . 109.5 ?
    H22D C22A H22F . . 109.5 ?
    H22E C22A H22F . . 109.5 ?
loop_
    _geom_torsion_atom_site_label_1
    _geom_torsion_atom_site_label_2
    _geom_torsion_atom_site_label_3
    _geom_torsion_atom_site_label_4
    _geom_torsion_site_symmetry_1
    _geom_torsion_site_symmetry_2
    _geom_torsion_site_symmetry_3
    _geom_torsion_site_symmetry_4
    _geom_torsion
    _geom_torsion_publ_flag
    O1 C6 C7 C8 . . . . 113.2(2) ?
    O2 C4 C12 C11 . . . . 174.46(19) ?
    O2 C4 C12 C13 . . . . -5.8(2) ?
    O2 C5 C6 O1 . . . . -15.5(3) ?
    O2 C5 C6 C7 . . . . 159.27(16) ?
    O2 C5 C13 C12 . . . . -33.70(19) ?
    O2 C5 C13 C14 . . . . -150.48(16) ?
    O2 C5 C13 C15 . . . . 80.3(2) ?
    O3 C3 C4 O2 . . . . 0.7(3) ?
    O3 C3 C4 C12 . . . . 178.14(19) ?
    N1 C9 C10 C11 . . . . -87.3(2) ?
    N1 C9 C14 O4 . . . . -48.3(2) ?
    N1 C9 C14 C8 . . . . -169.51(16) ?
    N1 C9 C14 C13 . . . . 67.15(19) ?
    N1 C17 C18 C19 . . . . 167.9(2) ?
    N1 C17 C18 C20 . . . . 99.2(3) ?
    C1 C2 C3 O3 . . . . -175.7(2) ?
    C1 C2 C3 C4 . . . . 2.4(3) ?
    C1 C11 C12 C4 . . . . 4.1(3) ?
    C1 C11 C12 C13 . . . . -175.5(2) ?
    C2 C1 C11 C10 . . . . 175.2(2) ?
    C2 C1 C11 C12 . . . . -1.7(3) ?
    C2 C3 C4 O2 . . . . -177.5(2) ?
    C2 C3 C4 C12 . . . . -0.1(3) ?
    C3 C4 C12 C11 . . . . -3.3(3) ?
    C3 C4 C12 C13 . . . . 176.38(19) ?
    C4 O2 C5 C6 . . . . -86.73(19) ?
    C4 O2 C5 C13 . . . . 32.4(2) ?
    C4 C12 C13 C5 . . . . 24.1(2) ?
    C4 C12 C13 C14 . . . . 147.62(17) ?
    C4 C12 C13 C15 . . . . -93.4(2) ?
    C5 O2 C4 C3 . . . . 160.5(2) ?
    C5 O2 C4 C12 . . . . -17.1(2) ?
    C5 C6 C7 C8 . . . . -61.5(2) ?
    C5 C13 C14 O4 . . . . -80.7(2) ?
    C5 C13 C14 C8 . . . . 40.0(2) ?
    C5 C13 C14 C9 . . . . 163.64(16) ?
    C5 C13 C15 C16 . . . . -169.37(17) ?
    C6 C5 C13 C12 . . . . 83.98(18) ?
    C6 C5 C13 C14 . . . . -32.8(2) ?
    C6 C5 C13 C15 . . . . -161.98(16) ?
    C6 C7 C8 C14 . . . . 65.5(2) ?
    C7 C8 C14 O4 . . . . 64.8(2) ?
    C7 C8 C14 C9 . . . . -174.96(17) ?
    C7 C8 C14 C13 . . . . -54.9(2) ?
    C9 N1 C16 C15 . . . . 55.4(2) ?
    C9 N1 C17 C18 . . . . -51.0(2) ?
    C9 C10 C11 C1 . . . . 176.4(2) ?
    C9 C10 C11 C12 . . . . -6.8(3) ?
    C10 C9 C14 O4 . . . . -173.55(16) ?
    C10 C9 C14 C8 . . . . 65.3(2) ?
    C10 C9 C14 C13 . . . . -58.1(2) ?
    C10 C11 C12 C4 . . . . -173.06(19) ?
    C10 C11 C12 C13 . . . . 7.3(3) ?
    C11 C1 C2 C3 . . . . -1.5(3) ?
    C11 C12 C13 C5 . . . . -156.2(2) ?
    C11 C12 C13 C14 . . . . -32.7(3) ?
    C11 C12 C13 C15 . . . . 86.3(2) ?
    C12 C13 C14 O4 . . . . 169.02(16) ?
    C12 C13 C14 C8 . . . . -70.2(2) ?
    C12 C13 C14 C9 . . . . 53.4(2) ?
    C12 C13 C15 C16 . . . . -62.3(2) ?
    C13 C5 C6 O1 . . . . -130.7(2) ?
    C13 C5 C6 C7 . . . . 44.1(2) ?
    C13 C15 C16 N1 . . . . -50.5(2) ?
    C14 C9 C10 C11 . . . . 34.0(2) ?
    C14 C13 C15 C16 . . . . 56.9(2) ?
    C15 C13 C14 O4 . . . . 50.3(2) ?
    C15 C13 C14 C8 . . . . 171.03(17) ?
    C15 C13 C14 C9 . . . . -65.34(19) ?
    C16 N1 C9 C10 . . . . 64.0(2) ?
    C16 N1 C9 C14 . . . . -63.42(19) ?
    C16 N1 C17 C18 . . . . 179.37(18) ?
    C17 N1 C9 C10 . . . . -65.0(2) ?
    C17 N1 C9 C14 . . . . 167.63(16) ?
    C17 N1 C16 C15 . . . . -173.89(17) ?
    C17 C18 C19 C20 . . . . -110.3(3) ?
    C17 C18 C20 C19 . . . . 105.6(3) ?
loop_
    _geom_hbond_atom_site_label_D
    _geom_hbond_atom_site_label_H
    _geom_hbond_atom_site_label_A
    _geom_hbond_site_symmetry_A
    _geom_hbond_distance_DH
    _geom_hbond_distance_HA
    _geom_hbond_distance_DA
    _geom_hbond_angle_DHA
    N1 H1 O1 1_545 0.85(3) 2.23(2) 2.870(2) 133(2)
    O3 H3 Cl01 . 0.80(2) 2.23(2) 3.0297(17) 171(2)
    O4 H4 Cl01 1_645 0.81(3) 2.36(3) 3.1279(17) 159(3)
    O5 H5A Cl01 . 0.84 2.33 3.160(2) 169
_shelx_hkl_file
;
   2   0   0 942.776 20.3612   1
   2   0   0 984.495 21.2548   2
   2   0   0 977.387 21.0311   5
   2   0   0 980.782 21.7818   6
  -2   0   0 947.973 21.7604   6
  -2   0   0 999.073 20.9062   5
  -2   0   0 1010.46 20.9908   2
  -2   0   0 961.542 20.5294   1
   3   0   0 3332.30 65.2316   6
   3   0   0 3327.38 64.3716   2
   3   0   0 3401.74 64.0117   1
  -3   0   0 3392.76 64.4412   5
  -3   0   0 3363.36 65.3380   6
  -4   0   0 1070.67 24.7433   5
   4   0   0 1026.92 25.7268   6
  -4   0   0 1081.34 24.5636   2
   4   0   0 1032.71 25.3191   2
  -4   0   0 1038.37 24.1876   1
  -4   0   0 1068.42 23.9913   1
  -4   0   0 1026.74 25.4980   7
  -4   0   0 1079.27 26.4741   6
  -5   0   0 107.687 8.77637   1
   5   0   0 115.639 9.87278   6
  -5   0   0 98.5204 10.9193   6
  -5   0   0 106.312 9.88851   7
   5   0   0 95.1080 10.4271   2
   5   0   0 95.0709 9.89194   5
  -5   0   0 110.845 7.71036   5
  -5   0   0 85.5116 8.04150   2
  -5   0   0 88.4055 8.00525   1
  -6   0   0 93.9993 9.96436   1
  -6   0   0 99.9317 9.40250   5
  -6   0   0 94.1149 6.63309   4
  -6   0   0 97.3092 11.4875   7
   6   0   0 83.4706 9.88923   6
  -6   0   0 110.039 11.8630   6
   6   0   0 101.815 12.6028   2
  -6   0   0 102.769 9.99816   1
   6   0   0 90.9156 10.9825   5
  -6   0   0 93.0977 10.2873   2
  -7   0   0 147.433 14.7860   1
  -7   0   0 134.845 8.05717   4
   7   0   0 143.882 16.1308   2
  -7   0   0 153.053 14.6786   6
   7   0   0 127.855 14.1308   5
  -7   0   0 131.499 11.9309   1
  -7   0   0 130.701 17.1175   2
  -7   0   0 147.537 14.3332   7
  -8   0   0 0.65447 8.17903   7
   8   0   0 -0.8602 10.2703   2
   8   0   0 -4.6274 8.43169   5
  -8   0   0 3.98807 5.53917   4
  -8   0   0 2.84315 8.33827   6
  -8   0   0 3.47932 7.85307   1
  -9   0   0 5.39666 9.43830   1
  -9   0   0 1.80188 10.2440   7
  -9   0   0 0.41294 8.78691   6
   9   0   0 19.2855 10.7993   5
   9   0   0 11.5672 13.6325   2
 -10   0   0 42.2621 13.8276   7
 -10   0   0 46.3151 13.5550   1
  10   0   0 17.3815 16.2458   2
 -10   0   0 44.6024 12.5262   6
  10   0   0 46.4942 14.2536   5
  11   0   0 52.0891 17.6075   5
 -11   0   0 29.0035 17.0658   7
 -11   0   0 51.3302 15.5684   6
  11   0   0 92.2141 23.0826   2
 -11   0   0 22.0351 15.9926   1
   1  -1   0 1281.31 24.7893   1
   1  -1   0 1265.29 23.1535   2
  -1  -1   0 1253.40 25.2385   7
  -1  -1   0 1256.63 24.7499   1
   1  -1   0 1289.51 25.2187   5
  -1  -1   0 1207.59 24.6931   6
  -1  -1   0 1253.65 24.0901   5
   1   1   0 1210.15 23.2762   2
   1   1   0 1175.06 22.0574   5
  -1   1   0 1105.95 22.8327   5
   1   1   0 1000.71 22.4456   6
   1   1   0 1110.23 22.5088   1
  -1   1   0 1208.81 21.0562   2
  -1   1   0 1238.77 23.5236   6
  -1   1   0 1068.44 22.4401   1
  -2  -1   0 2616.94 50.8441   7
  -2  -1   0 2629.89 50.0250   1
   2  -1   0 2624.07 51.0290   6
   2  -1   0 2633.51 48.9357   2
   2  -1   0 2592.18 50.0040   1
   2  -1   0 2561.13 50.6867   5
  -2  -1   0 2561.73 50.4578   6
  -2  -1   0 2743.97 50.8688   2
  -2  -1   0 2677.34 49.6493   5
   2   1   0 2718.93 52.1184   2
   2   1   0 2745.14 51.8104   6
  -2   1   0 2660.37 52.2981   6
  -2   1   0 2695.16 51.0142   1
  -2   1   0 2605.31 51.6554   5
   2   1   0 2645.01 50.7909   5
  -2   1   0 2714.37 49.9904   2
   2   1   0 2735.93 51.1589   1
  -3  -1   0 455.267 12.9762   1
  -3  -1   0 469.194 13.6859   2
  -3  -1   0 466.341 14.1014   6
   3  -1   0 470.353 14.9112   6
   3  -1   0 442.737 14.4863   5
   3  -1   0 453.021 12.6550   2
   3  -1   0 454.286 13.1090   1
  -3  -1   0 464.043 14.0450   7
   3   1   0 462.835 13.5694   7
   3   1   0 416.523 13.9612   1
   3   1   0 465.663 14.1661   6
  -3   1   0 442.255 13.4903   5
   3   1   0 455.202 12.7572   5
   3   1   0 453.983 14.6750   2
  -3   1   0 467.064 11.9209   2
  -3   1   0 482.285 15.0525   6
  -4  -1   0 176.782 10.5034   7
  -4  -1   0 195.800 11.2302   6
  -4  -1   0 175.125 9.25985   1
   4  -1   0 181.525 11.2155   5
   4  -1   0 193.252 11.2806   6
  -4  -1   0 194.442 9.70012   2
  -4  -1   0 181.441 8.67390   5
   4  -1   0 149.789 11.5849   2
   4   1   0 179.021 9.82726   5
   4   1   0 174.166 8.51481   1
  -4   1   0 179.954 8.34519   1
  -4   1   0 184.158 8.65116   2
  -4   1   0 183.181 7.83003   3
   4   1   0 214.649 11.1070   6
  -4   1   0 184.779 9.79681   5
   4   1   0 170.624 11.8142   2
  -4   1   0 183.373 9.46762   1
  -5  -1   0 241.674 11.2259   1
   5  -1   0 236.246 12.6351   5
  -5  -1   0 220.378 10.6904   2
  -5  -1   0 234.089 12.9426   6
   5  -1   0 222.410 11.6267   6
   5  -1   0 216.513 12.0706   2
  -5  -1   0 224.816 10.7456   5
  -5  -1   0 273.156 15.7001   7
   5   1   0 224.038 12.2864   6
  -5   1   0 246.799 11.8382   1
  -5   1   0 254.862 8.20382   4
   5   1   0 238.704 14.0592   2
  -5   1   0 229.743 9.84672   3
   5   1   0 251.851 12.1307   5
  -5   1   0 234.746 10.9084   2
   5   1   0 237.186 10.4452   1
  -5   1   0 249.373 10.5307   1
  -5   1   0 241.078 10.6068   5
  -5   1   0 254.227 13.7563   6
  -6  -1   0 584.564 19.0608   5
  -6  -1   0 588.812 18.6365   1
  -6  -1   0 544.159 18.0977   2
  -6  -1   0 565.537 20.3866   6
   6  -1   0 579.960 19.5472   2
   6  -1   0 558.083 20.2001   5
   6  -1   0 545.140 19.0714   6
  -6  -1   0 569.798 20.4417   7
  -6   1   0 579.203 13.8420   4
  -6   1   0 542.491 18.0537   5
  -6   1   0 571.460 18.6276   2
  -6   1   0 586.032 18.3621   1
  -6   1   0 577.541 18.6639   1
  -6   1   0 575.052 15.2037   3
  -6   1   0 563.105 20.8875   6
   6   1   0 556.103 18.3226   1
   6   1   0 589.525 19.4790   5
   6   1   0 586.262 21.2169   2
   6   1   0 537.284 19.7496   6
   7  -1   0 215.156 16.0236   5
  -7  -1   0 212.521 16.7620   7
   7  -1   0 222.949 17.1542   2
  -7  -1   0 210.861 14.1930   1
  -7  -1   0 196.597 15.1651   1
  -7  -1   0 201.524 15.4774   6
   7   1   0 231.990 15.5350   5
  -7   1   0 211.789 13.7955   1
   7   1   0 211.923 18.0970   2
  -7   1   0 199.652 15.3394   1
  -7   1   0 207.304 15.9463   7
  -7   1   0 180.535 16.3077   2
  -7   1   0 234.540 16.7787   6
  -7   1   0 204.208 9.55309   4
   8  -1   0 574.143 24.5757   2
  -8  -1   0 578.824 24.5405   6
  -8  -1   0 578.216 22.4472   1
  -8  -1   0 578.560 25.8111   7
   8  -1   0 620.704 25.0500   5
  -8   1   0 617.570 25.8045   6
  -8   1   0 602.704 16.4272   4
   8   1   0 616.896 24.4516   5
   8   1   0 603.160 26.0540   2
  -8   1   0 611.641 23.0554   1
  -8   1   0 601.373 24.8761   7
   9  -1   0 207.666 22.4313   2
   9  -1   0 228.384 19.0405   5
  -9  -1   0 224.612 20.2288   6
  -9  -1   0 155.498 22.4530   7
  -9  -1   0 198.105 17.8986   1
   9   1   0 142.839 16.1581   2
  -9   1   0 182.305 19.2134   7
   9   1   0 179.082 19.6131   5
  -9   1   0 203.661 17.7429   1
  -9   1   0 156.107 16.7476   6
 -10  -1   0 22.8378 11.4769   1
  10  -1   0 33.6768 16.9155   2
  10  -1   0 28.4265 13.7578   5
 -10  -1   0 24.7197 11.4420   6
 -10  -1   0 32.8151 14.9688   7
  10   1   0 43.1968 16.3283   2
 -10   1   0 24.9216 12.3245   1
  10   1   0 45.0230 15.2663   5
 -10   1   0 56.9898 12.0143   6
 -10   1   0 24.3716 14.6203   7
 -11  -1   0 -2.1080 14.5889   1
 -11  -1   0 36.0490 18.5957   7
 -11  -1   0 38.7726 14.8090   6
  11  -1   0 -2.6650 15.9016   5
 -11   1   0 34.2481 16.5890   1
 -11   1   0 10.8841 15.3130   7
 -11   1   0 23.1554 11.5332   6
  11   1   0 4.66878 16.2894   5
  11   1   0 21.4899 20.7732   2
   0  -2   0 1801.27 36.1956   6
   0  -2   0 1809.01 36.3701   1
   0  -2   0 1878.24 35.5612   5
   0  -2   0 1890.04 35.0213   2
   0   2   0 1838.51 36.6247   7
   0   2   0 1859.66 36.1922   6
   0   2   0 1793.73 34.8998   2
   0   2   0 1876.53 35.4934   5
   1  -2   0 3928.60 74.7504   7
   1  -2   0 3977.82 74.5770   1
  -1  -2   0 3962.98 74.5641   1
  -1  -2   0 3994.02 74.4522   6
  -1  -2   0 4036.45 73.3784   5
   1  -2   0 3908.47 74.7745   6
   1  -2   0 4026.03 74.5796   5
  -1  -2   0 4099.82 74.4550   2
   1   2   0 4154.50 75.6809   1
  -1   2   0 4038.93 75.5886   1
  -1   2   0 3969.41 75.9604   6
   1   2   0 3961.90 75.4454   2
   1   2   0 4131.67 75.5036   6
  -1   2   0 3931.03 72.7346   2
  -1   2   0 4204.80 75.6152   5
   1   2   0 4119.69 74.4277   5
   1   2   0 3950.53 76.1566   7
   2  -2   0 2852.80 60.1672   1
  -2  -2   0 3095.91 58.2091   5
  -2  -2   0 3136.92 60.4869   7
  -2  -2   0 3160.58 59.5450   6
   2  -2   0 3157.98 56.4068   2
  -2  -2   0 3130.74 58.1986   5
  -2  -2   0 3060.23 59.6448   1
  -2  -2   0 3201.57 60.0485   2
  -2   2   0 3216.42 58.7724   5
   2   2   0 3063.24 58.1400   6
  -2   2   0 3119.94 55.0724   2
  -2   2   0 2831.28 59.8705   1
  -2   2   0 2937.19 56.8160   3
  -2   2   0 3071.47 58.5187   7
  -2   2   0 3111.99 59.2717   6
   2   2   0 3110.67 59.2039   7
   2   2   0 2766.50 59.5159   1
  -3  -2   0 877.397 21.6486   6
   3  -2   0 874.615 21.1870   1
  -3  -2   0 912.663 21.2614   1
   3  -2   0 897.835 22.3815   5
   3  -2   0 895.338 18.7778   2
   3  -2   0 903.880 22.5269   6
  -3  -2   0 889.281 22.0948   2
  -3  -2   0 845.294 21.2760   5
  -3  -2   0 873.308 22.7580   7
  -3   2   0 972.308 22.5788   5
   3   2   0 932.822 22.9045   7
   3   2   0 905.204 23.3503   2
   3   2   0 914.302 22.3617   6
  -3   2   0 938.943 20.2681   3
  -3   2   0 915.571 23.6140   6
   3   2   0 939.473 21.7558   1
  -3   2   0 899.095 19.0412   4
  -3   2   0 926.756 19.1263   2
   3   2   0 910.689 20.8426   5
  -3   2   0 917.732 21.4169   1
   4  -2   0 1466.93 32.4368   1
  -4  -2   0 1488.51 32.4521   1
  -4  -2   0 1441.77 33.8806   7
   4  -2   0 1441.05 33.5959   6
   4  -2   0 1445.38 30.1577   2
  -4  -2   0 1467.91 31.3990   5
  -4  -2   0 1406.15 32.9500   6
   4  -2   0 1430.43 33.7666   5
  -4  -2   0 1489.58 33.4347   2
   4   2   0 1428.10 31.7328   5
   4   2   0 1478.35 33.4673   6
  -4   2   0 1453.79 31.9078   1
  -4   2   0 1470.84 34.6165   6
  -4   2   0 1461.92 30.4882   3
  -4   2   0 1514.21 29.0952   4
   4   2   0 1468.50 32.2649   1
   4   2   0 1500.82 34.5253   2
  -4   2   0 1439.01 33.1381   5
  -4   2   0 1441.19 30.0393   2
   5  -2   0 199.687 11.3796   1
   5  -2   0 177.768 12.8321   5
   5  -2   0 194.194 11.9252   6
  -5  -2   0 194.624 12.9745   7
  -5  -2   0 196.793 11.4069   1
  -5  -2   0 212.306 10.9532   5
  -5  -2   0 201.200 12.2501   6
   5  -2   0 193.229 10.6914   2
  -5  -2   0 205.228 10.4666   2
  -5   2   0 192.088 7.91224   4
   5   2   0 199.924 9.97821   1
  -5   2   0 190.646 9.58263   3
  -5   2   0 188.830 10.1191   5
  -5   2   0 188.836 13.4033   6
   5   2   0 195.843 10.9219   5
   5   2   0 195.700 13.7031   2
   5   2   0 211.634 12.5999   6
  -5   2   0 189.206 10.0355   2
  -5   2   0 202.578 10.0137   1
  -6  -2   0 196.815 13.9893   5
  -6  -2   0 171.756 13.4667   6
   6  -2   0 188.329 13.0288   2
  -6  -2   0 189.977 12.4300   1
  -6  -2   0 175.406 14.3163   7
   6  -2   0 187.917 14.8276   6
   6  -2   0 194.760 14.4584   5
   6   2   0 206.227 15.7721   2
  -6   2   0 221.165 12.9340   1
   6   2   0 186.454 12.5267   5
   6   2   0 168.812 14.6906   6
  -6   2   0 187.452 12.7050   1
  -6   2   0 209.027 9.60192   3
  -6   2   0 180.403 14.4972   6
  -6   2   0 199.635 12.8015   2
  -6   2   0 204.637 9.34883   4
   6   2   0 167.467 12.4631   1
  -7  -2   0 885.782 28.4195   6
  -7  -2   0 915.940 32.0031   5
  -7  -2   0 901.023 29.3637   7
  -7  -2   0 863.386 26.2832   1
   7  -2   0 843.259 26.0295   2
   7  -2   0 873.266 28.4221   5
  -7   2   0 869.839 28.7862   6
  -7   2   0 861.630 23.1844   3
  -7   2   0 872.837 26.7982   1
  -7   2   0 818.078 25.4687   2
   7   2   0 847.346 28.6947   2
  -7   2   0 879.072 20.4446   4
   7   2   0 876.727 26.7180   5
  -8  -2   0 46.9100 9.75226   1
  -8  -2   0 43.2662 9.81503   6
   8  -2   0 47.6366 11.1039   5
  -8  -2   0 33.8727 9.37555   7
   8  -2   0 47.8291 11.3111   2
  -8   2   0 49.6324 6.74777   4
  -8   2   0 52.5171 7.18433   3
  -8   2   0 57.7759 10.2643   1
  -8   2   0 48.4530 11.0297   6
   8   2   0 29.1411 12.0323   2
  -8   2   0 47.7439 11.1775   7
  -8   2   0 47.2163 12.4753   2
   8   2   0 41.7563 9.91168   5
   9  -2   0 -4.4782 10.0667   5
  -9  -2   0 10.5605 10.1303   1
  -9  -2   0 26.6244 17.0742   7
  -9  -2   0 45.8556 11.3493   6
   9  -2   0 10.3256 13.1598   2
  -9   2   0 32.7303 10.9391   1
  -9   2   0 17.3599 7.19667   4
   9   2   0 22.5346 13.0079   2
  -9   2   0 9.84126 9.59490   6
   9   2   0 19.7028 20.1476   5
  -9   2   0 14.4556 10.8891   7
  10  -2   0 29.8952 13.2243   5
 -10  -2   0 21.7379 14.1016   7
  10  -2   0 42.0872 18.3592   2
 -10  -2   0 20.1548 12.8912   1
 -10  -2   0 44.0346 14.1318   6
 -10   2   0 5.34662 12.4123   1
  10   2   0 42.8880 14.4078   5
 -10   2   0 25.3556 11.0754   6
 -10   2   0 8.03706 11.4396   7
  10   2   0 5.89718 15.0541   2
 -11  -2   0 47.6378 17.2482   6
 -11  -2   0 68.8668 16.5817   1
  11  -2   0 77.3489 18.5803   5
 -11  -2   0 69.6356 20.0797   7
  11  -2   0 21.1327 23.8996   2
 -11   2   0 56.3129 20.0058   6
 -11   2   0 65.9840 17.1819   1
 -11   2   0 59.7723 15.7084   7
  11   2   0 65.8709 22.0972   2
  11   2   0 11.3168 18.1429   5
   0  -3   0 3.12816 3.65319   5
   0  -3   0 0.04223 4.13229   7
   0  -3   0 -1.1220 2.96881   2
   0  -3   0 0.85247 4.24361   1
   0   3   0 2.78766 3.83463   6
   0   3   0 0.99008 3.82826   1
   0   3   0 -3.6097 2.96246   2
   0   3   0 1.93672 3.75142   7
   0   3   0 -1.6271 2.88649   5
   0   3   0 1.20286 3.36719   3
  -1  -3   0 354.670 12.8271   2
  -1  -3   0 384.881 10.5363   5
   1  -3   0 386.505 8.62900   2
   1  -3   0 356.456 12.2412   5
   1  -3   0 380.458 12.5953   7
  -1  -3   0 386.441 12.6510   1
   1  -3   0 361.166 12.3254   1
   1   3   0 385.704 10.5087   5
  -1   3   0 378.819 11.1634   3
  -1   3   0 379.963 11.7923   1
  -1   3   0 364.056 12.3734   6
   1   3   0 380.548 12.9620   7
   1   3   0 371.550 11.6647   1
  -1   3   0 372.680 12.9785   6
   1   3   0 388.570 12.0339   2
  -1   3   0 373.295 12.6049   7
  -1   3   0 385.274 11.6341   5
  -1   3   0 361.247 8.51178   2
   1   3   0 388.114 11.8952   6
   2  -3   0 2631.94 51.4986   1
   2  -3   0 2561.46 51.9005   6
  -2  -3   0 2604.98 51.3627   2
   2  -3   0 2551.24 51.7110   5
  -2  -3   0 2578.47 51.2302   6
  -2  -3   0 2581.48 49.3929   5
  -2  -3   0 2570.81 49.2941   5
  -2  -3   0 2459.02 52.2392   7
   2   3   0 2569.31 51.2827   6
  -2   3   0 2477.51 51.5806   7
  -2   3   0 2495.05 52.0389   6
  -2   3   0 2557.64 49.8119   3
   2   3   0 2537.54 51.6834   2
   2   3   0 2629.58 51.4030   1
   2   3   0 2597.67 52.5497   7
  -2   3   0 2545.75 48.5630   4
  -2   3   0 2659.04 51.4905   5
  -2   3   0 2639.33 51.3872   1
   3  -3   0 1604.21 35.4288   1
   3  -3   0 1609.72 30.6676   2
  -3  -3   0 1631.82 33.7228   5
  -3  -3   0 1653.45 35.5213   1
  -3  -3   0 1631.23 33.5837   5
   3  -3   0 1612.60 36.5596   5
  -3  -3   0 1625.70 35.7263   6
   3  -3   0 1654.35 36.3271   6
  -3  -3   0 1697.80 36.1139   2
  -3   3   0 1650.42 30.6618   2
  -3   3   0 1678.93 35.2259   1
   3   3   0 1678.51 35.4207   1
  -3   3   0 1565.84 35.9021   7
   3   3   0 1651.57 35.6417   6
   3   3   0 1535.36 37.3705   7
  -3   3   0 1647.09 33.7472   3
  -3   3   0 1675.95 32.4798   4
   3   3   0 1625.05 36.6249   2
  -3   3   0 1672.91 37.1553   6
   4  -3   0 161.268 7.56992   2
   4  -3   0 172.428 10.7196   1
  -4  -3   0 178.438 9.48873   5
   4  -3   0 180.599 12.5819   5
  -4  -3   0 171.229 10.4917   1
  -4  -3   0 166.161 9.16763   5
  -4  -3   0 156.267 11.6810   7
   4  -3   0 161.801 9.53242   6
  -4  -3   0 173.280 10.9427   6
  -4  -3   0 174.081 9.85248   2
  -4   3   0 159.703 12.1741   6
  -4   3   0 151.018 8.65065   1
  -4   3   0 147.403 9.26954   3
   4   3   0 147.395 8.92466   1
   4   3   0 152.466 11.1438   6
  -4   3   0 158.794 8.86308   5
  -4   3   0 163.850 6.90086   2
  -4   3   0 164.443 7.47337   4
   4   3   0 154.495 12.4654   2
   4   3   0 163.927 11.9809   7
   5  -3   0 718.266 18.2896   2
  -5  -3   0 713.672 23.3150   7
  -5  -3   0 739.274 21.2284   1
  -5  -3   0 712.325 22.0127   2
   5  -3   0 727.572 21.5316   6
  -5  -3   0 730.284 21.9180   6
   5  -3   0 691.985 22.9149   5
  -5  -3   0 735.786 20.4047   5
   5  -3   0 696.047 21.3062   1
   5   3   0 713.524 22.9013   6
  -5   3   0 709.481 20.6402   5
   5   3   0 728.536 20.4032   5
   5   3   0 722.193 23.7099   2
  -5   3   0 705.476 20.5316   1
  -5   3   0 722.984 19.5106   3
  -5   3   0 750.786 17.4561   4
  -5   3   0 728.000 23.6772   6
   5   3   0 716.391 20.7064   1
   6  -3   0 50.6180 8.46390   1
  -6  -3   0 51.7330 8.95567   6
  -6  -3   0 67.2119 10.3792   7
  -6  -3   0 49.8461 8.43965   1
  -6  -3   0 75.2487 9.44159   5
   6  -3   0 46.9354 8.86172   5
   6  -3   0 61.6202 7.65200   2
  -6   3   0 56.6151 7.73935   3
   6   3   0 56.0991 8.07001   5
  -6   3   0 55.6818 8.46281   1
   6   3   0 58.3138 10.9645   6
   6   3   0 60.5545 9.16613   1
   6   3   0 37.9922 9.42822   2
  -6   3   0 70.4286 10.5636   6
   6   3   0 52.6257 10.8955   7
  -6   3   0 59.2161 6.99047   2
  -6   3   0 66.5217 5.92901   4
   7  -3   0 141.241 13.8146   2
  -7  -3   0 143.192 16.9955   7
  -7  -3   0 140.775 15.4024   6
   7  -3   0 146.941 15.5533   5
  -7  -3   0 127.457 13.2628   5
  -7  -3   0 121.484 13.6046   1
   7   3   0 152.308 14.2672   5
   7   3   0 128.565 16.3898   2
  -7   3   0 160.346 16.5320   6
  -7   3   0 139.235 13.7839   2
  -7   3   0 140.542 14.5451   1
  -7   3   0 148.077 10.6412   4
  -7   3   0 139.607 11.2137   3
   8  -3   0 140.268 17.2199   2
  -8  -3   0 162.686 19.2765   7
   8  -3   0 133.951 16.3736   5
  -8  -3   0 140.107 15.9986   1
   8   3   0 150.989 16.8194   5
  -8   3   0 174.871 21.2726   1
  -8   3   0 148.901 17.2264   6
  -8   3   0 124.451 11.3715   4
  -8   3   0 151.981 16.3130   3
  -8   3   0 146.311 13.8394   2
   8   3   0 142.382 18.6726   2
   9  -3   0 116.001 13.8745   5
  -9  -3   0 117.173 14.4459   1
  -9  -3   0 110.720 15.6172   6
  -9  -3   0 82.9216 24.6627   7
   9  -3   0 138.893 15.7432   2
  -9   3   0 112.265 14.3583   6
  -9   3   0 121.444 14.9618   1
  -9   3   0 119.441 9.39340   4
   9   3   0 143.773 17.3385   2
  -9   3   0 98.7866 10.8645   3
   9   3   0 141.078 15.9633   5
 -10  -3   0 34.2174 14.2003   6
  10  -3   0 37.8714 13.7604   5
 -10  -3   0 15.8310 12.6354   1
  10  -3   0 4.40704 19.7559   2
 -10  -3   0 26.3768 16.8145   7
 -10   3   0 5.81022 13.8303   7
 -10   3   0 21.1052 9.58545   4
 -10   3   0 33.6746 13.8979   1
  10   3   0 24.5288 16.5285   2
 -10   3   0 24.0233 11.1874   6
  10   3   0 10.5360 14.3853   5
 -11  -3   0 79.2691 17.7581   1
 -11  -3   0 93.9086 19.4781   6
  11  -3   0 107.583 22.0351   5
 -11  -3   0 72.1111 18.1869   7
  11   3   0 69.3236 19.9876   5
 -11   3   0 85.2436 19.3955   1
 -11   3   0 55.1163 19.4574   7
  11   3   0 118.718 24.2052   2
   0  -4   0 842.704 21.4730   6
   0  -4   0 825.591 18.7614   2
   0  -4   0 785.934 21.0781   1
   0  -4   0 825.630 22.2476   7
   0   4   0 838.711 22.5622   7
   0   4   0 827.134 19.0931   2
   0   4   0 848.737 20.0917   5
   0   4   0 830.095 21.2892   1
   0   4   0 848.246 19.9478   3
   0   4   0 858.619 21.4536   6
   1  -4   0 572.594 16.5623   5
  -1  -4   0 574.841 14.9090   5
  -1  -4   0 555.176 16.9063   1
   1  -4   0 554.489 12.8019   2
  -1  -4   0 563.156 16.7424   6
   1  -4   0 540.092 16.8261   1
   1  -4   0 580.924 17.8350   7
  -1  -4   0 529.544 17.4344   7
  -1  -4   0 567.303 15.6744   2
  -1   4   0 554.942 12.7932   2
   1   4   0 579.410 16.4602   6
  -1   4   0 579.590 17.9731   7
   1   4   0 552.044 16.1203   5
  -1   4   0 575.461 16.4176   1
   1   4   0 569.447 16.2669   1
   1   4   0 558.116 16.2860   2
  -1   4   0 563.081 16.7352   6
   1   4   0 586.838 15.1828   3
  -1   4   0 560.200 15.8261   5
   1   4   0 550.527 17.8094   7
  -1   4   0 559.384 15.5761   3
  -1   4   0 573.578 17.4241   6
  -2  -4   0 40.9012 6.29907   1
  -2  -4   0 35.8858 6.03244   6
   2  -4   0 37.0324 5.63512   7
  -2  -4   0 47.4609 5.76307   2
   2  -4   0 40.0301 6.42003   5
  -2  -4   0 40.9878 6.94147   7
  -2  -4   0 44.1462 5.15312   5
   2  -4   0 39.9490 6.09754   1
  -2   4   0 52.2025 4.88172   4
   2   4   0 39.2032 6.41914   6
   2   4   0 56.1991 6.70569   5
   2   4   0 49.8432 7.24788   7
  -2   4   0 56.8944 7.15109   5
  -2   4   0 39.0905 6.67656   7
  -2   4   0 37.0940 5.11035   3
  -2   4   0 49.6489 5.62487   1
  -2   4   0 53.0644 6.34838   6
   2   4   0 49.2695 5.56249   1
  -2   4   0 52.9664 7.64936   6
   2   4   0 47.3554 6.91724   2
   3  -4   0 275.362 13.8764   5
  -3  -4   0 284.092 12.9924   6
  -3  -4   0 254.654 11.8242   2
  -3  -4   0 263.274 12.6564   1
  -3  -4   0 253.324 10.3357   5
   3  -4   0 265.679 12.7379   1
  -3  -4   0 286.300 10.5357   5
   3  -4   0 270.269 11.7498   6
  -3   4   0 261.500 11.3308   5
  -3   4   0 277.199 11.5744   1
  -3   4   0 260.526 11.2086   3
   3   4   0 249.944 13.7762   2
  -3   4   0 273.333 13.6996   6
   3   4   0 262.755 13.1718   6
  -3   4   0 267.875 9.28228   4
   3   4   0 275.124 15.4035   7
   3   4   0 273.365 11.2465   1
  -3   4   0 255.875 13.8915   7
  -4  -4   0 1672.94 39.1672   6
  -4  -4   0 1719.60 38.9357   1
  -4  -4   0 1728.60 36.8063   5
   4  -4   0 1755.70 39.3958   1
  -4  -4   0 1759.92 36.8309   5
   4  -4   0 1702.60 39.8122   6
  -4  -4   0 1698.77 39.4531   2
   4  -4   0 1694.25 40.1148   5
  -4   4   0 1764.75 41.2043   6
  -4   4   0 1663.83 40.0686   7
  -4   4   0 1698.11 39.2643   5
   4   4   0 1770.47 39.9943   6
   4   4   0 1757.02 40.9680   2
  -4   4   0 1725.10 38.6640   1
  -4   4   0 1701.72 37.0478   3
   4   4   0 1667.70 38.4303   1
  -4   4   0 1768.23 35.1689   4
  -5  -4   0 88.3759 9.77557   6
   5  -4   0 91.4685 11.0131   5
  -5  -4   0 73.0785 8.50915   1
  -5  -4   0 86.6909 9.53536   5
   5  -4   0 67.9573 7.41804   2
  -5  -4   0 97.8057 14.2437   7
  -5  -4   0 86.6385 8.82968   5
   5  -4   0 77.8162 9.61660   1
  -5  -4   0 81.1783 7.02089   4
  -5   4   0 87.4025 10.5742   6
  -5   4   0 103.707 10.3140   1
   5   4   0 94.3502 12.3541   7
  -5   4   0 79.9690 6.52864   2
  -5   4   0 89.9711 8.12770   4
   5   4   0 54.3578 7.34289   1
  -5   4   0 76.7157 9.02669   3
  -5   4   0 54.4017 8.40692   7
   5   4   0 64.7540 9.43549   2
   5   4   0 78.2172 11.6570   6
   6  -4   0 305.904 17.9647   1
  -6  -4   0 332.005 17.8736   6
  -6  -4   0 318.696 15.0444   5
  -6  -4   0 311.832 20.1641   7
   6  -4   0 290.760 18.4786   5
   6  -4   0 297.419 13.0824   2
  -6  -4   0 322.629 17.3985   5
  -6  -4   0 323.876 16.5124   1
  -6   4   0 294.878 13.8523   4
   6   4   0 285.428 19.1858   2
  -6   4   0 373.630 19.7225   6
  -6   4   0 332.670 20.8724   7
   6   4   0 291.347 22.4821   6
  -6   4   0 327.050 14.4295   3
   6   4   0 310.369 23.6353   7
  -7  -4   0 42.5959 11.8373   5
   7  -4   0 62.4408 13.3109   5
  -7  -4   0 55.4930 10.9308   6
  -7  -4   0 52.5537 11.3780   7
   7  -4   0 51.9741 10.7020   1
  -7  -4   0 60.6077 10.1120   1
  -7  -4   0 42.2733 9.18329   5
   7  -4   0 60.3873 8.26297   2
  -7   4   0 44.4831 8.61460   2
  -7   4   0 47.1173 9.38236   3
  -7   4   0 63.5079 13.4442   7
  -7   4   0 35.8667 6.72074   4
   7   4   0 28.0399 10.0785   2
  -7   4   0 41.7247 10.4228   6
  -8  -4   0 73.6191 11.4489   1
   8  -4   0 51.2869 10.4572   2
  -8  -4   0 98.8186 15.1440   7
  -8  -4   0 89.4326 16.2476   6
   8  -4   0 46.6129 11.2312   5
  -8  -4   0 72.8251 12.1577   5
  -8   4   0 64.3072 8.35585   4
  -8   4   0 51.9889 11.6416   1
   8   4   0 88.2009 11.6665   5
  -8   4   0 78.3343 9.59133   3
  -8   4   0 51.0419 10.9428   6
   8   4   0 63.8432 12.3828   2
  -9  -4   0 265.741 28.2982   7
  -9  -4   0 270.580 22.0511   1
  -9  -4   0 277.654 25.3448   6
  -9  -4   0 260.242 22.7597   5
   9  -4   0 240.793 20.6234   5
  -9   4   0 251.746 20.9299   6
   9   4   0 283.717 24.3620   2
  -9   4   0 318.177 24.0997   1
   9   4   0 326.533 23.3249   5
  -9   4   0 275.603 15.8618   4
  -9   4   0 276.860 21.5717   3
  10  -4   0 10.3410 13.3919   5
 -10  -4   0 3.29203 16.8134   6
 -10  -4   0 -23.023 15.3400   5
 -10  -4   0 0.86757 13.0956   1
 -10  -4   0 5.09215 17.4693   7
 -10   4   0 -7.5985 11.3030   6
 -10   4   0 10.8328 9.07462   4
 -10   4   0 -5.0619 14.5610   1
 -10   4   0 -0.0050 9.79948   3
  10   4   0 -3.2123 14.6476   5
  10   4   0 26.7134 15.4904   2
 -11  -4   0 7.31003 17.5984   1
 -11  -4   0 65.5731 22.8071   6
 -11   4   0 1.34680 19.0778   1
   0  -5   0 6.15846 4.92326   1
   0  -5   0 -1.8873 4.60904   5
   0  -5   0 -3.1543 4.65977   2
   0  -5   0 -4.0880 5.44763   6
   0  -5   0 -0.3008 5.95974   7
   0   5   0 -0.2891 4.33979   1
   0   5   0 -7.4894 4.43501   3
   0   5   0 -0.6565 5.98272   7
   0   5   0 3.79577 4.62275   5
   0   5   0 8.52763 6.06690   6
  -1  -5   0 18.6158 5.99607   1
  -1  -5   0 13.2319 5.59317   2
   1  -5   0 10.2982 5.71278   1
  -1  -5   0 7.94361 5.91611   7
   1  -5   0 10.3500 6.69727   7
  -1  -5   0 9.22461 5.79969   6
  -1  -5   0 17.6396 4.88541   5
   1  -5   0 19.4193 6.17479   5
   1  -5   0 12.6461 3.92437   2
  -1   5   0 15.3995 6.80287   7
   1   5   0 17.2862 5.52033   2
  -1   5   0 24.2856 4.72866   1
  -1   5   0 16.0766 6.11238   6
   1   5   0 15.4372 5.21792   5
   1   5   0 21.2739 5.55745   3
   1   5   0 14.7679 7.28080   7
   1   5   0 16.0921 4.38148   1
  -1   5   0 18.6563 5.73714   5
  -1   5   0 16.4545 3.78129   2
  -1   5   0 10.6356 5.29899   3
  -1   5   0 17.6508 6.34145   6
   1   5   0 12.7315 6.50881   6
  -2  -5   0 123.599 10.8637   1
   2  -5   0 115.317 12.1578   7
  -2  -5   0 125.528 11.1206   6
   2  -5   0 135.611 11.3434   1
  -2  -5   0 121.571 8.62052   5
  -2  -5   0 130.924 10.9229   2
   2  -5   0 121.512 11.1142   5
   2   5   0 133.205 11.8455   2
   2   5   0 144.299 12.0918   6
   2   5   0 129.844 9.34779   3
  -2   5   0 112.858 12.0557   6
  -2   5   0 105.990 8.36611   1
  -2   5   0 130.813 9.17873   3
   2   5   0 127.862 9.55164   5
   2   5   0 125.764 14.0823   7
   2   5   0 108.687 7.91440   1
  -2   5   0 106.352 10.8629   6
  -2   5   0 134.643 11.0350   5
  -2   5   0 114.568 12.5643   7
  -3  -5   0 13.2016 5.34173   5
  -3  -5   0 9.90654 4.97576   5
  -3  -5   0 28.6949 9.95457   7
  -3  -5   0 7.41728 6.80276   1
   3  -5   0 18.1107 7.02316   1
  -3  -5   0 14.7057 5.92955   2
   3  -5   0 10.6359 7.26502   5
  -3  -5   0 5.11895 6.36050   6
   3   5   0 8.51606 5.41584   3
   3   5   0 16.8586 5.01683   1
   3   5   0 7.10515 7.95136   7
  -3   5   0 6.65014 4.36240   1
  -3   5   0 11.5030 7.38048   6
  -3   5   0 11.2718 6.21278   6
  -3   5   0 5.30738 5.74877   3
  -3   5   0 13.6920 7.46173   7
  -3   5   0 14.3897 6.07256   5
   3   5   0 17.3819 8.20353   6
   3   5   0 9.99953 6.87852   2
  -3   5   0 9.85694 4.12202   4
   4  -5   0 144.212 14.5176   5
   4  -5   0 150.842 12.6015   1
  -4  -5   0 149.897 13.3791   1
  -4  -5   0 142.992 10.5055   5
  -4  -5   0 147.391 11.2893   5
   4  -5   0 114.278 11.4062   6
  -4  -5   0 127.932 13.4543   6
  -4  -5   0 215.388 23.7016   7
  -4   5   0 140.756 11.8752   3
  -4   5   0 152.323 15.9615   7
  -4   5   0 171.388 14.4460   1
   4   5   0 176.444 16.2662   7
  -4   5   0 149.920 9.10204   4
  -4   5   0 156.371 14.8255   6
   4   5   0 167.551 14.9452   2
   4   5   0 147.328 16.6369   6
   4   5   0 151.669 11.2698   3
  -5  -5   0 322.369 16.8961   1
  -5  -5   0 315.035 17.2441   6
   5  -5   0 295.896 18.7981   5
  -5  -5   0 306.442 14.1854   5
  -5  -5   0 313.326 15.9494   5
   5  -5   0 293.894 16.7605   1
   5   5   0 289.003 18.0941   2
   5   5   0 307.196 24.2638   7
  -5   5   0 282.755 15.0426   3
   5   5   0 320.616 13.8474   3
  -5   5   0 290.258 12.1061   4
  -5   5   0 305.242 20.2399   7
   5   5   0 261.259 22.2982   6
  -5   5   0 319.102 19.4025   6
  -6  -5   0 310.274 18.9504   6
  -6  -5   0 321.691 17.4042   1
   6  -5   0 329.689 18.8182   1
  -6  -5   0 291.075 18.8360   5
   6  -5   0 296.400 20.0037   5
  -6  -5   0 288.303 15.9599   5
  -6  -5   0 302.422 22.5198   7
   6   5   0 294.474 14.4435   3
   6   5   0 297.797 20.0362   2
  -6   5   0 265.329 13.0482   4
   6   5   0 319.143 29.1250   7
  -6   5   0 293.760 16.7149   3
  -6   5   0 288.229 22.4598   7
  -7  -5   0 123.288 12.7480   1
   7  -5   0 104.752 9.44204   2
  -7  -5   0 130.336 15.6074   5
  -7  -5   0 118.114 16.4883   7
   7  -5   0 113.501 14.0437   5
  -7  -5   0 105.726 14.0292   6
  -7  -5   0 96.8439 14.9607   5
   7  -5   0 96.5725 13.5780   1
  -7   5   0 92.9289 13.2663   6
   7   5   0 99.9578 13.5564   2
  -7   5   0 94.3991 10.5101   3
  -7   5   0 94.1494 8.74366   4
  -8  -5   0 141.165 18.3949   7
   8  -5   0 150.113 17.1736   1
   8  -5   0 169.157 17.4818   5
  -8  -5   0 167.126 18.4670   5
  -8  -5   0 177.025 19.0128   1
  -8  -5   0 176.561 18.2344   6
  -8   5   0 150.588 16.8394   3
  -8   5   0 181.905 17.6926   6
  -8   5   0 167.539 13.8035   4
   8   5   0 162.332 21.1121   2
  -9  -5   0 6.26783 12.6350   1
  -9  -5   0 6.13289 17.7145   7
   9  -5   0 -24.370 11.7479   5
  -9  -5   0 6.74068 12.4478   5
  -9  -5   0 10.5941 15.1729   6
  -9   5   0 -4.3171 13.5496   1
  -9   5   0 2.60812 8.44638   4
  -9   5   0 -17.411 10.5232   6
   9   5   0 36.7473 13.7911   2
  -9   5   0 6.01747 10.5105   3
 -10  -5   0 253.093 28.5160   1
 -10  -5   0 188.008 27.9273   7
 -10  -5   0 217.800 24.7873   6
  10  -5   0 154.301 19.1655   5
 -10   5   0 183.716 21.9963   1
 -10   5   0 162.923 13.1513   4
 -10   5   0 179.434 17.8151   3
   0  -6   0 327.938 18.2056   7
   0  -6   0 345.202 14.0315   2
   0  -6   0 363.047 14.7617   5
   0  -6   0 347.411 16.4562   1
   0   6   0 351.035 19.4731   7
   0   6   0 376.174 16.9444   6
   0   6   0 375.847 18.7037   6
   0   6   0 325.385 12.7599   2
   0   6   0 366.595 15.7022   5
   0   6   0 339.508 18.0601   1
   1  -6   0 61.6305 9.18554   1
   1  -6   0 51.4488 8.30481   5
   1  -6   0 45.3269 5.64864   2
  -1  -6   0 53.2044 8.27478   1
  -1  -6   0 49.0661 8.92612   6
   1  -6   0 52.0516 9.43480   7
  -1  -6   0 56.9644 7.01283   5
  -1  -6   0 42.0876 8.04008   2
  -1  -6   0 36.1805 8.03540   7
  -1   6   0 53.5753 8.43455   5
   1   6   0 58.8289 10.5715   6
  -1   6   0 40.1660 8.29525   6
   1   6   0 54.7695 7.56127   3
   1   6   0 56.5232 7.34495   2
   1   6   0 69.6612 13.3012   7
  -1   6   0 46.6954 9.61358   7
   1   6   0 59.1173 8.11410   5
  -1   6   0 55.2294 5.49676   2
  -1   6   0 66.6542 10.3547   6
  -1   6   0 47.4807 6.41151   4
  -1   6   0 53.2369 7.72490   3
  -2  -6   0 239.616 14.4967   1
  -2  -6   0 229.863 15.7127   2
   2  -6   0 255.965 15.1578   5
  -2  -6   0 240.572 11.9788   5
   2  -6   0 215.420 17.1697   7
   2  -6   0 227.873 14.5655   1
  -2  -6   0 236.064 14.8165   6
  -2  -6   0 243.338 17.3182   7
  -2   6   0 245.067 16.3971   5
   2   6   0 254.575 14.9054   2
  -2   6   0 238.690 10.5290   4
   2   6   0 241.077 12.8786   3
  -2   6   0 234.010 16.3308   6
  -2   6   0 204.622 18.0675   6
   2   6   0 229.562 17.1961   6
  -2   6   0 248.906 13.7259   3
   2   6   0 262.654 20.2403   7
   2   6   0 233.348 13.6395   5
  -2   6   0 250.338 18.9790   7
  -3  -6   0 451.084 16.5681   5
   3  -6   0 447.646 19.6017   5
  -3  -6   0 449.684 15.5550   5
   3  -6   0 445.350 18.9422   1
  -3  -6   0 395.316 20.3773   2
  -3  -6   0 432.394 19.0934   6
  -3  -6   0 440.446 18.7822   1
  -3  -6   0 464.090 21.4468   7
  -3   6   0 453.911 14.6875   4
   3   6   0 443.781 20.0294   2
  -3   6   0 450.358 22.7027   7
  -3   6   0 459.733 20.6843   6
   3   6   0 440.333 22.6695   6
   3   6   0 466.293 25.0176   7
   3   6   0 453.234 16.5580   3
  -3   6   0 455.397 17.8962   3
   4  -6   0 127.790 13.7251   1
   4  -6   0 136.599 15.7845   5
  -4  -6   0 140.009 17.7413   7
  -4  -6   0 129.808 11.5465   5
  -4  -6   0 126.018 14.6303   6
  -4  -6   0 117.367 13.4378   5
  -4  -6   0 128.712 14.4772   1
  -4   6   0 116.228 10.0943   4
  -4   6   0 107.283 11.9749   7
  -4   6   0 119.973 15.7198   6
   4   6   0 136.036 17.3875   7
   4   6   0 123.207 14.6154   6
   4   6   0 146.547 16.7519   2
  -4   6   0 159.152 13.5027   3
   4   6   0 142.289 12.9031   3
  -5  -6   0 94.2227 12.3233   6
   5  -6   0 78.7812 10.8002   1
  -5  -6   0 83.0865 14.0088   7
   5  -6   0 84.5681 12.9511   5
  -5  -6   0 81.4392 11.4726   1
  -5  -6   0 93.7101 9.66371   5
  -5  -6   0 92.4530 11.0569   5
  -5   6   0 77.5880 11.8838   6
  -5   6   0 83.3726 8.09056   4
   5   6   0 81.0965 12.1297   2
  -5   6   0 44.8530 12.4763   7
   5   6   0 86.7149 9.60234   3
  -5   6   0 75.4099 10.2413   3
   5   6   0 102.577 25.0232   7
  -6  -6   0 255.320 20.5861   6
   6  -6   0 256.557 19.7461   1
   6  -6   0 244.541 21.0872   5
  -6  -6   0 247.628 16.3673   5
  -6  -6   0 248.243 20.6115   5
  -6  -6   0 241.422 19.5095   1
  -6  -6   0 255.370 24.6464   7
   6   6   0 223.424 16.1470   3
   6   6   0 274.012 21.0604   2
  -6   6   0 242.063 17.0260   3
  -6   6   0 249.671 21.4745   6
  -6   6   0 224.605 13.4394   4
  -7  -6   0 38.7268 10.1962   5
  -7  -6   0 43.8541 17.0897   7
   7  -6   0 21.4020 13.3539   1
   7  -6   0 21.6538 13.6585   5
  -7  -6   0 26.3598 12.0814   1
  -7  -6   0 30.5220 12.4424   6
  -7   6   0 27.4519 7.60606   4
  -7   6   0 34.6708 12.9437   6
   7   6   0 43.7716 11.8144   2
  -7   6   0 27.7202 9.37032   3
  -8  -6   0 18.1282 14.4939   6
  -8  -6   0 34.2491 13.8745   1
  -8  -6   0 31.2658 12.6026   5
   8  -6   0 36.4586 13.3869   5
  -8  -6   0 37.2206 20.0027   7
   8  -6   0 -0.2837 15.5554   1
  -8   6   0 26.2359 8.38974   4
   8   6   0 32.9513 14.6104   2
  -8   6   0 9.71054 11.9467   6
  -8   6   0 27.3010 11.8953   3
  -9  -6   0 6.48303 18.2523   6
  -9  -6   0 13.8823 21.4435   7
  -9  -6   0 -2.5935 14.7518   1
   9  -6   0 -9.9324 14.2229   5
  -9   6   0 7.01668 14.6530   1
  -9   6   0 -24.998 9.15493   3
  -9   6   0 -26.143 12.1703   6
  -9   6   0 12.2020 9.51072   4
   0  -7   0 3.07778 7.84259   5
   0  -7   0 -3.5129 8.84399   7
   0  -7   0 -8.7975 7.21565   1
   0  -7   0 0.52682 7.55731   2
   0   7   0 4.44215 5.26318   4
   0   7   0 8.74879 11.0447   7
   0   7   0 -4.7545 5.70690   2
   0   7   0 -3.4993 9.63865   5
   0   7   0 -4.7800 11.7342   6
   0   7   0 -1.1659 7.07935   3
   0   7   0 -4.3999 8.44233   6
   1  -7   0 2.97190 7.80599   5
   1  -7   0 9.37042 7.67540   1
   1  -7   0 10.9206 10.6665   7
  -1  -7   0 11.1899 8.93506   6
  -1  -7   0 3.04871 6.60075   5
  -1  -7   0 -1.3477 7.00888   1
  -1  -7   0 4.24624 9.14543   2
  -1   7   0 1.53976 6.17648   3
  -1   7   0 3.03294 10.2179   5
  -1   7   0 3.23105 15.0141   6
  -1   7   0 -4.5693 5.20860   4
  -1   7   0 4.50923 5.51986   2
  -1   7   0 3.98098 11.1930   7
   1   7   0 3.30650 7.06170   2
   1   7   0 8.87407 12.0396   6
  -1   7   0 3.93900 8.27068   6
   1   7   0 4.19373 7.99956   3
   1   7   0 -3.4210 11.3673   7
   1   7   0 -1.7827 8.84354   5
   2  -7   0 401.964 19.2941   1
  -2  -7   0 385.338 15.9711   5
  -2  -7   0 421.614 23.3369   7
   2  -7   0 370.938 23.5646   7
  -2  -7   0 414.472 19.6787   6
  -2  -7   0 359.614 21.5397   2
  -2  -7   0 405.810 19.4057   1
   2  -7   0 404.965 19.6736   5
   2   7   0 421.925 17.7677   3
   2   7   0 412.690 28.4443   7
  -2   7   0 396.177 17.4166   3
  -2   7   0 396.354 14.4056   4
  -2   7   0 388.251 25.0716   7
   2   7   0 381.418 19.1124   5
  -2   7   0 392.713 21.3149   6
   2   7   0 429.271 19.2238   2
   2   7   0 382.270 24.2561   6
  -3  -7   0 38.4807 9.48934   5
  -3  -7   0 22.5820 7.44220   5
  -3  -7   0 11.4269 13.8434   1
  -3  -7   0 1.86027 10.1342   7
   3  -7   0 35.4558 10.7354   5
  -3  -7   0 25.1501 10.1264   6
   3   7   0 33.6684 14.1460   6
   3   7   0 13.6482 15.5090   7
   3   7   0 20.6892 9.69711   2
  -3   7   0 22.1810 8.01817   3
  -3   7   0 13.2412 6.06790   4
   3   7   0 25.0668 8.42906   3
  -3   7   0 31.4893 13.6124   7
  -3   7   0 26.3680 10.3004   6
   4  -7   0 29.5327 9.79084   1
  -4  -7   0 31.2752 9.94460   5
  -4  -7   0 20.9623 10.1461   1
  -4  -7   0 24.1455 7.83996   5
  -4  -7   0 27.3122 11.5801   7
  -4  -7   0 28.2302 11.2847   6
   4  -7   0 34.0312 11.0329   5
  -4   7   0 33.2048 9.03842   3
  -4   7   0 18.5829 14.6272   6
  -4   7   0 29.9565 6.63273   4
   4   7   0 37.0971 18.5857   7
  -4   7   0 24.5592 14.5486   7
   4   7   0 39.0667 11.6675   2
   4   7   0 31.3910 9.25462   3
  -5  -7   0 39.2111 10.2713   1
  -5  -7   0 56.1127 15.6028   7
  -5  -7   0 49.2326 12.6846   6
   5  -7   0 37.9002 11.1460   1
   5  -7   0 42.1978 12.8967   5
  -5  -7   0 52.0614 9.42655   5
  -5   7   0 58.3031 10.3682   3
  -5   7   0 31.2240 7.45174   4
   5   7   0 67.7768 13.5104   2
   5   7   0 37.8699 19.7442   7
  -5   7   0 65.9138 14.0832   6
   5   7   0 50.2375 10.4037   3
  -6  -7   0 57.3100 10.6273   5
  -6  -7   0 44.6788 13.1918   1
   6  -7   0 65.1145 15.1040   5
   6  -7   0 62.6465 14.3097   1
  -6  -7   0 44.3811 23.2628   6
  -6  -7   0 70.9652 18.8510   7
  -6   7   0 59.3995 11.2030   3
   6   7   0 31.7454 20.8636   3
   6   7   0 80.8095 14.8570   2
  -6   7   0 61.8706 13.3327   6
  -6   7   0 44.8221 8.47893   4
   7  -7   0 7.71348 14.3861   5
  -7  -7   0 44.3004 16.0949   6
  -7  -7   0 28.7342 19.4253   7
  -7  -7   0 38.3002 14.3227   1
   7  -7   0 8.60005 14.8160   1
  -7   7   0 13.7278 13.8379   6
  -7   7   0 20.3675 8.07018   4
  -7   7   0 21.9461 9.65368   3
   7   7   0 74.1682 16.3135   2
   8  -7   0 69.5268 17.2626   5
   8  -7   0 97.9192 20.5046   1
  -8  -7   0 87.2527 19.8136   6
  -8  -7   0 104.582 18.4303   1
  -8   7   0 69.4130 9.98513   4
  -8   7   0 61.6513 16.7722   6
   8   7   0 86.8311 18.9617   2
  -8   7   0 83.8055 14.8068   3
  -9  -7   0 167.274 25.7015   6
  -9  -7   0 203.580 38.9492   1
   9  -7   0 161.057 31.9893   1
  -9   7   0 121.741 14.8875   3
  -9   7   0 154.607 13.5609   4
   0  -8   0 389.113 20.6558   1
   0  -8   0 381.373 19.6584   2
   0  -8   0 415.913 28.1539   7
   0  -8   0 412.856 20.0264   5
   0   8   0 382.258 15.6365   4
   0   8   0 398.514 18.2082   3
   0   8   0 359.286 15.9119   2
   0   8   0 345.083 25.1116   5
   0   8   0 385.350 30.8126   7
   0   8   0 417.897 21.8332   6
  -1  -8   0 20.2147 12.6157   2
   1  -8   0 22.0874 9.95522   5
   1  -8   0 2.44664 8.35725   1
  -1  -8   0 15.1869 8.94264   5
   1  -8   0 11.6096 14.1082   7
   1  -8   0 1.16002 10.2280   2
  -1  -8   0 5.56261 8.91841   1
  -1  -8   0 5.88197 10.6873   7
  -1   8   0 7.88280 14.3954   7
  -1   8   0 -2.3915 6.41541   4
   1   8   0 -1.6361 14.5268   7
   1   8   0 15.6786 6.66806   4
   1   8   0 7.03207 10.1221   6
   1   8   0 13.7449 8.31275   2
  -1   8   0 2.76182 9.28846   6
   1   8   0 24.8665 13.3590   5
   1   8   0 7.42007 8.43247   3
  -1   8   0 4.91643 8.70222   3
  -2  -8   0 3.28899 10.8741   6
  -2  -8   0 16.6037 13.8328   7
   2  -8   0 11.4198 8.69505   1
   2  -8   0 -1.3183 13.9907   7
  -2  -8   0 3.88566 7.73457   5
   2  -8   0 0.54158 9.95284   5
  -2  -8   0 0.41472 8.81910   1
   2   8   0 12.2263 10.3091   2
  -2   8   0 0.08159 5.94845   4
   2   8   0 9.24728 12.3216   5
   2   8   0 2.94464 18.9967   7
   2   8   0 -1.8393 8.31350   3
  -2   8   0 -7.5008 9.75490   6
  -2   8   0 6.70869 8.45346   3
   3  -8   0 313.671 23.0285   5
  -3  -8   0 335.605 16.9238   5
  -3  -8   0 336.406 27.9173   7
  -3  -8   0 295.000 21.5601   6
   3  -8   0 326.047 20.9388   1
  -3  -8   0 317.201 20.1111   1
   3   8   0 323.456 22.0005   2
  -3   8   0 323.660 14.5699   4
   3   8   0 307.375 19.1010   3
  -3   8   0 320.588 22.5861   6
  -3   8   0 321.386 17.2720   3
  -4  -8   0 126.131 14.7759   1
  -4  -8   0 68.4823 15.2468   7
  -4  -8   0 83.7257 10.7345   5
   4  -8   0 83.3888 12.8118   1
  -4  -8   0 93.6829 14.7139   6
   4  -8   0 105.946 14.8337   5
   4   8   0 87.1681 14.9939   2
  -4   8   0 72.5266 10.6464   3
  -4   8   0 98.5065 9.54258   4
   4   8   0 104.500 12.6022   3
  -4   8   0 89.2895 15.2317   6
   5  -8   0 139.435 18.4327   5
   5  -8   0 134.426 16.4641   1
  -5  -8   0 110.609 14.9869   1
  -5  -8   0 152.258 20.9775   7
  -5  -8   0 124.884 21.8354   6
  -5   8   0 108.075 10.1816   4
   5   8   0 122.385 13.3740   3
  -5   8   0 163.672 18.6221   6
   5   8   0 116.773 16.6856   2
  -5   8   0 119.516 13.9893   3
  -6  -8   0 13.4842 13.0722   1
  -6  -8   0 25.6707 15.8699   6
   6  -8   0 3.83225 14.3641   1
   6  -8   0 -6.9148 16.2144   5
  -6   8   0 10.9367 11.3479   3
   6   8   0 -14.579 14.5690   2
   6   8   0 -3.1714 12.9546   3
  -6   8   0 0.02832 7.71622   4
  -6   8   0 -19.377 13.7513   6
   6   8   0 2.59180 10.0745   4
  -7  -8   0 31.3829 15.5486   1
   7  -8   0 75.8856 18.8507   1
   7  -8   0 -5.1779 17.4064   5
  -7  -8   0 16.7247 18.0898   6
   7   8   0 37.4716 18.5091   2
  -7   8   0 29.9537 11.2472   3
  -7   8   0 25.3875 8.82084   4
  -7   8   0 31.4054 18.0363   6
  -8  -8   0 10.5360 22.7538   6
  -8   8   0 7.07744 10.9554   4
   0  -9   0 -4.6016 10.3406   5
   0  -9   0 6.00971 10.0317   1
   0   9   0 -2.6104 8.93852   2
   0   9   0 7.73742 13.7791   6
   0   9   0 3.99279 7.06786   4
   0   9   0 -7.4566 9.79557   3
  -1  -9   0 -18.054 9.78055   1
   1  -9   0 0.36601 11.6920   5
  -1  -9   0 -2.9529 10.4400   5
   1  -9   0 -0.5005 10.2882   1
   1   9   0 -28.126 24.8254   6
   1   9   0 17.6273 9.81474   2
   1   9   0 16.5732 11.0725   3
  -1   9   0 15.2722 12.7997   6
  -1   9   0 13.3296 9.76641   3
  -1   9   0 4.69074 6.89652   4
   1   9   0 12.0122 7.39913   4
  -2  -9   0 52.6215 13.0077   1
  -2  -9   0 67.0543 12.0797   5
   2  -9   0 78.4733 14.7913   5
   2  -9   0 36.2046 11.8390   1
  -2   9   0 36.9886 7.41889   4
  -2   9   0 59.2929 14.9965   6
   2   9   0 48.2737 12.1252   2
  -2   9   0 19.3677 9.54964   3
   2   9   0 53.8888 12.1352   3
   2   9   0 48.7150 8.78077   4
  -3  -9   0 8.41396 14.4544   6
  -3  -9   0 26.3581 11.7970   1
   3  -9   0 27.9683 12.0173   1
   3  -9   0 21.3041 13.5794   5
   3   9   0 30.7367 11.1080   3
  -3   9   0 18.0840 7.69881   4
   3   9   0 24.4150 15.7801   2
  -3   9   0 38.7396 11.8898   3
  -3   9   0 -8.1398 13.0684   6
   3   9   0 5.59496 8.34844   4
   4  -9   0 167.508 19.3840   5
  -4  -9   0 180.577 22.0226   1
  -4  -9   0 173.748 19.3734   6
   4  -9   0 219.627 21.4985   1
  -4   9   0 138.569 16.7553   3
  -4   9   0 164.516 19.8886   6
   4   9   0 160.487 12.6814   4
   4   9   0 170.698 19.8786   3
  -4   9   0 146.166 13.1726   4
   4   9   0 169.355 20.2061   2
   5  -9   0 154.134 22.1516   5
   5  -9   0 128.502 17.0748   1
  -5  -9   0 149.872 18.0295   1
  -5  -9   0 186.403 22.1536   6
  -5   9   0 156.524 21.8131   6
  -5   9   0 124.926 13.7418   3
   5   9   0 157.533 13.3693   4
   5   9   0 149.042 20.5355   2
  -5   9   0 151.461 14.7986   4
   5   9   0 162.905 17.3105   3
  -6  -9   0 52.8081 21.4370   6
  -6  -9   0 30.1947 17.6548   1
   6  -9   0 46.3309 17.7473   1
   6  -9   0 63.7550 20.3147   5
  -6   9   0 54.9495 12.2401   4
  -6   9   0 30.0026 18.6254   6
   6   9   0 54.3680 20.4771   2
   0 -10   0 37.8536 22.5831   5
   0 -10   0 28.4208 12.0754   1
   0  10   0 48.0465 13.5491   3
   0  10   0 62.2832 16.6382   6
   0  10   0 53.5408 10.0345   4
   1 -10   0 6.20727 10.6523   1
  -1 -10   0 -9.2734 11.6122   1
   1  10   0 -5.1342 8.57625   4
  -1  10   0 -1.8122 8.09687   4
   1  10   0 8.59809 12.0638   3
  -1  10   0 -7.8169 9.67140   3
  -1  10   0 -22.283 16.1484   6
   1  10   0 21.5945 16.8571   6
   2 -10   0 11.1848 11.5908   1
  -2 -10   0 -12.749 11.2765   1
   2 -10   0 24.7330 16.8238   5
   2  10   0 -16.956 18.0531   6
  -2  10   0 -7.7109 16.7897   6
  -2  10   0 14.1616 12.5323   3
  -2  10   0 8.58408 8.64260   4
   2  10   0 12.1018 9.08674   4
   2  10   0 -24.352 10.6978   3
   3 -10   0 17.0044 14.9727   1
  -3 -10   0 10.1216 13.3422   1
  -3 -10   0 18.0708 20.6725   6
   3 -10   0 8.60945 16.8286   5
   3  10   0 32.4331 16.7293   2
  -3  10   0 5.26689 8.81654   4
   3  10   0 -2.1213 12.1570   3
   3  10   0 6.25394 10.4219   4
  -3  10   0 -25.170 10.6801   3
  -3  10   0 -28.570 17.3138   6
   4 -10   0 41.8580 21.3355   5
  -4 -10   0 95.8017 27.7629   6
   4  10   0 43.7699 11.9495   4
   4  10   0 17.9846 18.1984   2
  -4  10   0 82.6336 15.9844   3
   4  10   0 47.5981 14.8157   3
  -4  10   0 87.5135 21.2278   6
   5 -10   0 28.7936 23.6733   5
   5  10   0 26.2279 13.3481   4
  -5  10   0 -28.423 11.9422   3
  -5  10   0 16.9101 22.6521   6
   5  10   0 49.2803 18.1431   3
  -5  10   0 4.59815 10.1222   4
   5  10   0 -2.2937 22.3049   2
   0  11   0 -13.871 13.3381   3
   0  11   0 -21.844 23.8789   6
  -1  11   0 29.4896 22.7954   6
  -1  11   0 20.9807 10.9230   4
  -1  11   0 32.7673 16.3295   3
  11   0  -1 132.629 22.7834   2
  11   0  -1 109.258 19.4168   5
 -11   0   1 104.883 17.8284   1
 -11   0   1 98.6865 18.6194   7
 -11   0   1 114.836 17.9813   6
  10   0  -1 503.140 31.5782   2
 -10   0   1 435.724 24.7678   1
 -10   0   1 405.515 25.7174   6
 -10   0   1 423.552 28.3169   7
  10   0  -1 443.481 26.8680   5
   9   0  -1 216.107 20.1372   5
  -9   0   1 197.382 18.4826   6
  -9   0   1 172.732 19.2922   7
   9   0  -1 193.752 22.1409   2
  -9   0   1 181.915 17.7993   1
   8   0  -1 459.349 22.9487   2
  -8   0   1 422.425 21.2879   6
   8   0  -1 468.705 21.4552   5
  -8   0   1 433.372 21.3187   7
  -8   0   1 420.123 19.4706   1
  -7   0   1 5.85062 6.63449   1
  -7   0   1 0.46736 5.97614   1
   7   0  -1 -0.6778 7.39835   5
  -7   0   1 -10.088 6.73148   2
   7   0  -1 2.93040 8.31773   2
  -7   0   1 0.36839 6.70480   7
  -7   0   1 4.55277 7.28672   6
  -6   0   1 19.6794 6.97061   6
   6   0  -1 28.9607 7.21091   5
  -6   0   1 29.8615 5.56681   1
   6   0  -1 13.3351 7.26949   2
  -6   0   1 27.3730 6.38590   2
  -6   0   1 23.4281 6.19591   7
  -6   0   1 24.0194 5.23179   5
  -6   0   1 30.2863 6.11616   1
   6   0  -1 27.4216 6.34576   6
   5   0  -1 124.645 10.4190   5
  -5   0   1 135.135 9.34571   1
   5   0  -1 128.258 10.0816   6
   5   0  -1 124.531 11.2000   2
  -5   0   1 136.440 11.2109   6
  -5   0   1 112.593 7.73780   1
  -5   0   1 114.057 9.68638   7
  -5   0   1 128.352 8.84477   2
  -5   0   1 124.734 8.12961   5
  -4   0   1 260.844 10.4972   2
  -4   0   1 259.230 11.2153   7
  -4   0   1 287.317 12.5594   6
  -4   0   1 265.191 10.4930   5
   4   0  -1 258.133 11.6853   5
   4   0  -1 266.576 11.9916   6
  -4   0   1 266.050 10.7408   1
   4   0  -1 251.711 12.0671   2
  -4   0   1 275.235 10.1009   1
  -3   0   1 8.45425 3.76051   1
  -3   0   1 -1.7174 6.78626   6
  -3   0   1 3.40422 3.79559   2
   3   0  -1 2.90922 4.35127   2
   3   0  -1 3.53027 4.31624   6
  -3   0   1 -1.8575 4.03921   7
   3   0  -1 2.33902 3.54916   1
  -3   0   1 -0.1975 3.44068   5
  -2   0   1 1633.17 31.2685   2
  -2   0   1 1572.44 31.5574   5
  -2   0   1 1632.03 31.6033   1
   2   0  -1 1557.57 31.6227   6
   2   0  -1 1593.90 31.8168   5
   2   0  -1 1601.27 31.4098   2
  -2   0   1 1552.91 31.7451   6
   2   0  -1 1585.74 31.4261   1
  -2   0   1 1518.54 31.1594   7
   1   0   1 6466.57 116.090   5
  -1   0  -1 6212.86 117.602   1
   1   0   1 6363.51 115.870   2
   1   0   1 6213.10 115.476   1
  -2   0  -1 6.42879 2.71669   1
  -2   0  -1 5.53860 3.31028   2
   2   0   1 5.72785 4.12964   2
   2   0   1 2.86942 2.58562   1
   2   0   1 4.84981 3.96668   5
  -2   0  -1 -0.1875 3.33635   5
   2   0   1 3.10628 4.81913   6
  -2   0  -1 1.99832 4.72763   6
  -3   0  -1 295.955 9.26892   1
  -3   0  -1 284.733 9.38276   1
  -3   0  -1 305.502 10.3119   2
   3   0   1 293.787 11.8662   6
  -3   0  -1 305.469 10.4509   5
  -3   0  -1 294.088 12.1631   6
   4   0   1 536.247 16.6447   5
  -4   0  -1 530.431 15.0883   1
  -4   0  -1 564.722 15.6318   2
  -4   0  -1 526.300 17.8049   6
   4   0   1 525.567 17.0277   2
  -4   0  -1 510.075 16.8849   7
  -4   0  -1 547.927 14.7627   1
  -4   0  -1 558.340 15.7258   5
   4   0   1 548.153 17.2918   6
   5   0   1 97.0961 9.91258   5
  -5   0  -1 115.593 8.42836   1
   5   0   1 94.1138 9.52271   6
  -5   0  -1 107.410 8.28146   5
  -5   0  -1 112.694 8.53837   1
   5   0   1 115.426 12.0641   2
  -5   0  -1 101.480 10.9346   6
  -5   0  -1 103.365 10.3850   7
  -5   0  -1 113.384 6.29405   4
  -5   0  -1 107.824 8.39330   2
  -6   0  -1 474.321 17.5872   2
  -6   0  -1 483.784 17.4758   5
  -6   0  -1 480.290 16.6247   1
  -6   0  -1 492.508 12.6370   4
  -6   0  -1 514.644 17.5483   1
   6   0   1 498.390 18.4680   5
   6   0   1 486.643 19.5312   2
   6   0   1 478.735 18.0423   6
  -6   0  -1 502.855 19.5136   6
  -6   0  -1 508.218 19.4949   7
   7   0   1 248.195 18.4094   2
  -7   0  -1 277.629 14.8946   1
  -7   0  -1 249.282 17.0656   6
  -7   0  -1 250.251 16.7827   1
  -7   0  -1 325.749 22.7517   7
  -7   0  -1 262.600 9.89795   4
   7   0   1 257.565 16.2659   5
  -8   0  -1 80.9441 7.03781   4
  -8   0  -1 82.9585 13.1234   7
  -8   0  -1 73.3015 10.3567   1
   8   0   1 66.6240 11.2372   5
  -8   0  -1 67.6180 10.5118   6
   8   0   1 73.3920 13.3006   2
  -9   0  -1 69.0951 11.5123   6
  -9   0  -1 89.3488 15.3970   1
  -9   0  -1 79.3061 17.1190   7
   9   0   1 68.2677 15.7300   2
   9   0   1 90.5448 13.8183   5
  10   0   1 45.0597 16.7608   2
 -10   0  -1 62.8282 13.8710   1
  10   0   1 90.8935 16.3808   5
 -10   0  -1 60.3160 15.4439   7
 -10   0  -1 35.5080 10.9961   6
  11   0   1 379.082 39.2522   2
 -11   0  -1 320.110 28.5239   1
  11   0   1 352.685 31.4129   5
 -11   0  -1 362.156 37.4564   7
 -11   0  -1 382.010 26.7035   6
  11  -1  -1 134.634 24.3547   2
 -11  -1   1 180.014 19.6636   1
 -11  -1   1 216.237 26.8533   6
  11  -1  -1 148.237 20.0920   5
 -11  -1   1 110.363 18.6225   7
 -11   1   1 178.881 20.2683   1
 -11   1   1 147.282 18.1281   6
  11   1  -1 234.996 28.7689   5
 -11   1   1 162.288 19.8889   7
  11   1  -1 280.416 34.6663   2
 -10  -1   1 77.1779 13.5790   1
  10  -1  -1 70.7858 13.3163   5
 -10  -1   1 80.9271 13.9635   6
  10  -1  -1 129.639 18.3791   2
 -10  -1   1 58.2811 14.8714   7
 -10   1   1 46.6079 10.8200   6
  10   1  -1 107.684 18.6169   2
 -10   1   1 68.9488 13.6548   1
  10   1  -1 43.0700 14.9674   5
 -10   1   1 79.5705 14.0612   7
   9  -1  -1 307.931 23.2878   2
  -9  -1   1 276.001 23.3205   7
   9  -1  -1 301.867 21.1548   5
  -9  -1   1 270.499 20.9075   6
  -9  -1   1 289.943 20.0950   1
   9   1  -1 309.429 24.4865   2
   9   1  -1 334.694 21.7051   5
  -9   1   1 295.604 20.2362   7
  -9   1   1 258.607 19.0890   1
  -9   1   1 266.458 20.0678   6
   8  -1  -1 4.21233 10.0358   2
   8  -1  -1 -1.9366 8.10716   5
  -8  -1   1 -1.2165 7.42481   1
  -8  -1   1 5.57475 7.69491   6
  -8  -1   1 0.97807 7.81212   7
  -8   1   1 4.33596 5.45792   4
  -8   1   1 -7.8979 7.71120   7
   8   1  -1 3.58638 10.3092   2
  -8   1   1 -2.2143 7.83474   1
  -8   1   1 6.28763 8.63115   6
   8   1  -1 -4.9786 8.29080   5
   7  -1  -1 22.4139 8.49181   5
  -7  -1   1 6.77067 7.41039   6
   7  -1  -1 13.5743 8.44656   2
  -7  -1   1 10.5915 7.66267   7
  -7  -1   1 14.5860 6.96380   1
  -7   1   1 9.62364 7.61004   6
   7   1  -1 7.22346 8.77135   2
  -7   1   1 17.8713 4.65728   4
   7   1  -1 7.90174 7.21508   5
  -7   1   1 19.5118 7.77277   7
  -7   1   1 16.1573 6.78575   1
  -7   1   1 17.9560 8.47044   2
  -6  -1   1 57.0841 8.39647   6
   6  -1  -1 62.1454 7.45532   6
  -6  -1   1 38.4968 6.20593   5
  -6  -1   1 53.0712 8.46638   7
   6  -1  -1 46.7530 8.06983   5
   6  -1  -1 47.2912 8.04572   2
  -6  -1   1 43.1565 6.85874   1
  -6  -1   1 59.4099 6.92167   2
  -6   1   1 38.5393 6.81889   7
  -6   1   1 41.2095 7.60896   6
  -6   1   1 40.4615 5.65195   5
  -6   1   1 31.7428 6.02676   3
  -6   1   1 50.7411 4.80360   4
  -6   1   1 47.0187 6.44173   1
   6   1  -1 48.9191 8.30414   6
   6   1  -1 47.8109 8.94134   2
  -6   1   1 46.9687 7.17000   1
  -6   1   1 47.4321 7.27603   2
   6   1  -1 44.7808 5.96560   1
   6   1  -1 37.7907 6.92204   5
   5  -1  -1 47.0883 6.67727   5
  -5  -1   1 51.0412 7.07453   6
  -5  -1   1 46.2806 5.62225   2
  -5  -1   1 59.0015 7.02510   7
   5  -1  -1 60.9595 6.70671   6
   5  -1  -1 46.2920 6.82380   2
  -5  -1   1 56.7024 6.48410   5
  -5  -1   1 50.8447 6.35309   1
  -5   1   1 56.3310 4.44840   4
  -5   1   1 59.8504 6.81828   1
   5   1  -1 56.9381 8.12708   2
  -5   1   1 62.3244 6.61922   3
  -5   1   1 60.5937 8.08357   6
  -5   1   1 50.2729 6.44211   5
   5   1  -1 46.1051 6.19752   5
  -5   1   1 53.1597 6.11248   2
  -5   1   1 81.5736 7.01954   1
   5   1  -1 56.7345 7.73708   6
   5   1  -1 52.0780 6.30032   1
  -4  -1   1 311.430 11.0303   5
  -4  -1   1 320.562 11.9463   2
   4  -1  -1 329.459 12.8550   6
  -4  -1   1 304.612 12.3973   7
   4  -1  -1 305.037 12.9481   5
  -4  -1   1 291.421 12.6889   6
  -4  -1   1 309.773 11.6840   1
  -4   1   1 329.471 11.3956   1
  -4   1   1 333.400 14.1946   6
   4   1  -1 322.058 11.2768   1
  -4   1   1 335.299 11.0472   2
   4   1  -1 320.560 12.3673   5
  -4   1   1 338.978 12.1497   5
   4   1  -1 327.903 11.7940   7
   4   1  -1 328.655 13.0435   6
  -4   1   1 327.793 12.1236   1
   4   1  -1 306.891 13.6324   2
   3  -1  -1 261.725 9.34869   2
   3  -1  -1 283.013 10.2990   1
  -3  -1   1 275.379 10.6544   2
   3  -1  -1 280.060 11.4057   5
  -3  -1   1 287.365 9.61045   5
   3  -1  -1 277.442 11.1963   6
  -3  -1   1 270.280 9.91146   1
   3   1  -1 263.479 9.82397   5
   3   1  -1 254.926 10.2311   6
  -3   1   1 263.594 11.8961   6
  -3   1   1 273.585 9.41762   1
   3   1  -1 261.126 10.1051   7
  -3   1   1 265.499 10.2109   5
   3   1  -1 259.854 11.4273   2
  -3   1   1 267.612 8.63227   2
   3   1  -1 267.700 9.44046   1
   2  -1  -1 6699.77 119.141   2
   2  -1  -1 6707.22 121.323   6
   2  -1  -1 6490.71 120.963   5
   2  -1  -1 6428.53 120.539   1
  -2  -1   1 6411.81 120.535   1
  -2  -1   1 6619.28 120.922   7
  -2  -1   1 6550.44 120.237   6
  -2  -1   1 6560.96 120.389   5
  -2  -1   1 6837.76 121.071   2
   2   1  -1 6899.08 123.084   6
  -2   1   1 6711.77 124.035   6
   2   1  -1 6734.37 123.833   2
  -2   1   1 7008.57 121.907   2
   2   1  -1 6818.08 123.400   1
   2   1  -1 6748.38 123.307   5
  -2   1   1 6667.95 123.570   5
  -2   1   1 6512.05 123.181   1
   2   1  -1 6600.55 123.576   7
   1  -1  -1 1976.58 35.9978   2
  -1  -1   1 1976.64 37.5148   5
  -1  -1   1 1958.80 37.8839   7
   1  -1  -1 1956.93 37.6576   1
  -1  -1   1 1998.60 37.7166   1
  -1  -1   1 2008.54 36.7753   6
   1  -1  -1 2004.93 37.6121   5
   1   1  -1 1874.30 35.8243   2
  -1   1   1 1909.99 34.9556   7
  -1   1   1 1878.50 36.1180   6
   1   1  -1 1628.97 35.2320   1
   1   1  -1 1916.84 35.7492   7
   1   1  -1 1913.61 35.3895   5
  -1   1   1 1911.78 33.8451   2
  -1   1   1 1874.05 35.3031   5
   1   1  -1 1856.32 34.6114   6
   0  -1   1 153.675 5.62481   6
   0  -1   1 209.478 6.93512   1
   0   1   1 214.413 4.93584   5
   0   1  -1 232.581 6.17574   2
   0   1  -1 174.122 6.42628   7
   0   1   1 221.194 6.12116   7
   0   1   1 235.153 6.07128   2
   1  -1   1 2023.57 37.4864   1
   1  -1   1 1995.73 38.2043   6
   1  -1   1 1868.78 38.2598   5
  -1  -1  -1 1925.68 38.2413   7
   1  -1   1 2003.56 36.9860   2
  -1  -1  -1 1991.09 37.4558   1
  -1  -1  -1 1956.45 38.4090   6
  -1  -1  -1 1992.11 36.5042   5
  -1  -1  -1 2114.69 38.3563   2
   1   1   1 2011.60 37.0516   5
  -1   1  -1 2086.07 38.9524   6
   1   1   1 2009.84 37.9969   1
  -1   1  -1 2006.33 38.8192   5
   1   1   1 1987.95 38.8320   7
  -1   1  -1 2010.04 37.8884   1
   1   1   1 2059.25 38.9970   6
   1   1   1 1960.18 38.9152   2
  -1   1  -1 2004.20 37.4486   2
   2  -1   1 2004.73 39.2334   1
  -2  -1  -1 2075.55 39.3795   1
  -2  -1  -1 2056.07 38.9098   5
   2  -1   1 2063.92 40.8279   6
  -2  -1  -1 2030.78 40.6914   7
  -2  -1  -1 2094.79 40.5456   2
  -2  -1  -1 1990.24 40.5907   6
   2  -1   1 1970.13 40.5200   5
   2  -1   1 2045.12 38.9990   2
   2   1   1 2028.39 40.7857   6
   2   1   1 2075.82 39.3744   1
   2   1   1 2023.66 40.6528   7
  -2   1  -1 2022.19 39.2219   1
  -2   1  -1 2024.03 40.9955   6
  -2   1  -1 2083.51 38.9978   2
   2   1   1 1990.32 39.0467   5
  -2   1  -1 2041.46 40.5105   5
   2   1   1 2071.45 40.9433   2
  -3  -1  -1 3413.74 66.9113   6
   3  -1   1 3461.01 65.1054   2
   3  -1   1 3351.21 66.5592   5
  -3  -1  -1 3421.01 65.4433   5
   3  -1   1 3420.24 67.0254   6
  -3  -1  -1 3521.79 66.5408   2
  -3  -1  -1 3416.19 67.0110   7
   3   1   1 3507.19 66.7133   1
   3   1   1 3521.00 68.4646   7
  -3   1  -1 3457.71 67.7002   5
  -3   1  -1 3542.07 66.4731   1
  -3   1  -1 3382.00 68.5256   6
   3   1   1 3531.38 68.4941   6
  -3   1  -1 3566.79 66.3528   2
  -3   1  -1 3674.19 66.4269   3
   3   1   1 3444.01 66.6670   5
   3   1   1 3490.31 68.3180   2
  -4  -1  -1 1735.98 39.1602   6
  -4  -1  -1 1708.91 38.9808   7
   4  -1   1 1782.23 39.4526   6
  -4  -1  -1 1814.60 37.1667   5
   4  -1   1 1767.42 37.3657   2
   4  -1   1 1787.84 39.0569   5
  -4  -1  -1 1825.30 38.4607   2
  -4  -1  -1 1774.05 37.0553   1
  -4   1  -1 1699.84 39.0543   6
  -4   1  -1 1811.57 38.1161   5
  -4   1  -1 1745.55 36.8767   1
   4   1   1 1783.28 37.3782   5
   4   1   1 1751.74 36.6090   1
   4   1   1 1777.06 38.9317   6
   4   1   1 1735.51 39.0544   2
  -4   1  -1 1723.11 33.7028   4
  -4   1  -1 1751.36 36.4633   2
  -4   1  -1 1721.30 35.0046   3
  -4   1  -1 1812.12 36.5682   1
  -5  -1  -1 41.0420 7.29276   6
   5  -1   1 36.3695 6.65993   5
   5  -1   1 36.8955 7.19676   2
  -5  -1  -1 31.8631 5.57702   1
  -5  -1  -1 42.4340 7.05727   7
  -5  -1  -1 42.8863 5.89041   5
   5  -1   1 36.8362 6.40022   6
  -5  -1  -1 34.5051 4.71242   2
   5   1   1 44.6300 6.46478   5
  -5   1  -1 39.0675 5.19232   3
  -5   1  -1 43.5237 6.13748   2
  -5   1  -1 37.0235 5.38232   1
   5   1   1 43.9589 7.21732   6
   5   1   1 37.7878 5.39628   1
  -5   1  -1 47.9583 5.89914   5
  -5   1  -1 36.8444 5.99865   1
   5   1   1 30.7200 7.24055   2
  -5   1  -1 34.4626 7.30924   6
  -5   1  -1 47.8515 4.30849   4
  -6  -1  -1 1331.82 34.4106   6
   6  -1   1 1327.60 34.0682   5
  -6  -1  -1 1356.73 31.7922   1
   6  -1   1 1227.55 33.0102   6
   6  -1   1 1327.66 32.8478   2
  -6  -1  -1 1283.22 26.1006   4
  -6  -1  -1 1331.91 32.6263   5
  -6  -1  -1 1314.54 32.3062   2
  -6   1  -1 1376.34 27.4158   4
   6   1   1 1251.99 33.7012   6
  -6   1  -1 1367.63 32.3179   1
  -6   1  -1 1323.90 35.1726   6
  -6   1  -1 1349.99 32.6821   2
  -6   1  -1 1254.18 32.4882   5
   6   1   1 1373.81 33.4414   5
   6   1   1 1333.55 34.8134   2
   6   1   1 1340.91 32.3279   1
  -6   1  -1 1374.24 32.2035   1
  -7  -1  -1 64.5255 9.54116   7
  -7  -1  -1 109.109 12.4779   6
   7  -1   1 95.4419 11.7463   5
  -7  -1  -1 96.6988 10.1615   1
  -7  -1  -1 75.2844 10.3099   1
   7  -1   1 88.8234 11.7202   2
  -7  -1  -1 84.8990 8.01410   4
  -7   1  -1 99.7327 12.1021   1
  -7   1  -1 86.3228 11.1632   2
  -7   1  -1 78.0603 10.6527   1
   7   1   1 84.8209 12.0698   2
   7   1   1 96.7481 10.8258   5
  -7   1  -1 88.3475 11.0786   6
  -7   1  -1 86.6864 8.39665   4
  -7   1  -1 114.047 14.8586   7
  -8  -1  -1 102.767 11.6330   1
   8  -1   1 105.868 12.6942   5
  -8  -1  -1 111.961 15.0990   7
  -8  -1  -1 127.803 15.7881   6
   8  -1   1 109.123 13.6179   2
   8   1   1 106.047 13.9056   2
  -8   1  -1 93.1953 13.3730   7
  -8   1  -1 89.8182 11.1471   6
   8   1   1 125.851 15.5192   5
  -8   1  -1 100.998 10.1475   4
  -8   1  -1 119.704 11.9616   1
   9  -1   1 183.437 17.8016   2
  -9  -1  -1 179.967 17.8130   1
   9  -1   1 168.286 20.5077   5
  -9  -1  -1 170.896 17.9679   7
  -9  -1  -1 186.029 19.6037   6
  -9   1  -1 126.211 16.6050   6
  -9   1  -1 171.626 17.3709   1
  -9   1  -1 170.077 12.4598   4
  -9   1  -1 136.498 15.3118   7
   9   1   1 181.686 19.0166   2
   9   1   1 173.707 17.6934   5
  10  -1   1 120.415 19.1369   2
 -10  -1  -1 174.931 22.0838   6
  10  -1   1 117.209 18.2184   5
 -10  -1  -1 143.040 16.0884   1
 -10  -1  -1 122.894 18.8956   7
 -10   1  -1 156.642 16.7196   1
  10   1   1 128.537 18.5416   2
 -10   1  -1 145.749 19.9501   7
  10   1   1 160.629 18.1795   5
 -10   1  -1 113.954 13.3541   6
 -11  -1  -1 101.173 22.7632   7
 -11  -1  -1 88.2370 17.9712   1
  11  -1   1 128.742 19.8371   5
  11  -1   1 106.726 24.2003   2
 -11  -1  -1 102.785 17.2964   6
  11   1   1 147.400 23.4460   2
  11   1   1 102.939 20.3258   5
 -11   1  -1 65.5700 20.2210   7
 -11   1  -1 82.5470 16.3153   6
 -11   1  -1 95.8456 18.2019   1
 -11  -2   1 76.9290 17.6707   6
 -11  -2   1 70.8934 18.6641   7
  11  -2  -1 76.4967 20.9648   2
 -11  -2   1 82.0478 17.6685   1
  11  -2  -1 50.0619 15.1539   5
 -11   2   1 70.9210 16.4368   1
  11   2  -1 62.4701 18.5638   5
 -11   2   1 33.8188 13.7891   6
 -11   2   1 62.5727 16.8120   7
  11   2  -1 143.087 22.5746   2
 -10  -2   1 35.3452 13.0982   6
 -10  -2   1 55.0874 14.9858   7
  10  -2  -1 22.7095 16.6740   2
 -10  -2   1 34.0318 13.2085   1
  10  -2  -1 23.0818 13.3835   5
 -10   2   1 22.7113 12.9189   1
 -10   2   1 9.79061 10.6729   7
 -10   2   1 28.9751 12.4221   6
  10   2  -1 14.6725 14.5412   5
  10   2  -1 44.5982 17.0800   2
   9  -2  -1 -19.043 8.54222   5
  -9  -2   1 2.05761 10.5916   7
   9  -2  -1 34.0626 12.7355   2
  -9  -2   1 -9.9358 9.67053   6
  -9  -2   1 -4.9717 9.20757   1
  -9   2   1 -4.2248 9.48705   7
  -9   2   1 -10.113 8.28633   6
   9   2  -1 11.5361 12.4168   5
  -9   2   1 1.37291 6.98119   4
  -9   2   1 10.7484 9.79941   1
   9   2  -1 5.98125 12.1386   2
  -8  -2   1 139.009 13.1642   1
  -8  -2   1 137.577 16.6284   6
   8  -2  -1 155.450 17.6683   2
  -8  -2   1 142.620 17.2173   7
  -8   2   1 139.199 16.5587   7
   8   2  -1 154.762 18.2789   2
  -8   2   1 119.031 12.6813   3
  -8   2   1 138.199 15.3828   1
   8   2  -1 152.041 15.8978   5
  -8   2   1 144.464 14.7841   2
  -8   2   1 117.884 10.0768   4
  -8   2   1 130.992 16.3202   6
   7  -2  -1 68.2419 9.66102   2
   7  -2  -1 48.9456 8.74752   5
  -7  -2   1 70.1487 9.15361   1
  -7  -2   1 73.9714 10.0652   7
  -7  -2   1 78.5722 10.8129   6
  -7   2   1 59.0094 9.58037   1
  -7   2   1 71.8750 6.50965   4
  -7   2   1 51.2544 9.88756   6
  -7   2   1 59.9970 9.90077   2
  -7   2   1 75.4634 7.48241   3
   7   2  -1 51.0323 10.2517   2
   7   2  -1 73.4236 9.71625   5
  -6  -2   1 149.942 12.0560   5
  -6  -2   1 156.051 10.7175   2
   6  -2  -1 131.637 12.5825   5
  -6  -2   1 133.810 11.3768   1
  -6  -2   1 141.041 12.8496   7
   6  -2  -1 147.526 11.5818   2
  -6  -2   1 159.472 13.0151   6
   6   2  -1 150.192 11.6400   5
   6   2  -1 113.450 13.5801   6
  -6   2   1 140.660 11.6118   1
  -6   2   1 136.477 10.0736   3
   6   2  -1 123.685 13.4651   2
  -6   2   1 152.323 10.0772   1
  -6   2   1 141.043 8.00123   4
   6   2  -1 134.559 10.1436   1
  -6   2   1 162.068 13.9884   6
  -6   2   1 136.495 11.0995   2
  -5  -2   1 407.859 15.8391   6
  -5  -2   1 411.940 14.3183   5
  -5  -2   1 429.414 14.8141   2
   5  -2  -1 424.392 16.5653   5
   5  -2  -1 413.996 13.5662   2
   5  -2  -1 420.846 15.2662   1
   5  -2  -1 397.572 15.0444   6
  -5  -2   1 422.537 15.2220   1
  -5  -2   1 424.014 16.5633   7
  -5   2   1 444.008 13.5439   2
   5   2  -1 426.024 16.2851   6
  -5   2   1 446.994 15.4415   5
   5   2  -1 427.623 14.1542   1
   5   2  -1 441.722 15.3892   5
  -5   2   1 446.544 14.1049   1
   5   2  -1 434.219 16.0828   7
  -5   2   1 448.900 17.9290   6
  -5   2   1 414.905 13.2905   3
   5   2  -1 428.762 17.3982   2
  -5   2   1 439.748 11.6314   4
  -4  -2   1 680.632 19.2653   6
   4  -2  -1 692.160 20.3537   5
  -4  -2   1 711.477 18.2393   5
   4  -2  -1 693.578 19.2388   1
  -4  -2   1 728.458 19.9514   2
   4  -2  -1 686.527 16.6631   2
  -4  -2   1 718.685 19.4227   1
   4  -2  -1 687.099 20.2546   6
  -4  -2   1 705.094 20.1064   7
  -4   2   1 697.335 16.4378   2
   4   2  -1 705.164 19.8751   7
  -4   2   1 668.905 19.1012   5
  -4   2   1 706.870 18.3974   1
  -4   2   1 699.360 16.7063   3
   4   2  -1 692.118 18.8394   5
   4   2  -1 718.740 18.6555   1
   4   2  -1 706.602 19.6338   6
   4   2  -1 714.803 21.0799   2
  -4   2   1 727.714 15.6033   4
  -4   2   1 715.381 21.4347   6
  -3  -2   1 42.4962 5.18707   5
  -3  -2   1 25.9301 5.12310   2
   3  -2  -1 32.5372 5.34242   6
  -3  -2   1 33.3030 5.25793   1
   3  -2  -1 36.2956 5.34557   1
  -3  -2   1 28.8715 5.55090   6
   3  -2  -1 30.7643 3.47342   2
   3  -2  -1 23.3635 5.69705   5
  -3  -2   1 27.9828 5.65484   7
   3   2  -1 25.7408 5.78020   2
  -3   2   1 31.0635 3.36837   4
   3   2  -1 31.5734 4.80020   1
  -3   2   1 32.4731 4.17117   2
  -3   2   1 31.2149 4.32343   3
   3   2  -1 24.5109 4.62882   7
  -3   2   1 29.0555 5.68741   6
  -3   2   1 23.7906 4.12074   5
  -3   2   1 30.3180 4.30800   1
   3   2  -1 37.4156 5.44853   6
   2  -2  -1 451.462 15.9814   6
  -2  -2   1 489.345 12.8154   6
  -2  -2   1 500.831 12.8486   5
  -2  -2   1 497.036 14.1784   7
   2  -2  -1 486.618 9.57522   2
   2  -2  -1 467.117 13.5487   1
   2  -2  -1 492.772 13.8550   5
  -2  -2   1 494.128 12.4651   5
  -2  -2   1 527.139 14.0275   2
  -2   2   1 490.631 9.28503   2
  -2   2   1 452.702 14.3647   1
   2   2  -1 490.119 12.7301   6
  -2   2   1 462.195 12.7241   7
  -2   2   1 486.229 14.8641   6
   2   2  -1 505.163 13.8807   7
   2   2  -1 455.433 13.6370   1
  -2   2   1 471.267 12.1708   3
  -2   2   1 462.758 13.5138   5
  -1  -2   1 312.422 10.9214   7
  -1  -2   1 327.557 9.40364   6
   1  -2  -1 324.686 10.8648   1
  -1  -2   1 335.478 10.3710   2
   1  -2  -1 330.332 10.1547   5
  -1  -2   1 324.578 10.5974   1
  -1  -2   1 324.941 9.77667   5
   1   2  -1 348.130 9.85188   5
   1   2  -1 307.040 10.5824   2
   1   2  -1 332.955 10.3984   1
  -1   2   1 354.134 10.5283   1
  -1   2   1 335.020 12.1658   6
  -1   2   1 341.634 6.87266   2
  -1   2   1 340.539 9.80501   5
   1   2  -1 316.476 10.6610   7
  -1   2   1 326.712 10.0929   7
  -1   2   1 332.318 11.0546   6
   1   2  -1 342.766 9.46348   6
   0  -2  -1 3832.65 70.1339   2
   0  -2   1 3812.95 70.1860   2
   0  -2  -1 3936.58 69.8765   5
   0  -2   1 3908.09 72.1496   7
   0  -2   1 3835.25 71.2482   5
   0  -2  -1 3871.44 71.3574   1
   0  -2  -1 3735.26 71.7787   6
   0  -2   1 3644.85 71.2367   1
   0   2   1 4000.91 73.1770   6
   0   2   1 3888.31 71.1588   5
   0   2  -1 4029.85 72.6082   5
   0   2  -1 3773.00 71.9219   6
   0   2   1 3897.73 71.5585   2
   0   2   1 3962.08 72.6859   1
   0   2  -1 3922.41 72.0410   6
   0   2  -1 3810.44 71.5311   2
   0   2  -1 3823.97 72.5231   1
   0   2   1 3858.87 72.8030   7
   1  -2   1 459.944 13.1684   5
   1  -2   1 474.597 10.3666   2
  -1  -2  -1 482.508 12.5196   1
  -1  -2  -1 475.081 13.1656   7
   1  -2   1 456.409 12.6876   6
   1  -2   1 441.702 12.2872   1
  -1  -2  -1 478.941 13.4349   6
   1  -2   1 476.335 10.3506   2
  -1  -2  -1 471.835 12.6111   2
  -1  -2  -1 478.603 10.2974   5
  -1   2  -1 518.675 13.5178   5
  -1   2  -1 505.109 12.7099   1
  -1   2  -1 504.251 13.6467   6
   1   2   1 503.800 10.8222   5
  -1   2  -1 482.637 13.5199   7
   1   2   1 501.527 12.8061   1
   1   2   1 508.066 13.7361   6
   1   2   1 487.742 13.6395   2
  -2  -2  -1 2201.28 45.8463   6
  -2  -2  -1 2342.61 45.6648   2
   2  -2   1 2317.88 45.9760   5
   2  -2   1 2247.70 49.4338   6
   2  -2   1 2257.52 42.6302   2
  -2  -2  -1 2308.87 43.0855   5
  -2   2  -1 2286.16 43.0273   2
  -2   2  -1 2380.66 46.1883   5
  -2   2  -1 2369.98 46.5635   6
   2   2   1 2300.30 46.5541   2
   2   2   1 2403.32 45.2943   1
  -2   2  -1 2245.55 43.2168   4
   2   2   1 2117.16 47.1046   6
  -2   2  -1 2244.38 44.3171   3
  -2   2  -1 2351.36 45.0822   1
   2   2   1 2295.54 43.6152   5
  -2   2  -1 2301.07 46.2259   7
   2   2   1 2381.46 46.6154   7
   3  -2   1 1757.08 39.0199   5
   3  -2   1 1801.68 35.6916   2
  -3  -2  -1 1806.41 37.3883   1
  -3  -2  -1 1857.11 38.8554   2
  -3  -2  -1 1805.36 38.6880   6
   3  -2   1 1780.04 37.3846   1
  -3  -2  -1 1872.09 36.2424   5
   3  -2   1 1836.69 38.9226   6
   3   2   1 1799.95 39.4359   2
   3   2   1 1856.15 37.5613   1
  -3   2  -1 1804.74 38.6463   5
   3   2   1 1787.63 36.3212   5
  -3   2  -1 1829.35 35.6055   2
  -3   2  -1 1833.69 37.2927   1
  -3   2  -1 1870.09 35.1584   4
  -3   2  -1 1826.23 36.3914   3
  -3   2  -1 1770.66 39.2760   6
   3   2   1 1801.35 39.0331   7
   3   2   1 1862.30 38.9841   6
   4  -2   1 485.693 15.3212   1
  -4  -2  -1 480.367 17.0508   7
  -4  -2  -1 513.008 14.3758   5
  -4  -2  -1 490.246 15.9735   2
  -4  -2  -1 506.183 15.0732   1
   4  -2   1 468.355 14.3793   2
  -4  -2  -1 486.861 16.7552   6
   4  -2   1 494.700 17.2440   5
   4  -2   1 500.352 16.0598   6
  -4   2  -1 489.680 13.5395   2
   4   2   1 476.769 18.0548   2
   4   2   1 500.555 14.7588   1
  -4   2  -1 487.854 13.9856   3
  -4   2  -1 475.284 14.3690   1
   4   2   1 488.214 17.0184   6
  -4   2  -1 502.668 12.3588   4
   4   2   1 494.738 14.4485   5
  -4   2  -1 496.939 15.7594   5
  -4   2  -1 501.124 17.9845   6
  -5  -2  -1 28.2780 6.85547   6
  -5  -2  -1 28.4661 5.93812   1
   5  -2   1 22.5394 6.11890   1
   5  -2   1 26.8902 7.29151   5
   5  -2   1 24.1949 5.87953   6
   5  -2   1 18.4266 6.23384   2
  -5  -2  -1 17.7946 3.70627   2
  -5  -2  -1 22.3915 5.87590   5
  -5  -2  -1 18.5228 6.67305   7
  -5   2  -1 19.2083 5.02109   2
   5   2   1 29.9446 7.12648   6
  -5   2  -1 17.6048 4.37024   5
   5   2   1 17.1409 7.19556   2
  -5   2  -1 27.6745 5.62161   1
  -5   2  -1 17.8243 6.76598   6
   5   2   1 19.5406 5.52519   5
   5   2   1 21.6657 5.04540   1
   5   2   1 23.7808 6.99636   7
  -5   2  -1 18.4438 4.17835   4
  -5   2  -1 31.5221 4.57097   3
  -6  -2  -1 53.5017 8.42608   5
   6  -2   1 58.1196 8.59033   2
  -6  -2  -1 59.7168 8.68511   6
  -6  -2  -1 67.4525 10.4209   7
  -6  -2  -1 64.6876 4.87777   4
   6  -2   1 55.2251 8.94492   5
  -6  -2  -1 83.2396 8.72314   1
  -6   2  -1 64.4375 10.2670   6
   6   2   1 57.7290 10.3044   2
  -6   2  -1 61.8166 8.14476   2
  -6   2  -1 68.8363 7.86170   3
   6   2   1 62.5307 10.0850   6
  -6   2  -1 74.4493 5.96487   4
   6   2   1 61.9137 8.36507   5
  -6   2  -1 66.8661 8.09863   1
  -6   2  -1 62.7972 8.36462   1
   6   2   1 67.7461 8.64897   1
   7  -2   1 171.226 16.3383   2
  -7  -2  -1 168.572 17.8351   7
   7  -2   1 171.812 16.2633   5
  -7  -2  -1 157.758 8.64240   4
  -7  -2  -1 161.518 16.7752   5
  -7  -2  -1 181.982 16.0690   6
  -7  -2  -1 178.311 14.1555   1
   7   2   1 174.384 14.9045   5
  -7   2  -1 150.151 14.2734   1
  -7   2  -1 170.855 15.7025   6
   7   2   1 157.101 17.1143   2
  -7   2  -1 159.621 12.0464   3
  -7   2  -1 143.655 15.6864   2
  -7   2  -1 157.415 9.97837   4
  -8  -2  -1 282.648 21.6595   7
  -8  -2  -1 302.290 19.5884   6
   8  -2   1 285.489 18.9565   5
  -8  -2  -1 279.321 17.8579   1
   8  -2   1 238.726 20.9069   2
  -8   2  -1 276.149 12.4147   4
  -8   2  -1 262.672 18.4255   6
  -8   2  -1 266.075 21.3064   7
   8   2   1 275.972 19.1416   5
  -8   2  -1 273.100 17.4454   1
   8   2   1 250.662 21.9294   2
   9  -2   1 45.1851 14.2766   2
  -9  -2  -1 46.8939 12.0022   6
   9  -2   1 37.5488 12.1027   5
  -9  -2  -1 46.1288 14.0296   7
  -9  -2  -1 43.9186 12.1124   1
  -9   2  -1 55.4283 9.13138   4
   9   2   1 41.6280 13.2475   2
  -9   2  -1 48.3836 12.7482   7
  -9   2  -1 52.3745 12.8058   1
  -9   2  -1 54.0107 12.0163   6
 -10  -2  -1 67.2715 15.7150   6
 -10  -2  -1 62.8603 14.2682   1
  10  -2   1 58.8695 14.9608   5
 -10  -2  -1 74.7676 17.0788   7
  10  -2   1 82.7202 19.2932   2
 -10   2  -1 53.4953 14.0328   1
  10   2   1 112.205 16.8840   5
 -10   2  -1 95.2463 14.1184   6
  10   2   1 79.7599 17.2695   2
 -10   2  -1 65.8054 16.4690   7
 -11  -2  -1 48.1360 18.1532   6
  11  -2   1 80.9867 19.2827   5
 -11  -2  -1 60.9706 16.8501   1
 -11  -2  -1 62.0922 19.5175   7
  11  -2   1 135.979 33.1306   2
  11   2   1 51.2019 22.7096   2
 -11   2  -1 56.4723 19.3301   7
 -11   2  -1 58.5785 17.9972   1
  11   2   1 57.1276 20.1290   5
  11  -3  -1 75.1127 16.5080   5
 -11  -3   1 68.4937 17.3321   1
 -11  -3   1 106.575 20.3063   6
 -11  -3   1 105.799 20.9928   7
 -11   3   1 62.9147 17.3923   7
  11   3  -1 123.957 22.2512   2
 -11   3   1 113.143 19.5547   1
  11   3  -1 89.7425 19.4684   5
  10  -3  -1 24.6243 12.3671   5
 -10  -3   1 8.72441 12.0618   1
 -10  -3   1 30.9273 13.8112   7
 -10  -3   1 27.7897 13.7175   6
  10  -3  -1 37.3898 16.6823   2
 -10   3   1 30.3227 13.5155   1
  10   3  -1 48.1540 14.1706   5
 -10   3   1 27.0913 9.37449   4
 -10   3   1 -4.9173 10.6645   6
 -10   3   1 10.8766 12.8420   7
   9  -3  -1 62.3541 12.2646   5
   9  -3  -1 60.3968 13.7472   2
  -9  -3   1 57.3001 14.5076   7
  -9  -3   1 32.6601 12.1316   6
  -9  -3   1 25.7523 9.87617   1
  -9   3   1 50.8246 11.2210   3
  -9   3   1 52.7403 12.0885   1
   9   3  -1 58.8363 13.9600   2
  -9   3   1 44.3921 7.97036   4
  -9   3   1 37.5274 10.1925   6
   8  -3  -1 13.4281 9.77897   5
  -8  -3   1 8.72707 9.56368   6
  -8  -3   1 12.8767 12.9240   1
   8  -3  -1 -14.248 8.96819   2
  -8  -3   1 -3.4345 7.91660   7
   8   3  -1 9.06314 8.31377   5
  -8   3   1 -12.667 8.28947   6
  -8   3   1 -4.9781 9.89944   2
  -8   3   1 3.26254 6.27695   4
  -8   3   1 11.6100 15.0381   1
   8   3  -1 7.07766 9.85648   2
   7  -3  -1 68.7843 8.82880   2
  -7  -3   1 36.1316 8.52990   7
  -7  -3   1 53.7948 9.58152   1
  -7  -3   1 58.7525 10.5896   6
   7  -3  -1 64.8153 10.7315   5
   7   3  -1 55.5781 9.19330   5
  -7   3   1 58.7454 6.66404   4
  -7   3   1 69.0045 9.06465   2
  -7   3   1 65.0474 10.7067   6
  -7   3   1 65.5108 9.72170   1
   7   3  -1 74.9760 11.8337   2
  -7   3   1 43.9597 8.51925   3
   6  -3  -1 542.692 19.9170   1
  -6  -3   1 536.168 21.3784   7
  -6  -3   1 524.484 19.2428   1
   6  -3  -1 518.764 21.3876   5
   6  -3  -1 545.513 16.6064   2
  -6  -3   1 508.189 20.0000   6
  -6  -3   1 540.877 19.7633   5
   6   3  -1 529.317 22.6533   7
  -6   3   1 518.762 21.2618   6
   6   3  -1 512.725 18.5744   5
  -6   3   1 541.029 16.4256   3
   6   3  -1 476.793 21.0125   2
   6   3  -1 501.616 22.2948   6
  -6   3   1 525.333 14.4520   4
  -6   3   1 469.268 17.9445   1
  -6   3   1 513.540 15.9647   2
   6   3  -1 460.356 17.6734   1
  -5  -3   1 23.8747 6.23394   2
   5  -3  -1 8.82677 4.85736   2
   5  -3  -1 17.1164 7.15296   5
  -5  -3   1 17.7007 6.08872   1
  -5  -3   1 18.3584 8.81776   7
  -5  -3   1 13.2172 5.62485   5
   5  -3  -1 8.66302 5.55143   1
  -5  -3   1 15.5188 5.63409   5
   5  -3  -1 9.18740 5.71677   6
  -5  -3   1 18.1435 6.22733   6
  -5   3   1 12.9850 5.44719   3
  -5   3   1 16.6237 4.26213   2
   5   3  -1 8.67144 5.02283   5
  -5   3   1 10.3363 4.03516   4
  -5   3   1 16.9722 7.01720   6
   5   3  -1 27.6784 9.27156   7
   5   3  -1 14.3484 7.61136   2
  -5   3   1 16.0755 4.01521   5
  -5   3   1 30.9057 5.18265   1
   5   3  -1 4.90509 4.13828   1
   5   3  -1 13.0568 6.73192   6
   4  -3  -1 30.4870 6.28787   1
   4  -3  -1 32.5771 7.62726   5
  -4  -3   1 27.6506 6.49033   7
  -4  -3   1 32.4303 5.28041   2
  -4  -3   1 40.1609 5.36152   5
  -4  -3   1 28.3440 5.90563   1
  -4  -3   1 26.4791 5.05829   5
   4  -3  -1 33.0885 3.74957   2
  -4  -3   1 37.4609 6.04099   6
   4  -3  -1 40.7667 5.77514   6
  -4   3   1 25.0413 3.94572   5
  -4   3   1 31.1565 4.63629   3
   4   3  -1 42.9726 7.65966   2
   4   3  -1 44.1721 6.97959   6
   4   3  -1 33.6237 5.01410   1
  -4   3   1 34.7202 5.95038   7
  -4   3   1 32.6796 4.65597   1
  -4   3   1 38.1897 7.12494   6
  -4   3   1 38.4185 4.58409   2
   4   3  -1 42.9091 7.04089   7
  -4   3   1 33.4626 4.30398   4
  -3  -3   1 70.4321 8.41804   2
  -3  -3   1 63.9149 7.28115   5
   3  -3  -1 57.6268 6.49809   1
   3  -3  -1 74.4848 9.16239   5
  -3  -3   1 59.2793 6.22177   6
  -3  -3   1 77.8336 8.53366   1
   3  -3  -1 64.5352 7.53672   6
  -3  -3   1 71.4513 7.57835   7
  -3  -3   1 61.3078 6.51500   5
  -3   3   1 65.7012 8.06025   7
   3   3  -1 67.8952 8.61260   7
  -3   3   1 75.1639 6.58593   1
   3   3  -1 67.2392 7.63682   2
  -3   3   1 80.5183 7.26986   5
   3   3  -1 63.0736 8.30232   6
  -3   3   1 61.2696 5.72348   4
   3   3  -1 59.0551 6.47938   1
  -3   3   1 72.8875 7.11229   3
  -3   3   1 78.1005 10.3231   6
   2  -3  -1 24.4666 5.53027   5
   2  -3  -1 15.4199 4.60221   1
  -2  -3   1 21.6844 4.75838   1
  -2  -3   1 23.3964 4.17734   5
  -2  -3   1 19.5701 4.46444   7
  -2  -3   1 36.1452 5.62690   2
  -2  -3   1 28.1138 4.84629   6
   2   3  -1 30.3847 5.13910   7
  -2   3   1 33.7111 4.77180   5
   2   3  -1 27.9618 4.84235   1
  -2   3   1 20.2212 4.76707   7
   2   3  -1 17.6316 5.57249   2
  -2   3   1 24.3874 4.30800   3
  -2   3   1 30.3501 6.27989   6
  -2   3   1 35.3426 5.59103   6
   2   3  -1 21.0423 4.73600   6
  -2   3   1 39.5630 5.24277   1
   1  -3  -1 1189.79 22.2210   2
  -1  -3   1 1082.07 29.0736   2
  -1  -3   1 1129.69 26.0727   1
  -1  -3   1 1151.77 26.6915   7
   1  -3  -1 1189.35 25.0656   5
  -1  -3   1 1210.26 25.1903   5
  -1  -3   1 1176.88 25.0211   6
  -1   3   1 1193.18 26.1594   1
  -1   3   1 1144.26 22.4753   2
   1   3  -1 1142.97 24.3529   3
   1   3  -1 1204.22 26.2334   1
  -1   3   1 1160.69 26.2519   7
   1   3  -1 1227.95 25.3354   6
   1   3  -1 1191.55 25.1283   5
  -1   3   1 1194.03 25.1307   5
  -1   3   1 1165.39 26.9669   6
   1   3  -1 1163.90 25.4737   2
  -1   3   1 1186.23 26.6356   6
   0  -3  -1 279.268 8.64744   2
   0  -3   1 285.530 10.2121   5
   0  -3   1 295.227 8.97845   2
   0  -3  -1 278.525 10.8044   7
   0  -3   1 280.907 10.7483   1
   0  -3   1 293.462 10.2103   6
   0  -3  -1 265.420 11.3788   6
   0  -3  -1 270.265 8.55476   5
   0  -3  -1 268.713 10.4307   1
   0   3   1 280.202 8.98236   2
   0   3  -1 289.839 8.15587   4
   0   3  -1 264.080 8.85067   2
   0   3   1 278.797 10.7717   7
   0   3  -1 296.455 10.1278   6
   0   3  -1 281.969 10.3913   6
   0   3  -1 281.349 11.1164   7
   0   3  -1 290.024 10.1581   1
   0   3  -1 258.494 12.7095   5
   0   3   1 259.123 12.2641   6
   0   3   1 296.051 10.3569   1
   0   3  -1 287.422 9.29780   3
   0   3   1 292.067 8.66051   5
  -1  -3  -1 758.594 19.1474   1
  -1  -3  -1 774.678 19.8908   7
  -1  -3  -1 774.339 19.0955   2
  -1  -3  -1 787.833 16.7052   5
  -1  -3  -1 776.909 16.5375   4
   1  -3   1 791.491 16.2240   2
  -1  -3  -1 792.172 19.8857   6
   1  -3   1 804.497 19.7710   5
   1   3   1 787.772 19.2125   6
  -1   3  -1 737.089 18.4304   1
   1   3   1 777.573 18.7268   2
  -1   3  -1 749.155 15.8776   2
  -1   3  -1 791.477 19.8769   7
   1   3   1 795.215 16.4510   5
  -1   3  -1 688.685 21.4041   6
   1   3   1 777.638 19.6564   7
  -1   3  -1 789.932 17.8822   3
  -1   3  -1 763.617 18.6921   5
   1   3   1 743.168 18.5331   1
  -1   3  -1 756.925 19.4597   6
  -1   3  -1 771.951 16.5238   4
   2  -3   1 4046.29 78.1899   6
  -2  -3  -1 4113.44 78.3567   6
  -2  -3  -1 4073.05 77.6419   1
  -2  -3  -1 4085.28 75.0798   5
  -2  -3  -1 4025.99 78.9037   7
   2  -3   1 3941.27 77.5221   1
  -2  -3  -1 4027.41 74.9068   5
  -2  -3  -1 4010.74 74.3027   4
  -2  -3  -1 4132.28 78.0869   2
   2  -3   1 4035.44 73.8344   2
   2  -3   1 4104.01 78.6187   5
   2  -3   1 4040.79 73.8368   2
  -2   3  -1 4171.09 79.5350   1
  -2   3  -1 4091.49 80.4644   6
   2   3   1 4245.01 79.8288   1
  -2   3  -1 4238.59 80.3391   5
  -2   3  -1 4137.36 78.4961   3
   2   3   1 4233.29 80.3743   6
  -2   3  -1 4183.03 77.2025   4
   2   3   1 4087.30 80.3277   2
  -3  -3  -1 1352.85 27.4659   5
   3  -3   1 1328.34 31.3172   5
   3  -3   1 1313.49 29.8133   1
  -3  -3  -1 1356.66 30.9122   6
  -3  -3  -1 1294.47 30.3151   2
  -3  -3  -1 1292.97 25.6733   4
  -3  -3  -1 1281.18 29.4784   1
  -3  -3  -1 1311.50 27.3870   5
   3  -3   1 1292.35 26.0285   2
   3  -3   1 1292.33 30.3849   6
   3   3   1 1386.55 30.2897   1
  -3   3  -1 1374.97 30.0569   1
   3   3   1 1337.06 32.0266   2
   3   3   1 1409.85 31.4913   6
  -3   3  -1 1303.65 31.4248   7
  -3   3  -1 1360.22 29.1814   3
   3   3   1 1334.17 32.2845   7
  -3   3  -1 1357.76 26.7082   2
  -3   3  -1 1363.80 27.5784   4
  -3   3  -1 1346.26 30.8366   5
  -3   3  -1 1346.64 32.0962   6
  -4  -3  -1 90.8914 5.67914   4
   4  -3   1 87.2055 7.61599   2
   4  -3   1 98.5491 9.22222   1
   4  -3   1 85.6453 10.7080   5
   4  -3   1 89.7523 7.91975   6
  -4  -3  -1 111.117 10.3473   6
  -4  -3  -1 89.1800 8.44252   2
  -4  -3  -1 92.9834 9.07519   1
  -4  -3  -1 100.566 8.09559   5
  -4  -3  -1 81.3310 10.5445   7
  -4   3  -1 76.2471 8.66041   3
  -4   3  -1 91.4250 7.99607   1
   4   3   1 91.6165 10.2003   6
  -4   3  -1 104.619 7.89049   5
   4   3   1 92.0709 11.5153   7
   4   3   1 80.7601 7.78307   5
   4   3   1 82.6946 8.31737   1
  -4   3  -1 91.5441 6.57020   4
  -4   3  -1 85.1605 10.8137   6
  -4   3  -1 90.2912 6.63090   2
   4   3   1 98.4473 10.0916   2
  -5  -3  -1 289.305 15.7136   7
   5  -3   1 277.812 13.7939   1
   5  -3   1 295.538 15.9426   5
   5  -3   1 242.689 12.8202   6
  -5  -3  -1 244.293 12.8366   2
  -5  -3  -1 286.946 14.6302   6
  -5  -3  -1 282.392 8.83464   4
   5  -3   1 279.561 12.3916   2
  -5  -3  -1 294.884 13.3054   1
  -5  -3  -1 296.981 13.3181   5
   5   3   1 289.344 16.2361   2
  -5   3  -1 251.044 12.6307   5
  -5   3  -1 299.167 16.4078   6
   5   3   1 290.118 12.5190   5
  -5   3  -1 286.993 10.2628   4
  -5   3  -1 289.177 11.6431   2
   5   3   1 325.302 18.4316   7
  -5   3  -1 295.586 12.1459   3
   5   3   1 285.698 13.2409   1
   5   3   1 289.255 15.7823   6
  -5   3  -1 294.334 13.4986   1
  -6  -3  -1 376.086 17.1333   5
   6  -3   1 382.668 17.6138   1
  -6  -3  -1 372.455 17.7269   6
   6  -3   1 343.361 15.2422   2
   6  -3   1 356.181 18.8723   5
  -6  -3  -1 356.683 15.9770   1
  -6  -3  -1 360.900 18.9722   7
  -6  -3  -1 351.379 10.6969   4
   6   3   1 335.857 20.4461   6
  -6   3  -1 362.972 15.1786   2
  -6   3  -1 349.999 13.9204   3
  -6   3  -1 337.570 17.6105   1
   6   3   1 328.870 22.5311   7
  -6   3  -1 377.279 19.7141   6
   6   3   1 361.952 18.0770   1
   6   3   1 361.605 19.8487   2
  -6   3  -1 359.671 12.5657   4
   6   3   1 358.204 15.7300   5
  -7  -3  -1 95.1038 8.86024   4
  -7  -3  -1 113.360 16.7388   7
  -7  -3  -1 78.7227 11.5220   5
  -7  -3  -1 100.710 12.0736   6
   7  -3   1 84.7024 10.6765   2
   7  -3   1 93.0804 12.3627   5
  -7  -3  -1 93.6267 11.0680   1
  -7   3  -1 66.8265 12.8900   6
  -7   3  -1 76.2511 10.6435   3
  -7   3  -1 85.7762 8.54925   4
  -7   3  -1 80.1877 10.7017   2
   7   3   1 73.2027 11.6106   2
  -7   3  -1 95.3098 10.8910   1
   7   3   1 101.732 10.7559   5
  -8  -3  -1 8.75408 8.22750   1
   8  -3   1 -1.4054 10.8102   2
  -8  -3  -1 12.6650 11.7447   7
   8  -3   1 1.25415 9.18464   5
  -8  -3  -1 9.63978 9.15069   6
  -8   3  -1 34.3598 13.2249   2
   8   3   1 1.54136 10.9641   2
  -8   3  -1 23.0875 6.48716   4
   8   3   1 29.3110 10.3464   5
  -8   3  -1 25.2786 10.3648   1
  -8   3  -1 5.56934 9.01114   6
  -8   3  -1 24.0789 8.75697   3
   9  -3   1 97.4905 14.1810   5
  -9  -3  -1 114.573 13.6194   1
   9  -3   1 140.531 15.8976   2
  -9  -3  -1 145.293 19.6726   7
  -9  -3  -1 163.958 21.1919   6
   9   3   1 148.996 16.0689   5
  -9   3  -1 129.296 15.0406   6
   9   3   1 139.077 16.5918   2
  -9   3  -1 137.462 10.4522   4
  -9   3  -1 176.464 20.2644   1
 -10  -3  -1 19.5782 18.1339   7
  10  -3   1 37.5124 14.0898   5
 -10  -3  -1 8.17012 12.4429   1
 -10  -3  -1 64.3221 14.7326   6
  10  -3   1 27.5751 28.4360   2
 -10   3  -1 30.6820 14.7309   1
  10   3   1 36.0527 16.1231   5
  10   3   1 58.7294 16.4766   2
 -10   3  -1 10.1636 15.8965   7
 -10   3  -1 13.7145 9.35945   4
 -10   3  -1 24.1598 11.5936   6
 -11  -3  -1 59.9527 31.7090   6
 -11  -3  -1 -24.742 15.5388   1
 -11  -3  -1 22.0609 22.7248   7
 -11   3  -1 -29.436 17.1656   1
 -11   3  -1 -12.916 16.1844   7
  11   3   1 -6.4212 18.3511   5
 -11  -4   1 58.5269 18.7090   1
 -11  -4   1 44.9154 24.3330   7
 -11  -4   1 44.6460 19.7776   5
 -11  -4   1 60.7474 21.8990   6
 -11   4   1 70.5486 18.5146   1
 -10  -4   1 -21.315 13.7314   5
 -10  -4   1 4.15667 15.8028   6
 -10  -4   1 1.50774 15.4407   7
 -10  -4   1 2.90795 13.4108   1
  10  -4  -1 -15.548 11.0901   5
 -10   4   1 -5.5453 11.9747   3
 -10   4   1 -2.2261 11.9526   6
 -10   4   1 -0.9747 13.1296   1
 -10   4   1 3.14958 9.31932   4
  -9  -4   1 13.0094 10.6370   1
  -9  -4   1 28.6890 12.4707   6
  -9  -4   1 18.8369 13.7278   7
   9  -4  -1 14.9774 10.1254   5
   9   4  -1 35.3593 13.8164   2
  -9   4   1 45.0967 12.6520   1
  -9   4   1 9.03026 10.5253   6
  -9   4   1 34.5500 11.0090   3
  -9   4   1 32.4571 8.55881   4
  -8  -4   1 130.052 16.8514   5
   8  -4  -1 160.225 14.8568   2
  -8  -4   1 174.814 21.5307   7
   8  -4  -1 143.264 17.6254   5
  -8  -4   1 170.758 18.8470   6
  -8  -4   1 155.670 16.8593   1
  -8   4   1 142.464 18.2169   6
  -8   4   1 163.227 15.7829   3
  -8   4   1 174.401 12.5535   4
   8   4  -1 191.699 20.1836   2
  -8   4   1 179.762 17.8242   1
   7  -4  -1 212.601 17.5530   1
  -7  -4   1 203.792 15.5968   1
  -7  -4   1 223.408 17.6084   6
   7  -4  -1 185.787 12.3120   2
  -7  -4   1 192.222 14.9241   5
   7  -4  -1 193.890 22.7696   5
  -7  -4   1 197.765 20.0890   7
  -7   4   1 202.783 21.2296   7
  -7   4   1 203.816 11.9006   4
  -7   4   1 198.539 17.8142   6
  -7   4   1 203.493 13.6153   3
  -7   4   1 187.717 13.3675   2
   6  -4  -1 209.477 10.6223   2
  -6  -4   1 206.551 14.2751   1
   6  -4  -1 206.162 16.3366   5
  -6  -4   1 236.534 15.9231   6
  -6  -4   1 212.880 13.5401   5
  -6  -4   1 220.152 18.2216   7
  -6  -4   1 221.761 15.9939   5
   6  -4  -1 196.926 15.6023   1
  -6   4   1 222.167 17.9448   7
   6   4  -1 230.746 22.3238   7
   6   4  -1 178.716 20.8676   6
   6   4  -1 215.757 17.3064   2
  -6   4   1 226.918 17.5152   6
  -6   4   1 219.548 10.7975   4
  -6   4   1 215.406 10.0618   2
   6   4  -1 246.680 15.4303   3
  -6   4   1 197.424 13.9034   3
  -5  -4   1 46.5177 10.5969   7
  -5  -4   1 37.0653 6.62193   5
   5  -4  -1 14.8988 8.04875   5
   5  -4  -1 13.2725 6.92443   1
  -5  -4   1 33.7094 7.12588   5
   5  -4  -1 25.4031 3.68631   2
  -5  -4   1 38.2725 7.29618   6
  -5  -4   1 39.2642 7.55098   1
   5   4  -1 35.5108 9.24581   2
   5   4  -1 45.7178 10.6304   7
  -5   4   1 35.8958 8.63282   6
  -5   4   1 32.1471 6.17093   1
   5   4  -1 40.0028 5.83104   3
   5   4  -1 34.4751 10.2302   6
  -5   4   1 41.1013 5.32129   4
  -5   4   1 31.1312 8.41462   7
  -5   4   1 33.7482 6.06683   3
  -5   4   1 30.2585 3.38883   2
   5   4  -1 18.5147 5.64651   1
   4  -4  -1 72.3708 8.05333   6
  -4  -4   1 51.9392 6.55675   2
   4  -4  -1 53.9594 8.63073   5
  -4  -4   1 73.3525 9.64423   6
  -4  -4   1 79.9465 8.47299   1
  -4  -4   1 79.4283 9.59079   5
  -4  -4   1 75.9723 9.64458   7
   4  -4  -1 70.4571 8.02722   1
  -4  -4   1 61.8213 6.82809   5
   4   4  -1 67.7426 7.82458   3
  -4   4   1 55.3448 8.06296   6
  -4   4   1 51.1748 7.46440   7
  -4   4   1 63.8031 5.54818   4
  -4   4   1 54.6800 6.35541   5
  -4   4   1 75.6977 7.50965   1
  -4   4   1 61.7671 6.95662   3
   4   4  -1 59.6773 6.31707   1
   4   4  -1 72.8119 8.86268   6
   4   4  -1 65.1051 9.42781   7
   4   4  -1 56.2694 8.57858   2
  -3  -4   1 259.209 12.5200   1
  -3  -4   1 275.060 11.0264   5
  -3  -4   1 279.110 12.2665   6
   3  -4  -1 247.205 12.9467   5
  -3  -4   1 260.996 10.7663   5
  -3  -4   1 260.992 11.9696   2
  -3  -4   1 261.399 14.1182   7
   3  -4  -1 249.525 11.1105   6
   3  -4  -1 266.321 12.2824   1
   3   4  -1 283.994 12.9663   6
  -3   4   1 274.982 11.2603   1
   3   4  -1 259.330 11.2915   1
   3   4  -1 264.334 13.9764   2
   3   4  -1 269.412 14.1036   7
  -3   4   1 281.296 10.9455   3
  -3   4   1 260.862 13.3081   7
  -3   4   1 268.415 9.31586   4
  -3   4   1 284.229 12.3496   6
   3   4  -1 271.091 10.1722   3
  -3   4   1 271.135 13.8512   6
  -3   4   1 258.304 11.3436   5
  -2  -4   1 631.492 17.6945   2
  -2  -4   1 586.239 16.8490   6
   2  -4  -1 582.264 17.5105   5
   2  -4  -1 602.456 18.1958   1
  -2  -4   1 607.752 16.4945   5
  -2  -4   1 592.648 18.0634   1
   2   4  -1 607.242 15.4676   3
   2   4  -1 604.475 17.1295   6
  -2   4   1 586.274 18.1944   7
  -2   4   1 607.232 17.0075   5
   2   4  -1 605.828 16.2642   5
   2   4  -1 607.048 17.3152   1
   2   4  -1 580.558 18.2068   2
  -2   4   1 593.127 17.6230   6
  -2   4   1 590.605 18.7438   6
  -2   4   1 600.647 17.0966   1
  -2   4   1 608.802 16.4151   3
   1  -4  -1 140.616 9.91829   7
   1  -4  -1 149.721 9.36817   5
  -1  -4   1 149.809 9.94006   1
  -1  -4   1 151.992 9.01008   5
  -1  -4   1 149.598 11.0960   7
  -1  -4   1 159.132 9.05927   2
   1  -4  -1 136.319 9.40059   1
   1  -4  -1 144.357 6.06279   2
  -1  -4   1 155.417 9.64132   6
  -1   4   1 138.234 8.46911   3
  -1   4   1 139.399 10.7103   6
  -1   4   1 144.034 8.53312   5
  -1   4   1 140.827 9.06762   1
  -1   4   1 157.150 9.35679   6
   1   4  -1 138.068 8.48828   3
   1   4  -1 140.829 8.04309   5
   1   4  -1 144.303 9.27259   6
  -1   4   1 145.570 5.95884   2
  -1   4   1 158.507 10.4434   7
   1   4  -1 133.074 9.31212   2
   0  -4   1 341.144 10.8938   2
   0  -4  -1 350.870 13.9627   6
   0  -4  -1 342.195 10.8968   5
   0  -4  -1 336.867 10.6312   2
   0  -4  -1 341.879 13.3137   7
   0  -4  -1 334.306 12.8172   1
   0  -4   1 332.871 12.3805   5
   0   4   1 341.721 13.7111   7
   0   4   1 348.971 11.7702   3
   0   4  -1 341.763 11.5611   3
   0   4   1 355.195 13.1234   6
   0   4  -1 335.709 10.8944   2
   0   4  -1 346.370 12.2280   1
   0   4   1 345.289 10.8175   2
   0   4  -1 325.322 9.86880   4
   0   4   1 314.630 12.5403   5
   0   4  -1 340.283 12.7520   6
   0   4  -1 359.028 12.6254   6
   0   4  -1 342.512 13.9898   7
   0   4  -1 349.999 11.7527   5
   0   4   1 330.652 12.1304   1
  -1  -4  -1 85.9051 9.64709   6
   1  -4   1 76.0216 9.63014   7
  -1  -4  -1 78.9877 9.05318   1
  -1  -4  -1 72.6012 9.27615   7
  -1  -4  -1 81.4594 6.32455   5
  -1  -4  -1 80.1555 7.67801   2
   1  -4   1 89.0874 9.06407   5
   1  -4   1 75.9862 5.81108   2
   1  -4   1 79.3925 7.67180   1
  -1   4  -1 67.2198 5.53535   2
   1   4   1 79.8675 6.39528   5
  -1   4  -1 71.8164 8.58075   6
  -1   4  -1 78.6786 8.35360   3
  -1   4  -1 72.2648 7.18180   5
  -1   4  -1 89.7561 7.68323   1
   1   4   1 73.3032 9.38705   7
  -1   4  -1 76.2144 9.75400   7
   1   4   1 83.9706 8.07556   6
  -1   4  -1 89.1068 9.28842   6
   1   4   1 83.0058 8.73897   2
   1   4   1 78.1641 7.28913   1
  -1   4  -1 91.6116 6.36508   4
   2  -4   1 1014.73 20.3119   2
  -2  -4  -1 1056.89 25.6799   1
  -2  -4  -1 1048.80 22.3411   5
   2  -4   1 990.936 25.2342   6
   2  -4   1 1029.30 20.3458   2
   2  -4   1 1055.45 26.4612   5
  -2  -4  -1 1036.46 25.1322   2
   2  -4   1 990.754 25.4245   1
  -2  -4  -1 1034.23 26.2354   6
   2  -4   1 1052.92 26.8147   7
  -2  -4  -1 1051.85 22.4134   5
  -2  -4  -1 1040.27 27.2484   7
  -2  -4  -1 1080.51 21.7358   4
  -2   4  -1 1059.14 22.6513   4
  -2   4  -1 1062.54 27.3126   7
  -2   4  -1 1043.57 25.5201   5
  -2   4  -1 1046.55 26.0463   6
   2   4   1 1056.53 26.1369   2
   2   4   1 1055.14 26.0495   6
  -2   4  -1 1050.14 24.9872   1
   2   4   1 1057.38 25.2346   1
  -2   4  -1 1052.77 24.3833   3
  -2   4  -1 1009.80 26.1950   6
   3  -4   1 122.177 10.0721   1
  -3  -4  -1 117.320 6.60928   4
  -3  -4  -1 107.183 10.0314   1
  -3  -4  -1 115.436 10.6998   6
   3  -4   1 91.8998 10.8651   5
   3  -4   1 108.163 4.84351   2
   3  -4   1 100.384 8.58162   6
   3  -4   1 113.027 5.09037   2
  -3  -4  -1 117.340 7.45854   5
  -3  -4  -1 104.754 12.7275   2
  -3   4  -1 95.1536 8.19497   5
  -3   4  -1 122.268 11.9732   7
   3   4   1 102.389 11.5525   2
  -3   4  -1 112.162 8.39442   1
   3   4   1 111.576 8.08858   1
  -3   4  -1 107.627 11.3066   6
  -3   4  -1 120.872 8.52577   3
   3   4   1 124.289 10.9389   6
  -3   4  -1 116.749 7.18231   4
   3   4   1 112.947 12.7797   7
  -4  -4  -1 393.969 15.3517   2
   4  -4   1 424.823 18.3902   5
  -4  -4  -1 433.993 11.5306   4
  -4  -4  -1 429.515 18.6433   7
   4  -4   1 428.374 16.0524   1
  -4  -4  -1 423.775 17.0387   6
  -4  -4  -1 419.086 13.3737   5
  -4  -4  -1 419.075 15.9919   1
   4  -4   1 425.416 15.6305   6
   4  -4   1 405.048 11.0487   2
  -4  -4  -1 417.755 13.8178   5
   4  -4   1 422.783 10.8327   2
  -4   4  -1 416.862 12.7947   4
  -4   4  -1 419.596 15.0315   5
   4   4   1 432.969 18.2671   2
   4   4   1 457.024 19.8607   7
  -4   4  -1 449.733 15.7517   1
  -4   4  -1 441.298 18.4357   7
  -4   4  -1 424.801 14.2196   3
   4   4   1 411.521 17.5753   6
  -4   4  -1 439.857 18.1478   6
   4   4   1 430.645 15.3975   1
  -5  -4  -1 113.804 15.2789   7
   5  -4   1 134.566 14.4301   5
   5  -4   1 113.046 12.7348   1
  -5  -4  -1 125.115 9.95205   5
  -5  -4  -1 131.990 11.7841   5
  -5  -4  -1 129.202 12.0347   1
  -5  -4  -1 122.839 7.77988   4
  -5  -4  -1 131.932 13.5127   6
   5  -4   1 130.811 9.32254   2
  -5   4  -1 145.423 8.58963   2
   5   4   1 147.987 14.6630   7
   5   4   1 144.008 16.8480   6
  -5   4  -1 143.900 14.3374   6
   5   4   1 129.577 15.3437   2
  -5   4  -1 134.946 8.96035   4
  -5   4  -1 142.518 12.8561   1
  -5   4  -1 127.797 15.1631   7
   5   4   1 108.932 13.1411   1
   6  -4   1 -0.3332 8.56891   1
  -6  -4  -1 11.2057 8.13459   5
  -6  -4  -1 4.28007 7.75885   6
  -6  -4  -1 4.61258 7.43314   1
  -6  -4  -1 -0.7177 11.7730   7
  -6  -4  -1 1.15530 5.06499   4
   6  -4   1 2.82575 6.40012   2
  -6  -4  -1 2.52896 6.28883   5
   6  -4   1 -6.1415 8.40404   5
  -6   4  -1 10.5967 9.02882   6
  -6   4  -1 -1.2760 10.1421   7
   6   4   1 4.69319 8.54111   2
  -6   4  -1 5.52526 5.19151   4
  -6   4  -1 0.11638 6.04526   2
   6   4   1 25.7225 13.0360   7
  -6   4  -1 2.23587 7.12972   3
  -7  -4  -1 52.8207 9.65773   5
   7  -4   1 73.9311 11.9481   1
  -7  -4  -1 48.6567 9.59975   1
  -7  -4  -1 71.4079 12.2315   6
  -7  -4  -1 55.5085 12.6060   5
   7  -4   1 50.0350 12.1660   5
  -7  -4  -1 43.8615 12.8487   7
   7  -4   1 60.9852 9.17508   2
  -7   4  -1 58.2883 9.81604   2
  -7   4  -1 44.1331 7.18674   4
   7   4   1 41.4731 11.0949   2
  -7   4  -1 51.3285 11.3693   6
  -7   4  -1 58.7080 13.8524   7
  -7   4  -1 47.3270 8.33284   3
   7   4   1 57.3256 9.58019   5
   8  -4   1 33.2202 10.6778   2
  -8  -4  -1 26.2415 10.4613   5
  -8  -4  -1 54.0087 11.3026   1
  -8  -4  -1 43.2383 12.5182   6
   8  -4   1 40.3625 11.4465   5
  -8  -4  -1 24.1977 12.8500   7
   8   4   1 46.3632 12.8570   2
  -8   4  -1 31.6206 7.75854   4
  -8   4  -1 17.5911 10.6539   6
  -8   4  -1 24.0316 11.1080   1
   8   4   1 27.2929 10.1821   5
  -8   4  -1 47.4882 10.9130   3
  -9  -4  -1 73.4568 14.0811   5
  -9  -4  -1 75.1284 13.4686   1
  -9  -4  -1 30.4109 18.7053   7
   9  -4   1 75.3166 14.6352   5
  -9  -4  -1 87.6010 15.5633   6
  -9   4  -1 74.0331 12.3440   3
  -9   4  -1 71.4420 12.5284   6
   9   4   1 65.9440 13.9879   5
  -9   4  -1 87.9275 9.51577   4
  -9   4  -1 80.0455 15.2095   1
   9   4   1 70.2564 14.2113   2
 -10  -4  -1 -2.2848 19.6469   7
 -10  -4  -1 -8.0148 15.7865   5
  10  -4   1 3.91422 14.6721   5
 -10  -4  -1 23.9955 14.7721   1
 -10  -4  -1 44.6016 18.1606   6
 -10   4  -1 11.9805 12.4158   6
 -10   4  -1 18.3882 10.2200   4
  10   4   1 19.0110 15.6159   2
 -10   4  -1 28.3182 15.9876   1
  10   4   1 16.2415 15.7207   5
 -10  -5   1 13.9294 18.2363   7
 -10  -5   1 55.4803 19.8857   6
 -10  -5   1 68.5800 16.1503   1
  10  -5  -1 58.9866 16.0289   5
 -10  -5   1 74.3744 17.1682   5
 -10   5   1 46.5934 11.2156   4
 -10   5   1 56.5327 18.3120   1
  10   5  -1 41.1187 17.0679   2
 -10   5   1 44.6221 14.9924   3
  -9  -5   1 -1.1748 16.8134   7
  -9  -5   1 19.4370 14.8150   5
   9  -5  -1 -2.3569 12.5203   5
  -9  -5   1 23.1454 15.0081   6
  -9  -5   1 12.3283 11.2187   1
  -9   5   1 -28.390 11.6312   6
  -9   5   1 -11.856 11.3989   1
  -9   5   1 -3.3781 8.86201   3
  -9   5   1 -5.5644 8.55853   4
  -8  -5   1 136.012 17.6027   7
   8  -5  -1 115.129 14.2375   5
  -8  -5   1 159.436 18.6568   5
   8  -5  -1 124.359 16.2932   1
  -8  -5   1 151.452 17.1180   6
  -8  -5   1 114.197 12.9804   1
  -8   5   1 148.395 17.6968   3
   8   5  -1 180.620 21.2559   2
  -8   5   1 115.339 14.3821   6
  -8   5   1 119.591 9.91171   4
   7  -5  -1 81.5130 13.8092   5
  -7  -5   1 87.7603 12.7086   6
  -7  -5   1 81.1132 11.4245   1
   7  -5  -1 101.425 13.2447   1
  -7  -5   1 100.446 15.6512   7
  -7  -5   1 64.5764 10.5585   5
  -7   5   1 63.7679 9.86851   3
  -7   5   1 71.6185 8.27975   4
  -7   5   1 91.6576 12.5644   6
   7   5  -1 66.7868 11.8762   2
  -6  -5   1 263.171 17.5008   6
  -6  -5   1 291.559 16.5211   1
   6  -5  -1 243.875 18.7670   5
  -6  -5   1 228.017 18.8126   5
  -6  -5   1 257.552 21.4206   7
   6  -5  -1 303.902 18.0909   1
  -6  -5   1 236.643 15.6504   5
   6   5  -1 265.099 14.0181   3
  -6   5   1 266.351 27.2430   6
  -6   5   1 276.815 21.4420   7
   6   5  -1 237.129 23.9648   6
   6   5  -1 287.591 26.6706   7
  -6   5   1 254.198 14.4936   3
  -6   5   1 271.963 12.5163   4
   6   5  -1 288.586 19.4318   2
  -5  -5   1 420.287 16.5842   5
   5  -5  -1 388.242 20.2690   5
  -5  -5   1 425.638 18.5141   1
   5  -5  -1 406.129 18.6350   1
  -5  -5   1 415.677 22.1758   7
  -5  -5   1 434.023 18.3711   5
  -5  -5   1 409.444 18.4666   6
  -5   5   1 400.472 16.7672   3
  -5   5   1 393.773 13.8862   4
   5   5  -1 419.042 24.6349   7
   5   5  -1 414.124 15.0533   3
  -5   5   1 434.873 21.0381   6
   5   5  -1 423.238 20.5707   2
  -5   5   1 424.890 21.4418   7
   5   5  -1 427.588 22.9881   6
  -4  -5   1 132.882 13.0820   6
   4  -5  -1 154.850 14.4558   5
  -4  -5   1 157.308 17.8281   2
  -4  -5   1 171.223 12.3243   5
   4  -5  -1 145.333 12.1104   1
  -4  -5   1 150.660 15.4999   7
  -4  -5   1 157.843 13.2320   1
  -4  -5   1 159.453 11.2920   5
  -4   5   1 148.313 13.8518   6
   4   5  -1 139.890 15.0802   2
   4   5  -1 176.458 15.7454   6
   4   5  -1 159.288 18.3421   7
  -4   5   1 132.968 14.6600   7
  -4   5   1 130.495 14.9563   6
   4   5  -1 153.961 10.8008   3
  -4   5   1 126.921 12.3860   5
  -4   5   1 155.348 11.3462   3
  -3  -5   1 75.9722 7.87209   5
  -3  -5   1 127.869 16.1482   7
   3  -5  -1 72.9594 8.64167   1
  -3  -5   1 79.4463 9.03704   1
   3  -5  -1 85.6499 9.41344   5
  -3  -5   1 72.6678 8.90091   5
  -3  -5   1 67.2149 8.07917   2
  -3  -5   1 69.3838 7.98614   6
  -3   5   1 66.2909 9.16718   7
   3   5  -1 80.1160 10.6456   7
   3   5  -1 81.7328 9.52621   2
   3   5  -1 73.1629 6.96109   3
   3   5  -1 91.5881 9.98010   6
   3   5  -1 62.3946 7.49844   1
  -3   5   1 63.0553 8.58387   6
  -3   5   1 58.1051 6.36926   3
  -3   5   1 77.3948 8.52113   5
  -3   5   1 84.4769 9.66743   6
  -3   5   1 71.8479 7.20485   4
  -3   5   1 60.5357 7.11962   1
   2  -5  -1 5.30481 6.10544   5
  -2  -5   1 7.55870 5.99130   2
  -2  -5   1 6.85079 5.78643   1
   2  -5  -1 10.0538 5.69188   1
  -2  -5   1 13.6314 5.21574   5
   2  -5  -1 4.52124 5.89570   7
  -2  -5   1 11.3496 5.69783   6
  -2  -5   1 15.9348 7.09891   7
  -2   5   1 18.0313 5.53032   6
  -2   5   1 10.2829 6.98325   7
  -2   5   1 11.0737 5.31308   3
   2   5  -1 2.21225 5.32299   5
   2   5  -1 16.9448 6.72047   6
  -2   5   1 13.7864 6.11523   5
  -2   5   1 7.50926 6.22563   6
   2   5  -1 18.6399 7.73346   7
   2   5  -1 11.2269 5.13365   3
  -2   5   1 1.99872 4.04906   1
   2   5  -1 6.97351 5.98729   2
   2   5  -1 20.7381 4.58433   1
   1  -5  -1 255.999 11.8860   5
   1  -5  -1 249.917 8.86925   2
  -1  -5   1 256.079 12.9153   1
  -1  -5   1 261.438 12.3097   2
  -1  -5   1 274.010 12.7135   6
   1  -5  -1 263.284 12.8707   1
  -1  -5   1 261.903 11.6588   5
   1  -5  -1 261.347 13.9251   7
  -1   5   1 252.476 13.9124   6
   1   5  -1 233.509 11.1644   1
  -1   5   1 265.094 13.0798   6
   1   5  -1 271.037 13.5640   6
  -1   5   1 276.503 8.89899   2
  -1   5   1 275.435 12.1297   1
   1   5  -1 270.180 12.0128   5
  -1   5   1 254.326 12.0895   5
   1   5  -1 248.380 11.8487   2
   1   5  -1 276.027 11.7068   3
  -1   5   1 279.631 15.1495   7
  -1   5   1 264.766 11.2957   3
   0  -5   1 1005.73 23.2169   2
   0  -5   1 1018.18 27.8201   7
   0  -5  -1 967.498 25.7284   1
   0  -5  -1 987.828 26.3426   6
   0  -5  -1 993.476 22.9255   2
   0  -5  -1 1006.67 27.0482   7
   0  -5  -1 1001.42 23.4614   5
   0  -5   1 999.434 24.8622   5
   0   5  -1 985.440 21.9698   4
   0   5  -1 983.922 25.3896   6
   0   5  -1 996.706 24.7732   5
   0   5  -1 997.759 25.2152   1
   0   5  -1 995.562 24.0430   3
   0   5   1 1003.76 27.3511   7
   0   5  -1 1005.33 25.8418   6
   0   5   1 998.581 23.7101   5
   0   5   1 1004.94 23.8894   3
   0   5  -1 1008.54 27.9742   7
   0   5   1 1040.96 26.6158   6
   0   5   1 1012.57 25.1751   1
  -1  -5  -1 94.9120 10.1766   1
   1  -5   1 116.200 10.5497   5
   1  -5   1 114.862 7.55071   2
  -1  -5  -1 107.315 9.84932   2
   1  -5   1 93.2147 10.1370   1
  -1  -5  -1 111.774 11.1119   6
  -1  -5  -1 105.544 12.0276   7
   1  -5   1 106.022 12.0934   7
   1   5   1 112.196 10.9348   6
   1   5   1 104.575 12.7183   7
  -1   5  -1 98.8081 9.16648   3
   1   5   1 110.029 9.00573   3
  -1   5  -1 109.592 9.39044   5
  -1   5  -1 120.836 10.5933   6
   1   5   1 96.7124 8.06075   1
  -1   5  -1 105.600 8.16661   1
  -1   5  -1 98.9394 12.5846   7
  -1   5  -1 98.6719 11.2866   6
   1   5   1 102.185 8.59972   5
   1   5   1 101.228 9.51957   2
  -1   5  -1 91.1702 6.95900   4
  -1   5  -1 90.6663 6.82406   2
   2  -5   1 117.076 12.6152   7
  -2  -5  -1 118.284 11.5200   6
   2  -5   1 120.645 10.9586   1
  -2  -5  -1 114.627 13.1346   7
   2  -5   1 113.760 5.43298   2
   2  -5   1 119.623 5.73849   2
  -2  -5  -1 109.590 10.5386   1
  -2  -5  -1 102.017 10.6471   2
   2  -5   1 119.744 11.8347   5
  -2  -5  -1 122.837 8.59552   5
  -2   5  -1 90.0507 9.95417   5
  -2   5  -1 129.832 10.1323   3
  -2   5  -1 121.874 8.99112   1
  -2   5  -1 141.348 14.0814   7
   2   5   1 107.021 8.14755   1
   2   5   1 142.998 9.18723   5
  -2   5  -1 132.381 11.9082   6
   2   5   1 123.570 11.3016   2
  -2   5  -1 144.744 12.2931   6
  -2   5  -1 115.370 7.80079   4
   2   5   1 137.722 12.6924   6
   3  -5   1 98.4888 11.1986   1
  -3  -5  -1 92.3015 11.1051   1
  -3  -5  -1 90.0092 10.4842   7
   3  -5   1 87.5388 9.35268   6
  -3  -5  -1 93.9117 12.3038   6
  -3  -5  -1 89.0861 8.88152   2
  -3  -5  -1 104.785 8.50857   5
   3  -5   1 85.7685 9.90920   5
   3   5   1 95.5466 11.5002   7
  -3   5  -1 97.7328 7.67399   4
  -3   5  -1 98.0574 15.0727   3
  -3   5  -1 95.2201 10.4477   5
   3   5   1 94.4383 9.05131   1
  -3   5  -1 89.7109 10.6072   7
  -3   5  -1 84.9397 9.74594   6
  -3   5  -1 74.4471 7.34902   1
   3   5   1 87.9983 9.45503   2
   3   5   1 105.214 13.4361   6
  -3   5  -1 89.2333 10.2909   6
  -4  -5  -1 17.0702 5.39210   5
  -4  -5  -1 20.1771 7.83351   1
   4  -5   1 8.53032 8.47803   5
  -4  -5  -1 19.9470 5.97142   5
  -4  -5  -1 33.7928 11.6035   7
  -4  -5  -1 21.4899 8.22326   6
   4  -5   1 13.6782 7.39425   1
   4  -5   1 20.0061 7.29027   6
  -4   5  -1 21.8419 6.67641   3
  -4   5  -1 10.1064 6.43955   1
   4   5   1 18.0811 10.1619   7
   4   5   1 25.7786 10.4347   6
   4   5   1 18.1291 8.33569   2
  -4   5  -1 19.1601 9.64693   7
   4   5   1 13.1981 6.41722   1
  -4   5  -1 26.5353 8.89018   6
  -4   5  -1 16.8783 4.97350   4
  -5  -5  -1 614.438 18.8157   5
  -5  -5  -1 639.469 23.7709   6
  -5  -5  -1 638.203 20.1236   5
   5  -5   1 634.448 24.5582   5
  -5  -5  -1 654.787 16.3174   4
  -5  -5  -1 632.437 22.8128   1
  -5  -5  -1 636.700 26.4823   7
   5  -5   1 654.248 23.2200   1
  -5   5  -1 639.569 21.1356   3
  -5   5  -1 602.105 24.7656   6
  -5   5  -1 635.092 18.1028   4
  -5   5  -1 597.515 26.5994   7
   5   5   1 638.611 24.5142   2
   5   5   1 628.467 29.9849   6
   6  -5   1 426.551 13.0114   2
  -6  -5  -1 436.327 25.4608   7
  -6  -5  -1 481.912 22.2032   6
  -6  -5  -1 460.395 20.9893   1
   6  -5   1 466.735 21.5300   1
   6  -5   1 446.759 12.8128   2
  -6  -5  -1 455.164 17.7049   5
  -6  -5  -1 452.641 20.5238   5
   6  -5   1 433.817 29.5308   5
  -6   5  -1 429.398 18.1972   3
  -6   5  -1 364.454 35.8794   6
   6   5   1 474.762 32.8795   7
   6   5   1 398.428 25.6947   2
  -6   5  -1 466.678 15.6116   4
  -6   5  -1 444.604 25.9976   7
  -7  -5  -1 1.92500 12.9216   7
  -7  -5  -1 18.1632 9.68830   1
   7  -5   1 24.0538 8.04016   2
  -7  -5  -1 17.9275 21.6806   6
  -7  -5  -1 24.5508 17.2127   5
   7  -5   1 8.65409 10.6899   5
   7  -5   1 22.2471 12.1845   1
  -7  -5  -1 23.4307 9.13558   5
   7   5   1 20.6755 11.0780   2
  -7   5  -1 50.1223 7.69253   4
  -7   5  -1 22.2226 9.56496   3
  -7   5  -1 25.4459 10.4744   6
  -8  -5  -1 18.5966 13.5948   6
   8  -5   1 30.5515 11.0042   5
   8  -5   1 12.6572 13.6849   1
  -8  -5  -1 9.94190 10.0449   5
  -8  -5  -1 3.41627 16.0649   7
  -8  -5  -1 -4.9842 9.88098   1
   8   5   1 7.29917 11.1970   2
  -8   5  -1 -6.9787 8.24862   3
  -8   5  -1 -9.2770 9.99307   6
  -8   5  -1 -5.8146 6.99613   4
  -9  -5  -1 26.7711 18.6393   7
  -9  -5  -1 30.6900 16.2521   6
  -9  -5  -1 47.4125 14.2010   5
   9  -5   1 9.88438 13.4098   5
  -9  -5  -1 61.3527 13.9459   1
  -9   5  -1 22.9877 9.31217   4
  -9   5  -1 33.0573 14.4883   1
  -9   5  -1 3.08854 12.2891   6
   9   5   1 12.1002 14.1649   2
  -9   5  -1 41.2241 13.4810   3
 -10  -5  -1 72.1956 17.4553   1
 -10  -5  -1 43.6997 21.3761   6
 -10   5  -1 48.1420 20.6604   1
 -10   5  -1 29.7271 13.3276   3
 -10   5  -1 59.1918 10.9585   4
 -10  -6   1 48.0530 23.3838   6
 -10   6   1 1.91004 10.2667   4
 -10   6   1 41.0439 13.7121   3
   9  -6  -1 18.8108 15.0530   5
   9  -6  -1 13.2868 17.0274   1
  -9  -6   1 12.3466 20.4789   7
  -9  -6   1 7.16684 14.9423   1
  -9  -6   1 18.5033 17.4800   6
   9   6  -1 -22.323 14.1854   2
  -9   6   1 -0.5734 13.1372   6
  -9   6   1 15.6818 11.8383   3
  -9   6   1 13.0943 9.82382   4
  -9   6   1 5.81812 14.0265   1
   8  -6  -1 54.7260 13.8409   5
  -8  -6   1 66.8687 14.3630   1
  -8  -6   1 90.7433 16.5042   6
  -8  -6   1 95.8542 14.5997   5
   8  -6  -1 58.1773 15.7546   1
  -8   6   1 70.4165 11.9722   3
   8   6  -1 75.0949 15.2358   2
  -8   6   1 86.4872 9.89187   4
  -8   6   1 75.4296 14.2058   6
  -7  -6   1 107.367 12.3417   5
  -7  -6   1 77.8413 13.3334   1
   7  -6  -1 94.7964 15.5540   1
   7  -6  -1 106.978 15.0719   5
  -7  -6   1 103.550 14.8471   6
  -7  -6   1 152.842 22.8231   7
  -7   6   1 95.8257 12.4970   3
  -7   6   1 87.1031 9.03294   4
  -7   6   1 84.2038 13.1720   6
  -6  -6   1 138.428 15.2673   5
  -6  -6   1 122.861 17.0387   7
   6  -6  -1 87.7460 12.8502   5
   6  -6  -1 119.381 14.5217   1
  -6  -6   1 110.564 13.7926   6
  -6  -6   1 100.659 12.8982   1
  -6  -6   1 112.143 14.3422   5
  -6   6   1 128.341 23.9284   7
  -6   6   1 96.5755 8.76868   4
   6   6  -1 160.031 20.3781   2
  -6   6   1 110.096 14.0898   3
  -6   6   1 107.788 13.9893   6
   6   6  -1 120.243 11.2249   3
  -5  -6   1 17.9701 11.3150   7
  -5  -6   1 14.9205 8.99137   6
  -5  -6   1 13.5243 9.85913   5
  -5  -6   1 20.8580 8.10023   5
   5  -6  -1 29.2063 9.50404   1
   5  -6  -1 10.8698 9.94760   5
  -5  -6   1 24.2230 11.7555   1
   5   6  -1 20.1953 14.5346   6
  -5   6   1 12.0918 12.4703   7
   5   6  -1 5.96116 15.1684   7
  -5   6   1 9.71405 9.41784   6
  -5   6   1 13.3563 5.77583   4
   5   6  -1 18.9087 10.2668   2
   5   6  -1 13.7848 8.03425   3
  -5   6   1 15.0730 8.75990   3
  -4  -6   1 412.183 18.2957   5
  -4  -6   1 479.411 17.5723   5
  -4  -6   1 445.302 19.3383   6
  -4  -6   1 462.665 19.9130   1
  -4  -6   1 475.838 23.5557   7
   4  -6  -1 461.706 19.9647   1
   4  -6  -1 443.049 20.7120   5
  -4   6   1 434.658 20.7941   6
  -4   6   1 436.867 22.6237   7
  -4   6   1 436.576 18.0380   3
  -4   6   1 426.501 14.6494   4
   4   6  -1 438.488 16.6190   3
   4   6  -1 441.453 24.0003   6
   4   6  -1 486.705 21.8979   2
   4   6  -1 412.767 27.6750   7
   3  -6  -1 370.862 18.1491   5
  -3  -6   1 377.171 17.5313   6
  -3  -6   1 344.326 19.7672   2
  -3  -6   1 387.129 20.4774   7
  -3  -6   1 385.349 15.5258   5
   3  -6  -1 376.723 17.9869   1
  -3  -6   1 384.583 16.8200   5
  -3  -6   1 365.161 17.6193   1
  -3   6   1 396.852 19.1549   6
   3   6  -1 377.509 20.2338   6
  -3   6   1 402.877 16.5362   3
   3   6  -1 392.993 23.7644   7
   3   6  -1 385.155 15.5710   3
  -3   6   1 351.013 20.4110   5
  -3   6   1 369.819 13.2747   4
  -3   6   1 393.087 21.0120   7
   3   6  -1 378.415 18.3909   2
   2  -6  -1 300.340 15.5292   1
   2  -6  -1 280.175 17.6971   7
   2  -6  -1 289.641 15.1693   5
  -2  -6   1 288.380 15.4594   6
  -2  -6   1 287.413 15.5693   1
  -2  -6   1 288.750 16.6040   2
  -2  -6   1 289.810 13.5647   5
  -2  -6   1 274.004 17.9938   7
   2   6  -1 290.475 14.2923   3
   2   6  -1 315.987 19.6847   7
   2   6  -1 306.518 17.6462   6
   2   6  -1 278.405 15.3837   5
  -2   6   1 276.808 16.6843   5
  -2   6   1 306.715 13.8708   3
  -2   6   1 297.061 18.2848   6
  -2   6   1 308.392 18.6105   7
   2   6  -1 283.741 15.6265   2
  -2   6   1 274.204 16.1082   6
   1  -6  -1 249.318 10.3336   2
  -1  -6   1 249.856 14.5048   6
   1  -6  -1 261.151 16.8346   7
  -1  -6   1 247.973 14.5093   2
  -1  -6   1 252.702 13.0501   5
  -1  -6   1 248.901 16.9517   7
  -1  -6   1 223.368 13.9148   1
   1  -6  -1 248.776 13.0906   5
   1   6  -1 252.619 18.3548   7
  -1   6   1 248.266 14.1830   5
  -1   6   1 224.601 16.6219   6
   1   6  -1 240.722 16.2620   6
  -1   6   1 235.761 17.5440   7
  -1   6   1 240.504 9.80856   2
  -1   6   1 239.495 12.9353   3
   1   6  -1 243.444 12.9373   3
   1   6  -1 249.420 14.1959   5
   1   6  -1 244.331 10.2408   4
  -1   6   1 234.787 15.1944   6
   1   6  -1 234.341 12.9672   2
   0  -6  -1 22.7353 6.32537   5
   0  -6  -1 13.8022 7.61313   6
   0  -6   1 19.6516 6.55752   2
   0  -6   1 25.3008 6.93688   5
   0  -6   1 14.4284 8.49160   7
   0  -6  -1 14.2530 7.36547   7
   0  -6  -1 26.1810 6.28239   2
   0  -6   1 13.9620 6.98620   1
   0  -6  -1 7.67587 6.50338   1
   0   6   1 23.0960 7.32583   7
   0   6   1 34.4695 9.17053   6
   0   6   1 33.0173 7.16478   5
   0   6  -1 13.3705 7.11261   5
   0   6   1 10.9619 6.24005   1
   0   6   1 19.7211 8.03198   3
   0   6  -1 14.9012 4.80364   4
   0   6   1 27.9312 5.71799   2
   0   6  -1 28.0426 9.32856   6
   0   6  -1 10.9292 7.26058   6
   0   6  -1 16.8835 8.60681   7
   0   6  -1 24.9285 5.55564   2
   0   6  -1 12.5876 6.04412   1
   1  -6   1 76.5634 8.74656   2
   1  -6   1 71.2562 8.87505   1
  -1  -6  -1 69.9049 10.1436   7
   1  -6   1 93.2946 9.86524   5
  -1  -6  -1 84.9857 9.72250   6
  -1  -6  -1 97.9333 10.6256   1
   1  -6   1 59.1306 9.29557   7
  -1  -6  -1 71.3013 8.53679   5
  -1  -6  -1 71.3765 8.68122   2
  -1   6  -1 104.660 10.2601   3
   1   6   1 85.0703 8.66511   2
   1   6   1 75.4102 8.13219   3
   1   6   1 79.5019 11.4198   7
   1   6   1 88.9246 8.29382   5
   1   6   1 80.6798 11.1145   6
  -1   6  -1 83.8923 11.2605   7
  -1   6  -1 102.268 12.4405   6
  -1   6  -1 75.9243 10.9029   6
  -1   6  -1 84.5306 9.72753   5
  -1   6  -1 70.5132 7.71117   2
  -1   6  -1 79.7668 6.80765   4
   2  -6   1 8.54695 3.43398   2
   2  -6   1 17.1101 9.19665   7
  -2  -6  -1 26.5399 7.66145   1
   2  -6   1 8.17882 3.73030   2
   2  -6   1 8.53663 7.86040   5
  -2  -6  -1 1.99936 8.42172   7
  -2  -6  -1 20.3408 8.37806   2
   2  -6   1 8.73419 7.03441   1
  -2  -6  -1 7.34095 5.21891   5
  -2  -6  -1 11.1327 7.70687   6
   2   6   1 8.94786 9.85842   6
  -2   6  -1 13.0789 10.1229   7
   2   6   1 13.1663 9.33959   7
  -2   6  -1 11.3160 6.84396   3
   2   6   1 12.9413 7.35248   2
   2   6   1 13.5534 6.46144   5
  -2   6  -1 18.1375 8.31627   6
  -2   6  -1 10.4060 4.98748   4
  -2   6  -1 11.1190 8.25667   5
  -2   6  -1 22.5953 9.53272   6
   2   6   1 2.03099 6.46694   3
  -3  -6  -1 6.97698 8.30797   6
  -3  -6  -1 -1.1977 5.97467   5
  -3  -6  -1 18.2421 9.72851   7
  -3  -6  -1 12.4949 9.81458   2
  -3  -6  -1 9.91258 5.66859   5
   3  -6   1 7.73163 7.32796   1
   3  -6   1 9.13274 8.49392   5
  -3  -6  -1 12.1242 7.69587   1
  -3   6  -1 13.9130 10.7896   7
   3   6   1 15.2726 11.1438   7
   3   6   1 11.5351 8.56189   2
   3   6   1 2.36226 10.8816   6
  -3   6  -1 16.5638 10.9757   6
   3   6   1 18.3543 7.07560   3
  -3   6  -1 11.2668 7.19916   3
  -3   6  -1 6.75289 8.47078   6
  -3   6  -1 8.20275 5.36753   4
  -4  -6  -1 214.608 13.4045   5
  -4  -6  -1 216.571 11.9322   5
  -4  -6  -1 210.953 20.0594   7
  -4  -6  -1 200.760 16.9166   6
   4  -6   1 217.081 15.6291   1
  -4  -6  -1 232.871 15.5555   1
   4  -6   1 186.954 17.6707   5
   4   6   1 210.933 14.1464   3
  -4   6  -1 210.353 11.2489   4
  -4   6  -1 243.231 22.7594   7
   4   6   1 214.968 24.6393   6
  -4   6  -1 234.957 18.4563   6
   4   6   1 240.004 18.1927   2
  -4   6  -1 222.510 14.7116   3
   4   6   1 232.417 26.5089   7
   5  -6   1 43.7391 11.5517   5
  -5  -6  -1 32.8855 12.7577   7
  -5  -6  -1 29.6030 9.81501   1
  -5  -6  -1 45.4522 10.5503   6
   5  -6   1 39.1627 9.77162   1
  -5  -6  -1 41.9680 9.22544   5
  -5  -6  -1 22.8565 7.30331   5
  -5   6  -1 29.5191 11.0936   6
   5   6   1 20.2523 14.9091   7
  -5   6  -1 16.1501 13.5973   7
   5   6   1 31.3300 10.7173   2
  -5   6  -1 28.6392 6.39470   4
  -5   6  -1 15.5777 7.79952   3
   5   6   1 26.6938 8.82163   3
  -6  -6  -1 153.393 15.3426   1
   6  -6   1 131.006 15.2844   5
  -6  -6  -1 133.786 14.1905   5
  -6  -6  -1 169.753 19.4779   6
  -6  -6  -1 141.034 17.4536   7
   6  -6   1 141.996 15.2552   1
  -6   6  -1 123.692 11.3936   4
  -6   6  -1 109.243 13.4844   3
   6   6   1 168.051 24.3322   7
   6   6   1 130.675 15.1742   3
  -6   6  -1 127.641 15.4305   6
   6   6   1 138.740 15.5817   2
  -7  -6  -1 114.055 19.4382   7
  -7  -6  -1 110.172 15.5456   6
  -7  -6  -1 99.7391 14.8622   1
  -7  -6  -1 101.316 12.1635   5
   7  -6   1 96.5530 15.7651   1
   7  -6   1 74.1903 13.9621   5
  -7   6  -1 93.9934 12.7217   3
  -7   6  -1 83.1334 9.14763   4
   7   6   1 91.8320 13.9861   2
  -7   6  -1 83.4262 15.0341   6
   8  -6   1 228.265 22.1205   1
  -8  -6  -1 199.324 26.2976   6
  -8  -6  -1 186.051 23.4697   7
   8  -6   1 228.344 23.2093   5
  -8  -6  -1 243.226 21.1707   1
  -8   6  -1 210.252 15.4196   4
   8   6   1 223.600 24.3902   2
  -8   6  -1 194.560 23.7884   6
  -8   6  -1 196.798 18.6479   3
  -9  -6  -1 143.746 22.1427   6
  -9  -6  -1 166.280 21.4706   1
   9  -6   1 136.170 19.0076   5
  -9   6  -1 110.427 15.5011   3
   9   6   1 153.783 18.0106   2
  -9   6  -1 57.0347 16.3865   6
  -9   6  -1 126.052 12.1365   4
  -9   6  -1 106.227 17.7551   1
  -9  -7   1 96.7010 24.2919   6
   9  -7  -1 122.772 34.5971   1
  -9   7   1 85.1022 16.0227   3
  -9   7   1 73.0578 11.4521   4
  -8  -7   1 116.136 24.9545   7
  -8  -7   1 198.181 21.0493   1
   8  -7  -1 188.932 21.8268   1
  -8  -7   1 186.522 21.7901   6
   8  -7  -1 177.461 21.6077   5
  -8   7   1 141.384 11.8499   4
   8   7  -1 169.293 20.3715   2
  -8   7   1 160.535 19.1570   3
  -8   7   1 131.761 17.8344   6
  -7  -7   1 87.7621 14.0034   5
   7  -7  -1 100.583 17.2594   1
  -7  -7   1 94.0603 16.5724   6
   7  -7  -1 92.8724 15.0351   5
  -7  -7   1 81.1293 20.6849   7
  -7  -7   1 113.659 16.7585   1
  -7   7   1 65.4237 13.0466   3
  -7   7   1 60.3697 15.4020   6
  -7   7   1 76.8883 9.89123   4
   7   7  -1 78.3394 16.4431   2
  -6  -7   1 27.3651 10.5908   5
   6  -7  -1 42.2633 13.6129   5
   6  -7  -1 35.2836 11.8959   1
  -6  -7   1 37.8609 16.3489   7
  -6  -7   1 29.9543 12.4700   6
  -6  -7   1 27.0898 11.5828   1
   6   7  -1 25.3859 8.84398   4
  -6   7   1 43.1945 12.7141   6
  -6   7   1 31.2043 7.30511   4
   6   7  -1 36.8469 13.6857   2
  -6   7   1 21.6861 9.87343   3
   6   7  -1 39.4125 10.4837   3
  -5  -7   1 18.5696 13.2514   7
  -5  -7   1 24.8195 9.23046   5
  -5  -7   1 11.9203 10.0528   1
  -5  -7   1 19.4237 11.2236   6
   5  -7  -1 6.96641 9.46017   1
   5  -7  -1 24.2655 12.7522   5
   5   7  -1 34.1690 7.77187   4
  -5   7   1 17.2553 9.55737   3
  -5   7   1 14.1688 6.32369   4
   5   7  -1 15.1028 11.9748   2
  -5   7   1 17.3967 10.9520   6
   5   7  -1 10.9813 18.3396   3
  -4  -7   1 0.29374 10.9154   7
  -4  -7   1 -8.0248 10.1610   5
  -4  -7   1 6.10711 9.88303   6
  -4  -7   1 10.9797 8.51480   1
  -4  -7   1 4.36345 7.98554   5
   4  -7  -1 11.1604 10.5572   5
   4  -7  -1 -3.7665 8.40147   1
  -4   7   1 0.78602 13.3758   7
   4   7  -1 0.72860 8.65067   3
   4   7  -1 20.9618 17.9306   7
  -4   7   1 -31.656 15.3721   6
   4   7  -1 17.9483 10.5908   2
   4   7  -1 8.10695 15.7818   6
  -4   7   1 10.6765 6.10994   4
  -4   7   1 3.39668 7.67895   3
  -3  -7   1 46.3926 10.6641   6
  -3  -7   1 32.5094 10.9394   7
  -3  -7   1 44.4874 11.6756   1
  -3  -7   1 38.3351 8.54000   5
   3  -7  -1 30.9157 12.6676   1
  -3  -7   1 65.5630 11.0943   5
   3  -7  -1 49.6569 10.8331   5
  -3   7   1 28.3085 13.1126   7
  -3   7   1 34.3812 6.58099   4
   3   7  -1 60.1866 16.5881   7
  -3   7   1 46.0889 10.4073   6
   3   7  -1 41.1641 6.84045   4
   3   7  -1 52.4616 14.0480   6
  -3   7   1 34.4209 8.29092   3
   3   7  -1 28.3457 9.70737   2
   3   7  -1 33.1858 9.09533   3
   2  -7  -1 332.555 22.2856   7
  -2  -7   1 340.850 20.7470   2
  -2  -7   1 333.871 21.6982   7
  -2  -7   1 350.056 18.4708   6
  -2  -7   1 316.750 16.2905   5
   2  -7  -1 327.955 17.6586   5
   2  -7  -1 344.198 18.0635   1
  -2  -7   1 377.603 18.7949   1
   2   7  -1 345.100 13.4091   4
  -2   7   1 341.172 23.3077   7
  -2   7   1 362.298 20.7530   6
  -2   7   1 310.387 13.3976   4
   2   7  -1 323.402 22.1020   6
   2   7  -1 355.928 18.4121   2
  -2   7   1 311.777 21.2818   5
   2   7  -1 353.947 16.7391   3
   2   7  -1 318.896 19.5557   5
  -2   7   1 326.283 15.7347   3
   2   7  -1 383.005 26.4330   7
  -1  -7   1 58.2771 11.7368   7
  -1  -7   1 58.9850 10.3218   2
   1  -7  -1 59.7508 9.54257   5
   1  -7  -1 73.8939 12.5858   7
  -1  -7   1 61.2457 9.17206   5
  -1  -7   1 58.1967 9.84630   1
   1  -7  -1 44.8828 8.77669   1
  -1   7   1 57.8267 6.59890   2
  -1   7   1 45.9109 8.39144   3
   1   7  -1 36.0808 6.67343   4
   1   7  -1 48.5631 11.1716   5
  -1   7   1 55.1307 10.3678   6
   1   7  -1 53.8201 13.3481   7
   1   7  -1 61.0393 8.65516   2
   1   7  -1 57.4225 10.2425   6
  -1   7   1 54.5140 11.3761   5
  -1   7   1 65.8995 13.7082   7
   1   7  -1 52.2514 13.4831   6
   1   7  -1 49.9784 7.87919   3
   0  -7  -1 834.136 23.8739   5
   0  -7  -1 861.204 26.9585   1
   0  -7  -1 799.446 23.4093   2
   0  -7  -1 859.055 30.1878   7
   0  -7   1 856.289 27.4317   1
   0  -7   1 852.304 23.8861   2
   0  -7   1 764.618 38.0584   7
   0  -7   1 862.123 25.7257   5
   0   7   1 847.287 31.1768   7
   0   7   1 886.151 27.9105   6
   0   7  -1 858.372 26.5854   6
   0   7  -1 783.153 29.1797   6
   0   7   1 803.692 22.1268   2
   0   7  -1 820.937 21.3302   4
   0   7  -1 801.236 22.0697   2
   0   7  -1 817.989 27.6588   5
   0   7   1 825.838 24.3763   3
   0   7  -1 841.677 31.6245   7
   0   7   1 840.708 25.6498   5
   0   7   1 841.577 41.4632   6
   0   7  -1 828.802 24.6602   3
   1  -7   1 237.970 16.1253   1
  -1  -7  -1 266.009 16.6878   1
   1  -7   1 281.254 22.0106   7
  -1  -7  -1 238.310 17.6887   6
  -1  -7  -1 244.691 16.9577   2
  -1  -7  -1 234.590 20.5128   7
  -1  -7  -1 248.479 13.5292   5
   1  -7   1 242.351 17.2952   5
   1  -7   1 258.701 13.1808   2
  -1   7  -1 228.894 19.6694   5
  -1   7  -1 265.925 17.3742   6
   1   7   1 270.290 16.1820   5
  -1   7  -1 218.263 23.0046   6
   1   7   1 275.461 15.4443   2
   1   7   1 237.351 22.1193   6
   1   7   1 292.633 22.8890   7
   1   7   1 254.094 14.8574   3
  -1   7  -1 263.251 24.1743   7
  -1   7  -1 263.511 12.1964   4
  -1   7  -1 246.418 14.4937   3
   2  -7   1 202.323 20.7604   7
   2  -7   1 180.507 7.33988   2
   2  -7   1 191.582 7.02454   2
  -2  -7  -1 207.157 12.2096   5
  -2  -7  -1 189.570 15.6260   1
   2  -7   1 176.773 16.6384   5
   2  -7   1 197.857 15.4112   1
  -2  -7  -1 177.730 17.7702   6
  -2  -7  -1 189.753 18.8674   2
  -2  -7  -1 186.901 20.4096   7
  -2   7  -1 196.333 13.8419   3
   2   7   1 207.181 14.6729   3
   2   7   1 210.389 15.6217   5
  -2   7  -1 195.604 18.7100   7
  -2   7  -1 209.058 17.4600   6
   2   7   1 194.833 24.7716   7
  -2   7  -1 207.556 11.3620   4
   2   7   1 229.464 15.9888   2
  -3  -7  -1 147.552 16.1689   7
  -3  -7  -1 115.115 11.3130   5
  -3  -7  -1 152.248 13.9757   5
  -3  -7  -1 127.242 20.8665   1
   3  -7   1 145.245 14.5984   5
   3  -7   1 109.271 17.3318   1
  -3  -7  -1 134.351 13.9172   6
  -3   7  -1 129.578 16.9440   6
  -3   7  -1 127.090 10.5317   4
   3   7   1 116.623 12.8469   2
  -3   7  -1 140.167 13.8564   3
   3   7   1 133.588 14.2601   3
  -3   7  -1 125.384 17.5153   7
   3   7   1 120.146 18.7816   7
  -4  -7  -1 184.677 17.7805   7
   4  -7   1 162.866 17.0791   1
  -4  -7  -1 161.952 12.5912   5
   4  -7   1 172.196 19.9186   5
  -4  -7  -1 145.699 15.0786   5
  -4  -7  -1 167.650 18.7178   6
  -4  -7  -1 148.677 16.4449   1
  -4   7  -1 207.829 16.1044   3
   4   7   1 166.068 15.4661   3
  -4   7  -1 200.301 20.3562   7
  -4   7  -1 157.320 11.5869   4
  -4   7  -1 183.291 20.2451   6
   4   7   1 229.325 31.9022   7
   4   7   1 186.189 19.6662   2
  -5  -7  -1 39.0469 11.2294   1
  -5  -7  -1 26.4380 7.76472   5
  -5  -7  -1 26.5891 14.4091   7
   5  -7   1 7.74815 10.3293   1
   5  -7   1 29.5348 11.9664   5
  -5  -7  -1 6.66434 11.1275   6
   5   7   1 27.4184 10.1459   3
  -5   7  -1 14.9204 6.65849   4
   5   7   1 28.8026 12.3811   2
  -5   7  -1 21.9683 12.7920   6
  -5   7  -1 22.6409 8.83690   3
   5   7   1 3.31555 30.2361   7
  -6  -7  -1 181.389 20.9036   1
  -6  -7  -1 139.785 17.2292   6
   6  -7   1 129.101 16.3438   1
   6  -7   1 166.372 18.8755   5
  -6  -7  -1 181.538 22.0769   7
  -6  -7  -1 148.802 16.3160   5
  -6   7  -1 145.126 13.2010   4
  -6   7  -1 156.314 15.4320   3
  -6   7  -1 149.552 17.2157   6
   6   7   1 139.981 16.5638   2
   6   7   1 154.951 13.7450   3
  -7  -7  -1 91.8271 17.4713   6
  -7  -7  -1 98.1830 15.8373   1
   7  -7   1 100.336 18.0323   1
   7  -7   1 62.8955 15.8097   5
   7   7   1 74.3925 15.3332   2
  -7   7  -1 71.6695 9.79191   4
  -7   7  -1 89.5749 17.3915   6
  -7   7  -1 81.4056 12.9929   3
   8  -7   1 5.01273 18.9915   1
  -8  -7  -1 46.9512 19.1823   6
   8  -7   1 13.0101 14.9210   5
  -8  -7  -1 -12.302 15.5815   1
  -8   7  -1 13.3795 12.1701   3
   8   7   1 43.1042 16.5362   2
  -8   7  -1 -5.6375 15.7612   6
  -8   7  -1 22.7769 9.69319   4
  -9  -7  -1 77.8413 29.4986   1
  -9  -7  -1 68.6564 24.1705   6
   9  -7   1 67.2522 26.6292   1
  -9   7  -1 75.7723 14.9406   3
   8  -8  -1 73.7142 20.6628   5
  -8   8   1 84.4923 11.4902   4
  -7  -8   1 103.146 16.9185   1
   7  -8  -1 104.206 18.8197   5
   7  -8  -1 79.4246 18.9136   1
  -7  -8   1 85.6585 19.6647   6
  -7   8   1 84.8300 15.2521   3
  -7   8   1 66.4002 18.7306   6
   7   8  -1 107.526 20.3005   2
  -7   8   1 69.0805 10.3276   4
   6  -8  -1 32.7873 13.6873   1
  -6  -8   1 14.7212 15.2282   6
  -6  -8   1 41.2534 13.4752   1
  -6  -8   1 40.1670 21.4834   7
   6  -8  -1 24.4239 15.5588   5
  -6   8   1 25.6770 10.3025   3
  -6   8   1 17.5673 7.44363   4
  -6   8   1 6.14625 14.4832   6
   6   8  -1 40.9795 16.5365   2
   5  -8  -1 71.0537 12.7934   1
  -5  -8   1 98.1416 12.5835   5
  -5  -8   1 96.2929 19.0989   7
  -5  -8   1 82.8408 15.2517   6
   5  -8  -1 88.6255 16.2626   5
  -5  -8   1 84.1634 14.5670   1
  -5   8   1 71.0654 10.9000   3
   5   8  -1 73.9068 9.67796   4
   5   8  -1 84.4344 15.6915   2
   5   8  -1 92.9410 13.6125   3
  -5   8   1 62.1013 8.70281   4
  -5   8   1 98.3408 16.2196   6
  -4  -8   1 17.3100 10.2717   5
   4  -8  -1 15.0638 17.2268   5
  -4  -8   1 10.6428 9.69827   1
  -4  -8   1 30.1072 12.7316   6
   4  -8  -1 11.2235 9.87269   1
  -4  -8   1 17.7782 15.1685   7
   4   8  -1 1.12482 14.5826   2
  -4   8   1 -3.7763 12.0368   6
   4   8  -1 18.4668 7.65189   4
   4   8  -1 4.99412 10.5130   3
  -4   8   1 29.0098 6.90118   4
  -4   8   1 7.22030 7.43431   3
   3  -8  -1 412.803 21.8955   1
  -3  -8   1 406.869 23.5068   6
  -3  -8   1 444.818 28.0475   7
  -3  -8   1 418.031 19.8297   5
   3  -8  -1 389.589 22.6672   5
  -3  -8   1 436.265 21.5253   1
   3   8  -1 494.226 53.9601   7
   3   8  -1 381.116 19.7433   3
  -3   8   1 414.186 24.3812   6
  -3   8   1 385.975 15.4911   4
   3   8  -1 408.038 16.1598   4
   3   8  -1 422.978 23.7342   2
  -3   8   1 411.536 19.3767   3
  -2  -8   1 89.5156 12.6386   7
   2  -8  -1 126.104 15.2664   1
  -2  -8   1 138.029 16.7383   1
  -2  -8   1 117.785 14.5883   6
   2  -8  -1 96.4152 16.4362   7
   2  -8  -1 103.387 13.3371   5
  -2  -8   1 118.612 14.7398   5
  -2   8   1 91.5877 8.14708   4
  -2   8   1 116.278 17.8858   6
   2   8  -1 91.0306 11.9981   3
   2   8  -1 98.3545 8.57611   4
   2   8  -1 78.3061 15.1401   5
   2   8  -1 68.1237 17.8607   7
  -2   8   1 91.3694 11.3474   3
   2   8  -1 100.801 12.0596   2
   1  -8  -1 17.4208 9.39534   5
   1  -8  -1 12.4251 13.8296   7
  -1  -8   1 8.83684 12.5430   7
  -1  -8   1 4.94246 9.17356   1
   1  -8  -1 -0.9035 7.81654   1
  -1  -8   1 3.23655 13.0780   2
  -1  -8   1 16.6970 9.32231   5
   1   8  -1 13.9397 8.28879   2
   1   8  -1 11.5557 15.0300   7
  -1   8   1 10.3691 13.2856   5
  -1   8   1 19.2242 6.74008   4
   1   8  -1 9.89323 10.3204   6
  -1   8   1 20.9393 14.1498   7
  -1   8   1 4.11008 7.69697   3
  -1   8   1 20.9527 10.7053   6
   1   8  -1 6.04433 13.4018   5
   1   8  -1 12.4599 6.80299   4
   1   8  -1 28.9649 9.82230   3
   0  -8  -1 89.5855 11.7100   2
   0  -8   1 83.6037 11.5591   1
   0  -8  -1 94.7184 10.7261   5
   0  -8  -1 94.0249 12.2011   1
   0  -8   1 87.0838 14.7242   7
   0  -8   1 85.5833 11.9196   2
   0  -8  -1 69.1665 14.2265   7
   0  -8   1 84.9758 12.1484   5
   0   8   1 99.9590 13.8739   6
   0   8  -1 86.8369 9.27134   2
   0   8  -1 78.0181 10.1549   3
   0   8  -1 114.644 18.0358   7
   0   8  -1 96.4196 12.8632   6
   0   8  -1 80.5329 8.55317   4
   0   8   1 81.4743 9.20397   2
   0   8   1 86.1453 15.8334   7
   0   8   1 88.1030 14.2481   5
   0   8   1 82.5504 10.1589   3
  -1  -8  -1 8.35901 8.77937   1
  -1  -8  -1 11.6892 8.41164   5
   1  -8   1 20.4018 8.63193   1
  -1  -8  -1 8.79549 11.3770   7
  -1  -8  -1 3.78627 11.5793   6
  -1  -8  -1 -3.0677 12.5808   2
   1  -8   1 39.7713 10.5965   5
   1   8   1 29.7091 12.2696   5
   1   8   1 11.9896 8.57669   3
  -1   8  -1 8.93115 14.4952   7
   1   8   1 37.6879 15.4226   7
  -1   8  -1 2.35592 10.4487   6
  -1   8  -1 18.8835 6.84819   4
   1   8   1 22.7700 9.26647   2
  -1   8  -1 23.1125 7.98739   2
  -1   8  -1 32.2629 10.1297   3
  -2  -8  -1 581.187 24.1466   1
   2  -8   1 561.483 32.3870   7
   2  -8   1 571.625 25.8061   5
  -2  -8  -1 559.310 28.3122   7
  -2  -8  -1 583.713 26.6345   6
   2  -8   1 549.569 23.9582   1
  -2  -8  -1 555.839 19.9673   5
  -2   8  -1 529.281 24.7597   6
   2   8   1 532.388 21.7518   3
  -2   8  -1 539.409 21.8506   3
  -2   8  -1 549.494 18.5160   4
   2   8   1 546.890 23.7469   2
  -3  -8  -1 16.8476 15.2847   7
  -3  -8  -1 19.3130 8.11247   5
  -3  -8  -1 3.30143 13.1066   6
  -3  -8  -1 11.7825 10.2243   1
   3  -8   1 13.9428 10.5180   1
   3  -8   1 14.1840 11.1482   5
   3   8   1 17.3604 9.87407   3
  -3   8  -1 13.5027 6.80089   4
   3   8   1 3.42377 10.9169   2
  -3   8  -1 9.70764 11.7410   6
  -3   8  -1 8.45157 8.19059   3
   4  -8   1 -0.6740 12.5825   5
  -4  -8  -1 3.84633 8.18023   5
   4  -8   1 12.6236 11.2769   1
  -4  -8  -1 0.73129 13.8965   7
  -4  -8  -1 -0.8728 10.9527   1
  -4   8  -1 12.9243 6.69296   4
  -4   8  -1 7.51180 8.46613   3
   4   8   1 20.6853 12.8752   2
  -4   8  -1 4.86674 12.2176   6
   4   8   1 12.7469 10.6967   3
  -5  -8  -1 12.4031 14.4582   6
  -5  -8  -1 -1.7440 11.7307   1
   5  -8   1 5.64838 12.5269   1
   5  -8   1 36.6046 15.0624   5
  -5   8  -1 9.21078 7.00729   4
   5   8   1 47.4924 15.0973   2
   5   8   1 16.8563 11.7032   3
  -5   8  -1 -1.4429 14.1587   6
  -5   8  -1 12.8053 9.27152   3
   6  -8   1 37.0113 16.7345   5
   6  -8   1 57.3216 16.3831   1
  -6  -8  -1 45.7760 14.8330   1
  -6  -8  -1 68.5389 17.8633   6
   6   8   1 64.8883 14.4398   3
  -6   8  -1 53.5629 9.90948   4
   6   8   1 94.4561 17.6270   2
  -6   8  -1 50.6336 10.7755   3
  -6   8  -1 46.2296 17.3338   6
   7  -8   1 60.9270 18.1203   5
   7  -8   1 36.2601 19.7400   1
  -7  -8  -1 13.9141 18.3718   6
  -7  -8  -1 18.2345 16.6303   1
  -7   8  -1 14.3076 11.7834   3
   7   8   1 60.4763 18.9605   2
  -7   8  -1 34.9186 17.4035   6
  -7   8  -1 43.4420 9.74953   4
  -8  -8  -1 313.365 30.6487   6
  -8   8  -1 396.965 27.4218   3
   7  -9  -1 -0.2825 20.9473   5
   7   9  -1 27.4401 24.4932   2
  -7   9   1 16.5305 9.57444   4
   6  -9  -1 134.061 19.1165   1
  -6  -9   1 165.646 19.8406   1
   6  -9  -1 174.144 23.0791   5
  -6   9   1 132.036 23.4573   3
   6   9  -1 180.309 23.6585   2
  -6   9   1 203.912 16.7684   4
  -6   9   1 177.898 22.8468   6
  -5  -9   1 35.6284 18.2567   6
   5  -9  -1 73.1294 19.1128   5
   5  -9  -1 65.5300 15.0350   1
  -5  -9   1 73.8721 15.6507   1
   5   9  -1 71.0577 15.7975   3
   5   9  -1 58.3466 11.7718   4
  -5   9   1 50.1257 8.69636   4
  -5   9   1 70.2812 12.7359   3
   5   9  -1 63.9882 18.5632   2
  -5   9   1 44.6572 18.1069   6
  -4  -9   1 240.729 38.5531   6
  -4  -9   1 289.187 22.4311   1
   4  -9  -1 233.634 27.4439   5
   4  -9  -1 267.808 21.7120   1
   4   9  -1 259.898 17.6264   4
   4   9  -1 257.886 21.3538   3
  -4   9   1 233.367 26.1578   6
  -4   9   1 261.187 15.6593   4
  -4   9   1 283.046 20.8857   3
   4   9  -1 215.091 26.6458   2
  -3  -9   1 74.9256 13.4597   1
   3  -9  -1 86.2644 15.5095   5
   3  -9  -1 115.997 15.2326   1
  -3  -9   1 68.5173 13.0205   5
  -3  -9   1 75.6045 16.8918   6
   3   9  -1 84.3845 12.5098   3
   3   9  -1 65.6720 10.1605   4
  -3   9   1 76.5310 16.0646   6
  -3   9   1 61.6978 11.7758   3
   3   9  -1 75.9096 15.1585   2
  -3   9   1 76.9597 9.50225   4
  -2  -9   1 79.0662 13.3007   1
   2  -9  -1 54.3691 13.5607   5
  -2  -9   1 68.2685 13.0436   5
   2  -9  -1 51.4213 11.3286   1
   2   9  -1 38.6179 9.04769   4
   2   9  -1 46.7766 12.5727   2
   2   9  -1 40.5729 10.6026   3
  -2   9   1 56.5300 8.30071   4
   2   9  -1 76.7774 14.4526   6
  -2   9   1 39.0035 15.1110   6
  -2   9   1 46.5580 9.86395   3
   1  -9  -1 23.2055 9.50395   1
  -1  -9   1 44.6468 12.7386   5
  -1  -9   1 32.5541 11.3366   1
   1  -9  -1 36.4942 12.3392   5
  -1   9   1 14.5993 6.87976   4
   1   9  -1 43.9544 11.8766   3
   1   9  -1 53.8208 13.6431   6
   1   9  -1 29.1133 10.2998   2
   1   9  -1 20.8787 8.27263   4
  -1   9   1 51.4814 11.7026   3
  -1   9   1 37.5172 13.6491   6
   0  -9   1 16.1064 10.5024   1
   0  -9  -1 11.8418 10.1731   1
   0  -9   1 51.1142 13.2838   5
   0  -9  -1 20.9817 10.8559   5
   0   9  -1 20.6739 8.85544   2
   0   9  -1 25.2754 8.39527   4
   0   9   1 8.90245 8.94521   3
   0   9   1 32.6736 7.57877   4
   0   9   1 21.9863 9.64360   2
   0   9   1 41.8535 13.9139   6
   0   9  -1 57.7045 13.1170   6
   0   9  -1 32.1839 10.9914   3
  -1  -9  -1 54.2118 11.1845   5
  -1  -9  -1 46.1899 11.2728   1
   1  -9   1 19.5317 9.94001   1
   1  -9   1 59.3743 13.4813   5
   1   9   1 54.9873 13.8375   6
  -1   9  -1 37.1200 10.5117   3
  -1   9  -1 48.4109 15.0997   6
   1   9   1 60.8624 11.3170   2
   1   9   1 53.2654 8.59613   4
  -1   9  -1 45.7323 8.43754   4
   1   9   1 56.6453 12.3394   3
  -2  -9  -1 95.0032 17.1081   6
   2  -9   1 116.884 16.6229   5
  -2  -9  -1 99.0908 13.6536   1
   2  -9   1 114.469 14.3574   1
  -2   9  -1 77.3405 9.43833   4
   2   9   1 69.7605 12.1061   3
  -2   9  -1 122.020 13.9849   3
   2   9   1 115.412 14.8137   2
  -2   9  -1 116.073 16.8353   6
  -3  -9  -1 111.444 17.8357   6
  -3  -9  -1 94.7787 14.6267   1
   3  -9   1 94.3135 15.6728   1
   3  -9   1 68.7501 16.6975   5
  -3   9  -1 81.1266 17.0724   6
  -3   9  -1 92.1001 12.4090   3
   3   9   1 83.8472 13.6833   3
  -3   9  -1 90.9229 9.21370   4
   4  -9   1 86.4147 15.6525   1
  -4  -9  -1 87.5604 15.0451   1
  -4  -9  -1 85.0517 17.8345   6
   4  -9   1 93.1030 18.1869   5
   4   9   1 87.0245 14.8969   3
   4   9   1 88.6713 17.9723   2
  -4   9  -1 101.190 13.3680   3
  -4   9  -1 82.0186 9.57822   4
  -4   9  -1 106.813 19.1780   6
   5  -9   1 14.7333 15.7678   1
  -5  -9  -1 50.2272 19.2840   6
  -5  -9  -1 35.1047 14.6704   1
   5  -9   1 -0.6130 18.5358   5
  -5   9  -1 34.4347 12.7554   3
  -5   9  -1 4.36242 17.7920   6
   5   9   1 12.6777 13.9896   3
  -5   9  -1 10.2750 9.08973   4
   5   9   1 14.3179 18.1558   2
  -6  -9  -1 71.8455 18.0485   1
  -6  -9  -1 76.1984 22.3019   6
   6  -9   1 41.2355 19.3781   1
   6  -9   1 42.2764 21.3209   5
   6   9   1 74.4450 21.5116   2
   6   9   1 56.1282 17.3183   3
  -6   9  -1 6.14138 20.2861   6
   6   9   1 74.9111 13.9515   4
   5 -10  -1 39.6351 22.2727   5
   5  10  -1 75.2189 18.3072   3
  -5  10   1 71.4075 11.4172   4
  -5  10   1 67.7968 15.2059   3
   5  10  -1 55.4140 14.1890   4
   5  10  -1 25.9517 21.3096   2
  -5  10   1 44.1999 23.3588   6
   4 -10  -1 43.6821 21.1391   5
  -4  10   1 -0.3832 12.5731   3
   4  10  -1 18.2024 14.3953   3
   4  10  -1 27.3323 11.8829   4
  -4  10   1 7.26265 18.5749   6
   4  10  -1 48.3932 19.0806   2
   3 -10  -1 19.5182 14.2698   1
  -3 -10   1 31.9797 14.4068   1
   3 -10  -1 13.5913 18.3373   5
  -3  10   1 9.79201 8.63856   4
   3  10  -1 -3.3896 15.5147   2
  -3  10   1 -3.2333 18.0870   6
  -3  10   1 39.3809 13.2134   3
   3  10  -1 10.5151 23.4890   6
   3  10  -1 1.68710 10.2523   4
   3  10  -1 8.42213 13.2215   3
  -2 -10   1 27.2463 13.1918   1
   2 -10  -1 44.1944 16.4429   5
   2 -10  -1 50.9187 13.7987   1
   2  10  -1 17.9203 16.8196   6
   2  10  -1 2.91988 9.40700   4
  -2  10   1 10.2314 8.31398   4
   2  10  -1 -8.2960 12.0244   3
  -2  10   1 20.0474 16.5026   6
  -2  10   1 8.03471 10.9550   3
   1 -10  -1 57.0901 25.0702   5
   1 -10  -1 48.0718 11.6025   1
  -1 -10   1 26.9050 12.3074   1
   1  10  -1 24.1875 17.0024   6
  -1  10   1 28.9108 8.96434   4
   1  10  -1 18.1423 9.27307   4
   1  10  -1 40.1324 12.7260   3
  -1  10   1 22.3239 16.9285   6
  -1  10   1 25.6350 11.7715   3
   0 -10   1 18.6725 11.7387   1
   0 -10  -1 3.25433 10.8916   1
   0 -10   1 36.0237 27.0660   5
   0  10  -1 33.3500 9.73048   4
   0  10  -1 49.7528 13.6014   3
   0  10   1 37.6430 9.69187   4
   0  10  -1 42.0460 18.2520   6
   0  10   1 30.0434 12.9974   3
   0  10   1 63.8418 18.6535   6
   1 -10   1 124.200 15.8025   1
  -1 -10  -1 126.223 17.0939   1
   1 -10   1 119.541 18.7163   5
   1  10   1 150.651 20.5354   6
  -1  10  -1 123.264 11.7500   4
   1  10   1 117.081 11.3805   4
  -1  10  -1 124.405 15.9076   3
   1  10   1 174.664 22.3904   3
  -1  10  -1 141.456 20.7498   6
   2 -10   1 44.5580 13.5257   1
  -2 -10  -1 -16.765 12.0337   1
   2 -10   1 14.7842 17.7464   5
   2  10   1 11.5608 12.7186   3
  -2  10  -1 -12.688 16.4802   6
   2  10   1 -12.628 9.31811   4
  -2  10  -1 -9.5374 7.91011   4
  -2  10  -1 9.51078 10.2126   3
   2  10   1 21.2883 17.2720   6
   3 -10   1 106.404 17.6672   1
  -3 -10  -1 83.3066 17.1133   1
  -3 -10  -1 123.205 23.8535   6
   3 -10   1 105.096 20.8933   5
   3  10   1 96.9385 18.0971   2
   3  10   1 114.011 12.9310   4
  -3  10  -1 93.7418 21.2165   6
   3  10   1 121.761 16.2243   3
  -3  10  -1 87.7654 10.8923   4
  -4 -10  -1 161.890 24.8978   6
   4 -10   1 180.084 23.7410   5
   4  10   1 179.228 14.9586   4
  -4  10  -1 186.867 25.4138   6
  -4  10  -1 193.721 22.8480   4
   4  10   1 208.155 25.8642   3
   4  10   1 191.825 24.8335   2
  -5  10  -1 9.06846 22.8222   6
   5  10   1 50.6503 19.5228   3
  -5  10  -1 100.840 17.6534   3
   1  11  -1 20.6126 19.9651   4
  -1  11   1 20.3747 10.3881   4
  -1  11   1 -26.683 22.1349   6
  -1  11   1 -7.8154 12.1423   3
   0  11   1 73.2672 17.1327   3
   0  11   1 32.9761 13.7335   4
   0  11   1 60.8420 23.6503   6
  -1  11  -1 84.7398 11.6711   4
   1  11   1 74.5602 23.4705   6
   1  11   1 71.4593 18.6213   3
  -1  11  -1 40.4064 15.1489   3
  12   0  -2 -16.119 24.3343   2
 -12   0   2 8.01232 31.3973   1
 -11   0   2 93.3678 18.3816   7
 -11   0   2 56.0937 15.9017   6
  11   0  -2 97.8700 17.8214   5
  11   0  -2 98.9078 22.0191   2
 -11   0   2 69.2657 17.0737   1
 -10   0   2 279.383 22.6982   6
  10   0  -2 207.636 27.1165   2
 -10   0   2 300.807 22.4087   1
  10   0  -2 266.266 23.2032   5
 -10   0   2 286.227 24.6827   7
  -9   0   2 15.2546 9.11310   7
   9   0  -2 12.8950 9.60011   5
  -9   0   2 7.32570 8.34503   1
  -9   0   2 -5.8523 7.91600   6
   9   0  -2 31.9191 12.9967   2
   8   0  -2 35.3384 9.65712   5
  -8   0   2 44.1088 10.1716   6
   8   0  -2 38.7105 12.0989   2
  -8   0   2 35.9567 8.24795   7
  -8   0   2 40.1531 8.81677   1
   7   0  -2 158.261 14.0480   5
  -7   0   2 148.669 13.2920   7
   7   0  -2 136.637 15.2969   2
  -7   0   2 129.534 15.0359   2
  -7   0   2 146.011 14.7305   6
  -7   0   2 149.561 12.2906   1
   6   0  -2 301.404 14.3060   5
  -6   0   2 282.709 15.0031   6
  -6   0   2 294.204 11.9737   1
  -6   0   2 278.674 13.2155   1
  -6   0   2 278.743 12.0186   5
   6   0  -2 274.813 14.2823   6
  -6   0   2 297.203 13.8707   7
   6   0  -2 273.746 15.0856   2
  -6   0   2 293.921 13.3415   2
   5   0  -2 453.532 16.0638   2
  -5   0   2 441.426 13.9709   1
   5   0  -2 433.433 15.6792   6
   5   0  -2 441.698 16.0846   5
  -5   0   2 450.407 15.1762   1
  -5   0   2 429.750 14.2391   5
  -5   0   2 434.889 14.9970   7
  -5   0   2 438.772 16.3194   6
  -5   0   2 449.123 14.6041   2
  -4   0   2 599.163 16.4954   5
   4   0  -2 582.756 17.1261   6
  -4   0   2 558.306 16.2434   7
   4   0  -2 603.177 16.3573   1
  -4   0   2 612.295 16.1442   1
   4   0  -2 578.730 17.3995   5
   4   0  -2 597.395 17.2915   2
  -4   0   2 619.941 16.3771   2
  -4   0   2 596.588 16.7187   1
  -4   0   2 596.769 17.6604   6
   3   0  -2 872.564 20.1760   2
  -3   0   2 855.443 19.4330   7
   3   0  -2 776.675 22.9736   5
   3   0  -2 866.355 19.9148   1
  -3   0   2 873.141 20.1529   5
  -3   0   2 852.356 20.1849   1
   3   0  -2 873.298 20.3073   6
  -3   0   2 879.854 20.0990   2
   2   0  -2 38.4199 5.01255   2
  -2   0   2 46.1816 4.65446   2
  -2   0   2 37.2238 5.08077   7
  -2   0   2 39.3326 4.82609   1
   2   0  -2 48.3242 4.93278   6
  -2   0   2 48.4737 5.05140   6
   2   0  -2 41.3680 4.99213   5
   2   0  -2 43.2661 4.36057   1
  -2   0   2 44.8799 4.71220   5
  -1   0   2 2505.19 45.6968   1
   1   0  -2 2487.31 45.9139   2
   1   0  -2 2164.69 45.2242   6
   1   0  -2 2493.74 46.0074   5
  -1   0   2 2501.39 44.5218   7
  -1   0   2 2548.06 45.3096   6
  -1   0  -2 956.819 20.8472   6
  -1   0  -2 977.287 20.2029   2
  -1   0  -2 987.060 19.6371   5
  -1   0  -2 944.810 18.1393   1
   1   0   2 978.723 20.6064   2
   1   0   2 974.776 19.7697   5
   1   0   2 971.035 20.7309   6
  -1   0  -2 956.707 18.1857   1
  -2   0  -2 49.6719 4.22348   1
  -2   0  -2 58.8832 5.89765   5
   2   0   2 38.3128 4.82041   2
  -2   0  -2 37.2487 6.22412   6
   2   0   2 55.4747 6.50102   5
  -2   0  -2 49.7141 6.34877   2
   2   0   2 60.8251 7.78864   6
  -2   0  -2 55.3285 4.29868   1
  -3   0  -2 711.599 17.4870   5
  -3   0  -2 718.804 16.3420   1
   3   0   2 742.590 19.6681   6
   3   0   2 680.840 20.9320   5
   3   0   2 691.553 18.7878   2
  -3   0  -2 726.487 17.8145   2
  -3   0  -2 689.993 19.2711   6
  -3   0  -2 724.452 16.4946   1
   4   0   2 577.239 18.5222   6
  -4   0  -2 569.322 16.1660   5
  -4   0  -2 585.055 16.5240   2
   4   0   2 557.346 17.2601   5
  -4   0  -2 538.163 12.8923   4
  -4   0  -2 573.108 18.2048   7
  -4   0  -2 572.768 15.0460   1
  -4   0  -2 561.438 15.3046   1
   4   0   2 577.195 18.3041   2
  -4   0  -2 575.972 18.7245   6
  -5   0  -2 307.264 12.9251   2
  -5   0  -2 325.180 15.0008   7
  -5   0  -2 312.076 9.46403   4
  -5   0  -2 313.521 14.9934   6
   5   0   2 316.479 14.9891   2
   5   0   2 307.090 14.1988   5
  -5   0  -2 316.161 12.1754   1
  -5   0  -2 287.902 11.6027   1
  -5   0  -2 307.359 12.6704   5
   5   0   2 299.690 13.7641   6
  -6   0  -2 281.098 16.0790   7
  -6   0  -2 254.148 15.2112   6
  -6   0  -2 288.686 14.3349   1
   6   0   2 249.791 14.3465   6
  -6   0  -2 260.630 14.6665   2
   6   0   2 281.671 17.3830   2
  -6   0  -2 291.809 12.9626   1
  -6   0  -2 267.477 9.53937   4
  -6   0  -2 264.312 14.3139   5
   6   0   2 296.924 15.0667   5
  -7   0  -2 30.8691 7.71378   1
   7   0   2 19.7724 10.4558   2
  -7   0  -2 35.2834 9.86295   7
   7   0   2 45.4297 9.85618   5
  -7   0  -2 36.4886 5.39775   4
  -7   0  -2 27.7586 8.65875   6
  -7   0  -2 32.2967 9.30854   1
  -8   0  -2 57.7027 10.1993   6
  -8   0  -2 61.8690 10.1289   1
   8   0   2 69.2558 11.9855   5
   8   0   2 49.7172 13.9798   2
  -8   0  -2 67.1845 13.4503   7
  -8   0  -2 63.6507 7.08888   4
   9   0   2 10.2332 14.7197   2
   9   0   2 -6.9807 10.9438   5
  -9   0  -2 11.4431 11.9189   1
  -9   0  -2 4.65191 12.4864   7
  -9   0  -2 1.02842 8.62628   6
 -10   0  -2 16.4814 15.4024   7
 -10   0  -2 64.2877 11.9274   6
  10   0   2 31.4613 17.6059   2
  10   0   2 45.1839 15.0616   5
 -10   0  -2 22.8071 12.5775   1
  11   0   2 166.731 25.1285   2
 -11   0  -2 182.577 25.6693   7
  11   0   2 202.141 23.4003   5
 -11   0  -2 174.515 20.0170   1
  11  -1  -2 78.5536 21.3949   2
 -11  -1   2 69.7459 15.5705   1
  11  -1  -2 75.2817 16.2702   5
 -11  -1   2 73.8604 17.0128   7
 -11  -1   2 79.6366 16.6664   6
  11   1  -2 80.3158 20.8846   2
 -11   1   2 52.1051 14.3041   6
 -11   1   2 55.3243 16.6120   1
  11   1  -2 104.282 17.8216   5
 -11   1   2 62.9039 15.9043   7
  10  -1  -2 14.3394 16.2945   2
 -10  -1   2 26.5951 12.3483   6
 -10  -1   2 48.4921 13.3969   7
  10  -1  -2 35.7947 12.0049   5
 -10  -1   2 7.90340 10.7019   1
 -10   1   2 22.0130 11.7605   6
 -10   1   2 17.8097 11.3583   7
  10   1  -2 29.4677 16.1793   2
 -10   1   2 19.5530 10.8908   1
  10   1  -2 39.2334 12.4690   5
  -9  -1   2 123.428 14.6875   6
  -9  -1   2 120.216 13.3039   1
   9  -1  -2 108.249 15.0216   2
  -9  -1   2 142.506 18.2162   7
   9  -1  -2 154.921 17.2971   5
   9   1  -2 146.746 15.1432   5
  -9   1   2 127.102 13.8150   1
   9   1  -2 210.449 23.6162   2
  -9   1   2 116.059 14.6848   6
  -9   1   2 120.770 13.4420   7
  -8  -1   2 133.712 14.5100   1
   8  -1  -2 119.346 15.3117   5
  -8  -1   2 127.977 13.8600   6
   8  -1  -2 173.026 17.9476   2
  -8  -1   2 146.891 16.5672   7
  -8   1   2 151.036 9.45274   4
  -8   1   2 135.272 16.2828   6
  -8   1   2 132.812 14.7783   1
   8   1  -2 118.774 13.5348   2
   8   1  -2 141.998 15.3905   5
  -8   1   2 131.244 14.6582   7
   7  -1  -2 471.731 19.8681   2
  -7  -1   2 486.639 18.9791   1
  -7  -1   2 479.249 20.1326   6
   7  -1  -2 437.213 19.7813   5
  -7  -1   2 469.691 19.9034   7
  -7   1   2 448.510 14.3068   3
  -7   1   2 459.048 18.1852   1
   7   1  -2 469.305 19.4282   5
   7   1  -2 386.786 21.1443   6
  -7   1   2 452.923 19.8641   2
  -7   1   2 448.725 20.3095   6
   7   1  -2 456.872 21.3249   2
  -7   1   2 445.855 18.6184   7
  -7   1   2 451.816 12.3228   4
  -6  -1   2 102.253 8.76289   5
  -6  -1   2 100.072 9.92782   1
  -6  -1   2 90.2105 10.7657   6
   6  -1  -2 100.919 11.2982   2
   6  -1  -2 92.0214 10.2079   5
  -6  -1   2 106.735 11.0522   7
   6  -1  -2 107.195 10.2869   6
  -6  -1   2 92.5752 8.89720   2
  -6   1   2 93.4678 7.68336   5
   6   1  -2 77.3367 9.41149   2
  -6   1   2 107.570 7.16611   4
  -6   1   2 115.590 11.1071   2
   6   1  -2 114.323 8.00356   1
  -6   1   2 110.535 10.5545   1
   6   1  -2 97.7604 9.88134   6
   6   1  -2 118.303 11.1819   5
  -6   1   2 133.906 7.36115   3
  -6   1   2 122.007 8.70746   1
  -6   1   2 103.153 10.1841   7
  -6   1   2 116.462 12.5086   6
  -5  -1   2 276.198 12.7550   7
  -5  -1   2 273.793 12.9749   6
   5  -1  -2 254.469 12.3400   2
  -5  -1   2 266.021 11.8307   1
  -5  -1   2 272.847 11.8468   2
  -5  -1   2 281.525 10.9754   5
   5  -1  -2 267.965 13.0120   5
   5  -1  -2 261.950 12.2556   6
   5   1  -2 281.073 12.7570   5
  -5   1   2 267.319 10.7778   1
   5   1  -2 259.932 10.6487   1
  -5   1   2 266.658 8.70068   3
  -5   1   2 254.480 11.3622   5
  -5   1   2 268.299 12.2107   1
  -5   1   2 259.258 11.0910   2
   5   1  -2 244.208 13.4353   2
  -5   1   2 266.133 13.9716   6
   5   1  -2 264.123 12.9046   6
  -4  -1   2 839.798 21.1909   2
  -4  -1   2 801.238 20.7556   1
   4  -1  -2 827.842 21.5231   6
   4  -1  -2 734.995 22.0283   2
  -4  -1   2 842.018 21.1446   6
  -4  -1   2 863.211 20.6189   5
   4   1  -2 819.349 22.5677   2
   4   1  -2 865.040 21.5217   6
  -4   1   2 883.621 20.0785   2
  -4   1   2 847.617 20.9445   1
   4   1  -2 846.521 21.7892   5
   4   1  -2 835.827 20.8954   1
  -4   1   2 861.070 21.7833   5
  -4   1   2 852.544 22.9862   6
  -4   1   2 869.570 21.6609   1
   4   1  -2 865.410 21.1796   7
  -3  -1   2 254.088 9.83642   1
  -3  -1   2 262.597 9.70875   6
   3  -1  -2 253.082 10.5008   6
  -3  -1   2 254.055 10.1733   2
  -3  -1   2 252.256 10.1760   7
   3  -1  -2 259.962 10.0579   1
  -3  -1   2 254.904 9.35208   5
   3  -1  -2 264.726 10.7008   5
   3  -1  -2 248.728 8.88634   2
  -3   1   2 255.899 9.45786   1
   3   1  -2 281.085 9.65188   7
   3   1  -2 257.693 11.4562   2
  -3   1   2 259.666 10.0351   5
  -3   1   2 256.558 11.2952   6
  -3   1   2 255.798 8.44179   2
   3   1  -2 273.421 9.92066   6
   3   1  -2 252.252 9.47849   1
  -2  -1   2 9655.31 181.231   6
  -2  -1   2 9774.56 179.162   5
   2  -1  -2 9939.93 178.152   5
  -2  -1   2 9605.29 177.775   7
  -2  -1   2 9966.23 178.181   2
  -2  -1   2 9727.62 181.026   1
   2  -1  -2 9732.44 178.255   2
   2  -1  -2 9919.79 178.348   6
   2  -1  -2 9866.16 180.863   1
   2   1  -2 9680.28 178.247   1
  -2   1   2 9999.99 179.590   1
   2   1  -2 9982.89 178.968   6
  -2   1   2 9929.13 178.889   6
   2   1  -2 9976.30 181.241   7
   2   1  -2 9686.09 179.779   5
   2   1  -2 9637.05 178.621   2
  -2   1   2 9725.27 178.348   5
  -2   1   2 9786.15 178.079   2
   1  -1  -2 1064.13 21.7342   1
   1  -1  -2 1080.63 21.4482   5
  -1  -1   2 1072.88 21.7814   1
  -1  -1   2 1091.62 22.2842   5
  -1  -1   2 1059.06 19.7555   6
   1  -1  -2 1063.19 20.7367   2
  -1  -1   2 1043.23 22.1822   2
  -1   1   2 1105.50 21.3655   7
  -1   1   2 1133.67 22.3512   5
   1   1  -2 1106.53 22.6524   1
   1   1  -2 1124.28 23.0728   5
   1   1  -2 1146.92 22.8291   7
  -1   1   2 1131.56 21.7404   2
  -1   1   2 1139.00 23.4022   6
   1   1  -2 1108.69 23.4073   2
  -1   1   2 1113.49 21.7127   2
  -1   1   2 1153.30 22.6570   1
   0  -1  -2 2402.60 45.9907   7
   0  -1  -2 2414.71 47.2784   6
   0  -1   2 2405.48 46.9489   7
   0  -1  -2 2618.79 46.1801   1
   0  -1   2 2530.85 47.2447   5
   0  -1  -2 2419.68 46.4014   2
   0  -1  -2 2508.94 44.9854   5
   0  -1   2 2484.67 46.0729   1
   0  -1   2 2586.02 45.5765   6
   0  -1   2 2492.64 46.5394   2
   0   1  -2 2544.86 47.7790   2
   0   1   2 2550.32 48.4173   6
   0   1   2 2583.83 46.1395   5
   0   1  -2 2622.18 46.7750   6
   0   1  -2 2470.42 48.0250   7
   0   1   2 2562.41 47.6718   2
   0   1  -2 2493.11 48.1319   5
   0   1  -2 2551.68 47.1490   1
   0   1   2 2568.89 47.2009   1
   0   1   2 2566.06 47.3425   7
  -1  -1  -2 4775.71 90.2755   6
   1  -1   2 4958.94 89.6229   6
   1  -1   2 4765.31 88.4520   1
  -1  -1  -2 4971.63 87.9430   5
  -1  -1  -2 5039.19 90.0110   2
   1  -1   2 4910.18 90.0925   5
  -1  -1  -2 4861.57 88.4863   1
   1  -1   2 4818.51 89.0873   2
  -1  -1  -2 4704.65 89.7588   7
  -1   1  -2 4855.29 86.2849   1
   1   1   2 4747.23 86.0987   5
   1   1   2 4753.15 87.7751   2
  -1   1  -2 4783.75 86.8749   2
  -1   1  -2 4650.18 87.4355   6
   1   1   2 4785.18 88.1631   6
  -1   1  -2 4711.84 87.7417   5
   1   1   2 4619.45 87.5455   7
   1   1   2 4796.36 86.3181   1
  -2  -1  -2 2731.99 60.4678   6
   2  -1   2 3085.16 57.4649   1
  -2  -1  -2 3065.36 59.5125   7
   2  -1   2 3153.14 59.4751   6
  -2  -1  -2 3126.13 57.2881   5
   2  -1   2 3133.93 58.2077   2
  -2  -1  -2 3086.85 57.3955   1
  -2  -1  -2 3180.17 59.3492   2
   2  -1   2 3087.96 59.3456   5
   2   1   2 3139.08 60.4385   6
   2   1   2 3082.94 57.7624   5
  -2   1  -2 3089.10 58.3959   2
  -2   1  -2 3133.88 59.6590   5
   2   1   2 2889.73 62.0076   2
  -2   1  -2 3124.52 57.8086   1
   2   1   2 3224.57 58.0125   1
   3  -1   2 1288.72 29.4205   2
  -3  -1  -2 1409.06 30.1399   2
   3  -1   2 1293.86 29.8558   1
  -3  -1  -2 1452.11 28.9999   5
  -3  -1  -2 1395.56 31.0597   6
  -3  -1  -2 1236.35 29.9440   1
   3  -1   2 1377.80 30.6970   5
   3  -1   2 1418.97 30.8810   6
   3   1   2 1383.38 31.6123   2
   3   1   2 1413.15 29.0549   1
  -3   1  -2 1398.47 31.8817   6
  -3   1  -2 1367.89 27.3791   4
  -3   1  -2 1388.80 29.3767   2
  -3   1  -2 1433.60 30.6182   5
   3   1   2 1451.19 31.9912   6
  -3   1  -2 1419.97 28.8153   1
  -3   1  -2 1372.57 28.6017   3
   3   1   2 1392.09 29.2531   5
  -4  -1  -2 2116.39 42.7169   1
   4  -1   2 2123.81 45.6143   6
   4  -1   2 2073.04 43.8262   2
  -4  -1  -2 2096.96 44.4107   2
  -4  -1  -2 1979.10 39.7176   4
   4  -1   2 2118.98 45.1264   5
  -4  -1  -2 2196.82 43.2624   5
  -4  -1  -2 2155.87 45.7806   6
  -4   1  -2 2082.87 41.0183   3
  -4   1  -2 2036.75 41.8556   1
  -4   1  -2 2131.42 44.0197   5
  -4   1  -2 2095.73 45.5348   6
   4   1   2 2086.70 45.0868   6
  -4   1  -2 2099.44 39.7895   4
   4   1   2 2074.51 44.9286   2
   4   1   2 2064.92 42.9081   5
  -4   1  -2 2110.13 42.7084   2
   4   1   2 2068.85 42.2919   1
  -4   1  -2 2025.46 42.2285   1
   5  -1   2 238.815 12.9464   6
   5  -1   2 263.220 14.0078   5
  -5  -1  -2 263.332 13.8219   6
  -5  -1  -2 251.539 11.5738   2
   5  -1   2 285.113 13.9976   2
  -5  -1  -2 260.329 11.8463   5
  -5  -1  -2 247.815 11.2140   1
  -5  -1  -2 235.276 13.7665   7
  -5  -1  -2 258.534 8.52818   4
  -5   1  -2 264.911 11.8454   1
  -5   1  -2 276.345 14.5887   6
   5   1   2 291.190 13.7167   6
  -5   1  -2 271.223 11.7421   5
  -5   1  -2 279.620 9.35600   4
  -5   1  -2 256.721 12.3970   2
   5   1   2 289.631 11.9970   1
   5   1   2 278.246 15.2155   2
   5   1   2 279.244 12.7651   5
  -5   1  -2 282.363 11.8821   1
  -6  -1  -2 270.163 16.3916   7
  -6  -1  -2 291.698 15.6817   2
   6  -1   2 290.454 16.0497   5
  -6  -1  -2 279.356 13.4887   1
  -6  -1  -2 274.331 9.75221   4
   6  -1   2 290.793 17.0891   2
  -6  -1  -2 284.490 15.3259   5
  -6  -1  -2 299.639 16.3994   6
  -6   1  -2 292.878 10.3655   4
   6   1   2 305.397 17.7466   2
  -6   1  -2 271.965 15.5569   2
  -6   1  -2 289.579 14.7611   1
   6   1   2 308.294 14.7356   1
  -6   1  -2 264.973 13.8621   5
   6   1   2 273.353 15.1271   5
  -6   1  -2 277.577 13.3436   1
  -6   1  -2 286.938 16.1953   6
  -7  -1  -2 89.6040 9.68772   1
  -7  -1  -2 89.8499 11.7948   7
  -7  -1  -2 96.6389 11.4249   6
   7  -1   2 63.4924 10.2905   5
  -7  -1  -2 82.0514 6.47981   4
   7  -1   2 78.2565 12.1532   2
  -7  -1  -2 68.4873 10.6312   1
  -7   1  -2 69.6519 9.09128   1
  -7   1  -2 67.4229 10.5770   1
  -7   1  -2 90.0638 6.94861   4
  -7   1  -2 88.4066 11.7497   7
  -7   1  -2 81.2835 11.7618   2
  -7   1  -2 97.0092 11.8582   6
   7   1   2 95.8357 13.3107   2
   7   1   2 69.7831 10.4730   5
   8  -1   2 32.2986 12.8761   2
  -8  -1  -2 39.3828 9.32569   1
  -8  -1  -2 40.5208 9.93482   6
  -8  -1  -2 27.0938 10.1314   7
   8  -1   2 40.1925 11.0300   5
  -8  -1  -2 39.2287 6.51282   4
  -8   1  -2 43.0180 6.92514   4
   8   1   2 38.6846 12.8698   2
   8   1   2 28.3170 10.6712   5
  -8   1  -2 28.0578 10.5478   7
  -8   1  -2 36.4975 9.30378   1
  -8   1  -2 35.7405 9.79500   6
  -9  -1  -2 40.7940 14.4382   7
   9  -1   2 28.1651 11.4008   5
  -9  -1  -2 38.5753 10.6471   6
   9  -1   2 46.8759 15.4963   2
  -9   1  -2 43.2193 13.6404   7
  -9   1  -2 6.48349 8.30605   6
   9   1   2 25.7481 14.0673   2
  -9   1  -2 34.5776 7.39793   4
   9   1   2 48.6901 12.8576   5
 -10  -1  -2 55.5415 12.8134   6
  10  -1   2 19.1989 14.4107   5
 -10  -1  -2 45.0726 13.7272   1
 -10  -1  -2 38.4290 17.4694   7
  10  -1   2 25.1538 16.8323   2
  10   1   2 53.1321 18.2237   2
 -10   1  -2 42.4519 15.4610   7
 -10   1  -2 37.0064 14.0152   1
 -10   1  -2 38.5536 10.1284   6
  10   1   2 4.51201 14.8768   5
 -11  -1  -2 13.9705 16.8550   1
  11  -1   2 11.2273 19.0744   5
  11  -1   2 44.8391 23.7709   2
 -11  -1  -2 39.6954 22.1497   7
 -11   1  -2 13.3769 17.6038   7
  11   1   2 43.8704 20.4640   5
  11   1   2 46.3693 21.4538   2
 -11   1  -2 16.9779 17.9688   1
 -11  -2   2 20.9714 13.8037   7
  11  -2  -2 50.7113 20.2441   2
 -11  -2   2 78.4867 17.4732   6
 -11  -2   2 53.1737 16.9099   1
  11  -2  -2 79.5792 16.4501   5
 -11   2   2 63.1147 15.3830   1
 -11   2   2 41.8163 14.4200   6
  11   2  -2 35.1027 20.4276   2
 -11   2   2 44.3164 16.4049   7
  11   2  -2 70.8272 18.7387   5
 -10  -2   2 79.5300 14.6131   1
  10  -2  -2 53.8366 13.2985   5
 -10  -2   2 88.9980 15.0256   6
 -10  -2   2 52.6216 13.0577   7
  10  -2  -2 60.2046 16.3305   2
  10   2  -2 77.4417 15.1169   5
 -10   2   2 77.1440 14.2463   1
 -10   2   2 65.7946 13.2780   7
  10   2  -2 86.0880 16.7943   2
 -10   2   2 77.5031 14.5375   6
  -9  -2   2 90.2249 12.7933   1
  -9  -2   2 74.4923 12.3703   7
  -9  -2   2 99.4516 13.8649   6
   9  -2  -2 76.6829 11.1310   5
   9  -2  -2 85.1166 13.9077   2
   9   2  -2 109.119 14.8023   5
  -9   2   2 95.8139 8.14352   4
  -9   2   2 71.4036 11.3707   7
  -9   2   2 102.325 12.3508   1
   9   2  -2 118.544 16.2946   2
  -9   2   2 77.5317 12.1807   6
  -8  -2   2 201.108 15.8721   1
   8  -2  -2 163.936 17.1709   2
  -8  -2   2 201.243 17.5750   6
  -8  -2   2 195.606 17.6277   7
   8  -2  -2 185.880 20.6203   5
  -8   2   2 179.631 18.6372   2
   8   2  -2 192.183 17.2683   5
  -8   2   2 232.119 16.8911   7
   8   2  -2 210.757 19.6226   2
  -8   2   2 224.224 16.6589   1
  -8   2   2 188.979 14.4807   3
  -8   2   2 209.703 11.2225   4
  -8   2   2 214.616 18.0410   6
  -7  -2   2 317.495 17.4152   6
   7  -2  -2 287.752 16.9413   5
  -7  -2   2 298.117 16.1704   1
   7  -2  -2 287.559 15.8185   2
  -7  -2   2 305.913 17.4640   7
  -7   2   2 305.986 13.4728   3
  -7   2   2 313.525 16.6710   1
   7   2  -2 305.201 22.1467   6
  -7   2   2 322.469 16.6430   2
  -7   2   2 330.563 11.6982   4
   7   2  -2 318.085 17.0846   5
   7   2  -2 321.363 19.7108   2
  -7   2   2 339.088 19.2794   6
  -6  -2   2 31.7849 6.56280   5
  -6  -2   2 17.4262 4.75339   2
  -6  -2   2 27.1354 6.46537   1
  -6  -2   2 34.3431 7.48275   6
   6  -2  -2 25.1287 7.37428   5
  -6  -2   2 24.2841 6.42598   7
   6  -2  -2 18.9350 6.65740   2
   6  -2  -2 17.6954 6.10095   6
   6   2  -2 19.4751 6.68309   7
  -6   2   2 21.5464 5.97746   2
  -6   2   2 25.8320 4.88101   1
  -6   2   2 18.6582 5.99573   1
   6   2  -2 27.8552 6.44586   5
   6   2  -2 6.71759 8.35148   6
  -6   2   2 21.5048 4.94111   3
  -6   2   2 20.8859 4.49941   4
   6   2  -2 6.77422 4.15972   1
   6   2  -2 12.5550 7.59242   2
  -6   2   2 25.9347 7.54488   6
   5  -2  -2 550.546 17.6946   1
  -5  -2   2 536.157 17.3136   2
  -5  -2   2 557.535 17.6595   6
   5  -2  -2 559.806 17.7609   6
  -5  -2   2 587.928 17.8575   1
   5  -2  -2 488.967 15.6978   2
   5  -2  -2 519.779 18.4252   5
  -5  -2   2 537.823 18.0514   7
  -5  -2   2 540.319 16.7122   5
   5   2  -2 538.656 16.2015   1
   5   2  -2 545.227 17.6374   5
  -5   2   2 532.853 15.2293   2
  -5   2   2 555.210 14.2907   3
  -5   2   2 546.350 16.1562   1
  -5   2   2 542.326 19.7304   6
   5   2  -2 535.910 19.2272   2
   5   2  -2 539.786 18.1951   6
   5   2  -2 558.055 17.2886   7
  -5   2   2 550.587 17.2368   5
  -5   2   2 558.245 13.1206   4
  -4  -2   2 762.420 19.2617   5
   4  -2  -2 757.793 20.2357   1
   4  -2  -2 737.058 17.4111   2
  -4  -2   2 747.736 20.7787   2
  -4  -2   2 741.629 19.6612   6
  -4  -2   2 765.581 21.0103   7
   4  -2  -2 729.247 20.5338   6
   4  -2  -2 731.363 20.9390   5
  -4  -2   2 780.421 20.5049   1
   4   2  -2 768.547 19.5887   1
  -4   2   2 773.304 21.9549   6
  -4   2   2 745.452 19.9264   5
  -4   2   2 754.055 17.6323   3
  -4   2   2 766.626 19.5894   1
  -4   2   2 745.191 17.2291   2
   4   2  -2 743.601 19.8724   7
   4   2  -2 743.101 19.8105   6
   4   2  -2 771.599 20.3159   5
   4   2  -2 735.230 21.5846   2
  -4   2   2 752.858 16.3556   4
  -3  -2   2 194.992 8.33191   5
   3  -2  -2 192.263 6.83121   2
  -3  -2   2 196.392 9.80782   1
  -3  -2   2 193.401 10.1792   7
   3  -2  -2 189.165 10.3832   5
  -3  -2   2 204.193 9.68164   5
  -3  -2   2 197.209 8.73825   6
  -3  -2   2 217.907 10.7939   2
   3  -2  -2 179.709 10.3925   6
   3  -2  -2 191.439 9.59610   1
   3   2  -2 191.737 8.85264   6
  -3   2   2 179.450 11.0455   6
  -3   2   2 177.178 6.26139   2
   3   2  -2 179.647 9.01434   1
  -3   2   2 186.796 7.86432   3
  -3   2   2 186.964 8.54732   1
  -3   2   2 190.323 8.82535   5
   3   2  -2 176.426 11.0003   2
   2  -2  -2 701.744 17.2420   5
   2  -2  -2 687.076 18.1293   6
  -2  -2   2 691.755 17.8407   7
  -2  -2   2 690.932 15.5955   6
  -2  -2   2 703.238 17.0980   5
   2  -2  -2 699.995 13.8998   2
  -2  -2   2 714.617 17.6069   2
  -2  -2   2 711.740 17.4760   1
  -2  -2   2 701.522 17.0734   5
   2  -2  -2 713.300 17.3966   1
  -2   2   2 612.299 17.9525   5
  -2   2   2 696.297 18.4440   6
   2   2  -2 676.212 17.1166   7
  -2   2   2 680.738 15.8972   7
  -2   2   2 682.384 13.5329   2
   2   2  -2 664.918 16.7905   5
   2   2  -2 718.667 15.4275   6
  -2   2   2 719.608 18.0545   6
  -2   2   2 682.265 15.5773   3
  -2   2   2 713.253 16.9651   1
   1  -2  -2 811.988 17.5603   5
  -1  -2   2 805.482 19.0924   7
  -1  -2   2 819.127 18.7151   5
   1  -2  -2 834.227 18.6473   1
  -1  -2   2 802.983 16.4961   6
  -1  -2   2 802.915 18.4437   1
  -1  -2   2 795.795 18.3305   2
   1  -2  -2 787.199 19.8843   6
   1  -2  -2 804.053 17.4553   7
   1  -2  -2 816.048 16.0585   2
  -1   2   2 836.478 19.9092   6
  -1   2   2 843.362 16.6538   2
   1   2  -2 829.768 19.5368   7
   1   2  -2 853.199 18.9522   1
  -1   2   2 844.748 19.0163   1
  -1   2   2 849.041 17.9771   5
   1   2  -2 847.465 18.9273   5
   1   2  -2 850.513 19.4474   2
   1   2  -2 845.420 17.0470   6
  -1   2   2 813.667 18.2074   7
   0  -2   2 866.535 19.9420   5
   0  -2  -2 899.498 18.4652   2
   0  -2   2 842.529 19.1683   1
   0  -2   2 877.109 18.6891   2
   0  -2  -2 870.883 16.9276   5
   0  -2  -2 883.328 20.4996   6
   0  -2   2 848.509 20.1431   7
   0   2   2 874.476 18.4963   2
   0   2   2 835.748 18.9382   7
   0   2  -2 869.990 18.1782   6
   0   2  -2 879.846 19.4850   5
   0   2  -2 876.108 18.8842   1
   0   2   2 864.120 18.9847   1
   0   2   2 855.182 16.7467   5
   0   2  -2 861.911 17.9581   6
   0   2  -2 848.732 18.6223   2
   0   2   2 836.065 20.0443   6
   1  -2   2 1309.50 26.7466   6
   1  -2   2 1202.57 27.5099   7
   1  -2   2 1251.18 27.6422   5
  -1  -2  -2 1291.15 23.4832   5
  -1  -2  -2 1316.54 23.5598   5
   1  -2   2 1229.08 26.2731   1
  -1  -2  -2 1294.25 26.3157   1
  -1  -2  -2 1330.96 26.9464   2
  -1  -2  -2 1280.28 27.2894   7
   1  -2   2 1264.58 25.4329   2
   1  -2   2 1285.31 25.3932   2
  -1   2  -2 1314.61 26.6137   1
  -1   2  -2 1270.43 26.3877   3
  -1   2  -2 1285.23 27.8409   5
   1   2   2 1333.58 27.7253   2
   1   2   2 1313.28 28.1393   6
  -1   2  -2 1302.96 27.2359   6
  -1   2  -2 1303.52 28.0763   7
   1   2   2 1315.09 26.6827   1
   1   2   2 1283.56 27.7057   7
  -2  -2  -2 2193.22 43.3280   2
   2  -2   2 2126.28 43.9188   5
   2  -2   2 2161.40 43.3144   6
  -2  -2  -2 2128.07 43.6941   7
   2  -2   2 2016.23 46.5278   1
  -2  -2  -2 2138.98 43.7960   6
   2  -2   2 2126.46 41.0508   2
  -2  -2  -2 2196.66 40.1741   5
  -2   2  -2 2125.17 40.5852   4
  -2   2  -2 2167.29 41.1218   2
   2   2   2 2126.17 42.0398   1
  -2   2  -2 2154.95 43.6710   6
   2   2   2 2158.45 43.9966   6
  -2   2  -2 2177.97 42.0173   1
   2   2   2 2164.69 40.3374   5
   2   2   2 2127.75 43.9021   2
  -2   2  -2 2105.69 41.6528   3
  -2   2  -2 2118.68 43.5280   5
   3  -2   2 743.370 20.0707   6
   3  -2   2 718.864 18.1638   1
   3  -2   2 711.850 17.4095   2
  -3  -2  -2 731.797 18.1384   1
  -3  -2  -2 718.042 20.2103   6
   3  -2   2 708.667 20.6232   5
  -3  -2  -2 755.606 19.7995   2
  -3  -2  -2 754.976 16.9953   5
   3   2   2 723.550 16.7050   5
   3   2   2 713.534 20.5728   2
   3   2   2 702.318 19.9804   7
  -3   2  -2 705.660 20.5457   6
  -3   2  -2 709.012 16.8039   2
  -3   2  -2 699.838 15.9506   4
   3   2   2 729.592 17.7592   1
  -3   2  -2 718.742 17.4864   1
   3   2   2 727.090 20.0273   6
  -3   2  -2 695.844 17.5299   3
  -3   2  -2 715.707 19.2578   5
  -4  -2  -2 31.7719 6.50886   6
  -4  -2  -2 38.3299 5.58622   2
  -4  -2  -2 30.0370 3.55756   4
   4  -2   2 32.7935 5.63760   1
   4  -2   2 27.2896 5.58345   2
   4  -2   2 25.1612 5.52440   6
  -4  -2  -2 34.9591 5.09738   5
  -4  -2  -2 33.7041 5.45180   1
   4  -2   2 33.5637 6.90100   5
  -4  -2  -2 34.0836 6.82450   7
   4   2   2 25.8185 4.64654   5
   4   2   2 32.8699 7.90325   2
   4   2   2 34.5845 6.97209   7
  -4   2  -2 41.5440 4.86436   3
  -4   2  -2 31.9782 4.96757   2
   4   2   2 31.0937 6.92539   6
  -4   2  -2 22.5868 6.54314   6
   4   2   2 29.3658 4.87996   1
  -4   2  -2 34.8934 5.04194   1
  -4   2  -2 17.6138 3.92276   5
  -4   2  -2 32.5372 4.23315   4
   5  -2   2 432.328 17.9750   5
   5  -2   2 404.328 15.0326   1
   5  -2   2 410.050 15.8456   6
  -5  -2  -2 411.763 17.0100   6
   5  -2   2 407.803 15.6520   2
  -5  -2  -2 420.800 14.8049   2
  -5  -2  -2 419.343 11.0701   4
  -5  -2  -2 421.467 17.7349   7
  -5  -2  -2 427.319 14.7469   1
  -5  -2  -2 401.907 14.7705   5
   5   2   2 419.493 15.0387   1
   5   2   2 413.435 18.3984   2
  -5   2  -2 407.691 14.9418   5
  -5   2  -2 394.965 14.6537   1
  -5   2  -2 423.954 14.5084   3
  -5   2  -2 416.589 17.8889   6
  -5   2  -2 402.152 14.7192   2
  -5   2  -2 413.432 11.9720   4
  -5   2  -2 427.699 15.0653   1
   5   2   2 424.046 14.7125   5
  -6  -2  -2 447.759 19.6789   6
  -6  -2  -2 468.103 20.4547   7
  -6  -2  -2 452.017 16.9675   1
  -6  -2  -2 437.030 12.1157   4
   6  -2   2 438.970 18.7747   2
   6  -2   2 453.210 20.0064   5
  -6  -2  -2 450.665 18.5669   5
  -6   2  -2 466.985 13.5059   4
  -6   2  -2 470.243 20.6997   6
  -6   2  -2 458.308 15.6123   3
  -6   2  -2 456.437 17.9233   1
  -6   2  -2 437.730 17.4468   2
   6   2   2 440.129 20.7858   2
   6   2   2 447.658 18.5057   1
   6   2   2 462.742 17.3968   5
  -6   2  -2 451.381 17.0943   1
  -7  -2  -2 25.9734 8.63333   6
   7  -2   2 17.4819 8.91976   5
  -7  -2  -2 23.5258 10.4064   5
   7  -2   2 18.7359 10.0907   2
  -7  -2  -2 22.8608 9.45958   7
  -7  -2  -2 24.8957 5.44154   4
  -7  -2  -2 30.1951 8.43191   1
  -7   2  -2 18.3919 5.83543   4
  -7   2  -2 32.0972 10.2458   1
   7   2   2 7.93175 9.75901   1
  -7   2  -2 30.3771 9.53333   2
  -7   2  -2 12.3092 7.65729   6
   7   2   2 14.3402 7.80479   5
   7   2   2 26.8869 10.0136   2
  -7   2  -2 11.0913 7.67875   1
   8  -2   2 50.6326 11.0312   5
   8  -2   2 55.1244 12.9458   2
  -8  -2  -2 54.4220 10.2661   1
  -8  -2  -2 54.3133 11.7856   6
  -8  -2  -2 54.0795 13.3539   7
  -8   2  -2 63.2638 10.4408   1
  -8   2  -2 48.9069 11.9320   7
   8   2   2 71.9663 13.7869   2
   8   2   2 67.5013 11.7061   5
  -8   2  -2 40.2053 9.76075   6
  -9  -2  -2 42.7970 11.3473   1
  -9  -2  -2 49.7053 12.4347   6
  -9  -2  -2 42.7476 14.4814   7
   9  -2   2 24.8065 15.2076   2
   9  -2   2 66.5872 14.4947   5
  -9   2  -2 27.6973 9.11169   6
   9   2   2 32.8806 20.6111   5
  -9   2  -2 44.9780 8.01995   4
  -9   2  -2 39.9603 13.3302   7
  -9   2  -2 38.5599 11.9416   1
   9   2   2 35.8863 13.8340   2
  10  -2   2 12.9400 17.8103   2
 -10  -2  -2 34.2627 14.4026   1
 -10  -2  -2 35.9416 16.1688   7
 -10  -2  -2 44.5323 14.7118   6
  10  -2   2 25.9231 14.8191   5
 -10   2  -2 46.1682 10.2720   4
  10   2   2 63.1310 15.4637   5
 -10   2  -2 32.9713 14.2012   1
 -10   2  -2 32.5477 13.9295   7
  10   2   2 49.7797 16.6581   2
 -10   2  -2 34.3567 10.8782   6
 -11  -2  -2 6.31490 17.1692   1
  11  -2   2 48.1342 18.8560   5
 -11  -2  -2 17.3871 20.8402   7
  11   2   2 101.126 21.4260   5
  11   2   2 32.6023 20.8514   2
 -11   2  -2 12.1542 18.1347   1
 -11   2  -2 22.3009 15.4188   7
 -11  -3   2 77.4433 16.6250   1
  11  -3  -2 58.3069 15.3393   5
 -11  -3   2 110.132 21.8270   6
 -11  -3   2 52.3407 19.7605   7
 -11   3   2 77.3028 16.9102   7
 -11   3   2 87.8758 18.8993   1
  11   3  -2 74.9790 21.5131   2
  11   3  -2 75.2369 19.6147   5
  10  -3  -2 7.92125 14.9636   2
 -10  -3   2 19.4611 14.4825   6
  10  -3  -2 18.5036 11.1763   5
 -10  -3   2 11.8047 13.1842   7
 -10  -3   2 7.55542 11.9686   1
 -10   3   2 -8.7161 10.3021   6
 -10   3   2 2.68986 11.6615   1
  10   3  -2 -5.2267 14.2494   2
  10   3  -2 31.3008 13.7478   5
 -10   3   2 16.0673 12.0246   7
  -9  -3   2 54.1043 12.8536   6
  -9  -3   2 50.3437 11.6424   1
  -9  -3   2 63.1859 13.9216   7
   9  -3  -2 30.1152 11.6223   5
   9  -3  -2 40.2016 12.1767   2
  -9   3   2 48.6612 11.3405   3
   9   3  -2 100.600 15.1493   2
   9   3  -2 65.2607 12.6981   5
  -9   3   2 48.2072 11.3158   6
  -9   3   2 48.5455 11.8891   1
  -8  -3   2 311.402 20.0932   6
   8  -3  -2 350.277 20.2092   5
   8  -3  -2 296.871 17.5125   2
  -8  -3   2 362.116 21.6516   7
  -8  -3   2 314.919 18.5154   1
  -8   3   2 361.776 20.9734   6
  -8   3   2 321.629 13.8876   4
   8   3  -2 364.931 22.3920   2
   8   3  -2 343.461 20.0664   5
  -8   3   2 329.495 20.0431   2
  -8   3   2 339.718 16.1259   3
  -8   3   2 368.411 19.4858   1
   7  -3  -2 428.786 20.5560   5
   7  -3  -2 398.221 16.4459   2
  -7  -3   2 435.984 20.9428   7
  -7  -3   2 418.303 19.6330   6
  -7  -3   2 438.345 19.0014   1
  -7   3   2 437.231 19.2100   1
  -7   3   2 446.232 17.7853   2
  -7   3   2 452.911 16.0310   3
  -7   3   2 489.843 22.0480   6
   7   3  -2 356.145 25.7577   6
   7   3  -2 447.752 22.2827   2
   7   3  -2 455.173 19.8227   5
  -7   3   2 432.696 13.9629   4
   6  -3  -2 540.895 16.2915   2
  -6  -3   2 552.218 21.3096   7
  -6  -3   2 555.705 19.8337   1
   6  -3  -2 561.814 20.5153   1
  -6  -3   2 543.565 20.3137   5
  -6  -3   2 553.529 19.9401   6
   6  -3  -2 567.185 21.4223   5
  -6  -3   2 557.828 19.4152   5
  -6   3   2 558.829 16.3662   3
   6   3  -2 538.925 22.8941   6
  -6   3   2 524.413 21.3685   6
  -6   3   2 554.781 14.6844   4
   6   3  -2 551.727 19.5783   5
   6   3  -2 548.837 22.1951   7
  -6   3   2 519.755 16.1668   2
   6   3  -2 553.856 21.9725   2
  -5  -3   2 306.627 13.3863   5
  -5  -3   2 294.248 13.3721   6
  -5  -3   2 322.224 15.3038   7
   5  -3  -2 313.359 15.5058   5
   5  -3  -2 303.923 14.3227   1
  -5  -3   2 316.797 14.4564   2
   5  -3  -2 322.291 10.7827   2
  -5  -3   2 305.596 13.9036   1
  -5  -3   2 300.925 13.6647   5
   5  -3  -2 299.198 13.6689   6
  -5   3   2 312.930 12.5804   5
  -5   3   2 317.424 12.3274   1
   5   3  -2 325.480 15.0912   7
  -5   3   2 332.445 10.3914   4
  -5   3   2 312.473 10.5288   2
   5   3  -2 312.632 16.1921   2
   5   3  -2 311.650 12.4345   1
   5   3  -2 337.968 16.0330   6
  -5   3   2 336.658 11.6640   3
  -5   3   2 330.520 16.0136   6
  -4  -3   2 461.967 14.7224   6
   4  -3  -2 466.172 16.7663   5
  -4  -3   2 476.474 15.2768   5
  -4  -3   2 457.967 17.1170   7
  -4  -3   2 489.916 16.0966   1
   4  -3  -2 449.836 16.1085   6
   4  -3  -2 466.715 16.0021   1
  -4  -3   2 469.707 14.9437   5
  -4  -3   2 484.693 16.1295   2
   4  -3  -2 466.010 11.1730   2
  -4   3   2 450.934 14.7220   5
  -4   3   2 454.631 17.1218   6
  -4   3   2 466.756 13.4813   3
  -4   3   2 456.071 10.8038   2
   4   3  -2 453.456 14.6855   1
   4   3  -2 450.478 17.2619   2
   4   3  -2 445.627 16.0216   7
  -4   3   2 461.429 12.0799   4
  -4   3   2 451.514 15.4091   7
  -4   3   2 470.003 14.5131   1
   4   3  -2 463.618 15.6044   6
  -3  -3   2 42.9627 6.31471   1
   3  -3  -2 31.8865 6.49097   5
   3  -3  -2 25.5714 5.09639   6
  -3  -3   2 30.8319 4.51700   5
  -3  -3   2 39.4803 5.98125   2
   3  -3  -2 30.2601 5.64809   1
  -3  -3   2 23.7376 5.46227   7
  -3  -3   2 32.3117 5.15389   5
   3   3  -2 33.1553 5.33378   6
   3   3  -2 21.8383 4.36015   7
  -3   3   2 34.8410 5.22685   7
  -3   3   2 35.5796 5.05052   3
   3   3  -2 29.6450 6.55927   2
  -3   3   2 34.6973 4.93837   1
  -3   3   2 33.2252 6.75326   6
   3   3  -2 37.4174 5.21395   1
  -3   3   2 45.1959 5.59593   5
  -2  -3   2 566.292 16.1762   1
  -2  -3   2 573.978 15.9472   5
   2  -3  -2 585.505 15.1923   7
  -2  -3   2 568.451 14.3871   6
  -2  -3   2 594.676 16.0549   2
   2  -3  -2 564.365 15.9680   5
  -2  -3   2 504.370 19.6095   7
   2  -3  -2 569.798 16.4887   1
  -2   3   2 552.172 17.3420   6
  -2   3   2 574.471 16.6728   6
   2   3  -2 565.576 14.4193   6
  -2   3   2 566.254 15.1901   5
  -2   3   2 587.028 16.1761   1
  -2   3   2 569.566 14.7480   3
   2   3  -2 581.048 16.0249   1
   2   3  -2 557.912 16.8647   2
  -2   3   2 585.508 15.7538   7
   2   3  -2 575.412 15.1041   5
   2   3  -2 540.842 18.9223   7
  -1  -3   2 44.9249 5.84791   6
  -1  -3   2 51.7245 5.86102   1
   1  -3  -2 36.0681 5.12593   1
   1  -3  -2 46.2486 4.11152   2
  -1  -3   2 61.7734 7.99177   7
  -1  -3   2 43.5989 4.81231   2
   1  -3  -2 45.1858 6.44297   6
   1  -3  -2 49.3466 4.87620   5
   1  -3  -2 39.7648 5.04373   7
   1   3  -2 54.5886 7.13229   7
   1   3  -2 50.4496 5.98429   3
  -1   3   2 48.1688 5.53950   5
   1   3  -2 48.8694 5.34484   2
   1   3  -2 49.8470 5.15788   1
   1   3  -2 50.4806 6.01141   5
  -1   3   2 37.3668 4.26277   1
  -1   3   2 67.9217 4.44662   2
   1   3  -2 52.2859 5.94273   6
  -1   3   2 50.5555 6.71187   7
   1   3  -2 48.6228 3.81336   4
  -1   3   2 60.6805 7.29012   6
   0  -3  -2 377.724 10.5941   2
   0  -3   2 384.334 12.5577   1
   0  -3   2 365.144 13.1718   7
   0  -3  -2 382.207 12.1637   1
   0  -3  -2 378.320 9.65452   5
   0  -3   2 386.003 12.9369   5
   0  -3   2 370.710 10.7515   2
   0  -3  -2 357.334 13.3142   6
   0  -3  -2 372.504 9.86324   4
   0   3   2 386.913 12.9464   6
   0   3  -2 383.083 12.9979   7
   0   3  -2 384.145 9.85005   4
   0   3  -2 373.794 11.3191   6
   0   3  -2 376.801 11.6453   1
   0   3  -2 385.294 11.8649   5
   0   3   2 385.798 10.9939   2
   0   3   2 378.350 12.3473   7
   0   3  -2 363.333 10.7672   2
   0   3  -2 381.334 10.7814   3
   0   3   2 368.461 11.8309   1
   0   3   2 372.301 9.59585   5
   0   3  -2 388.651 11.2895   6
  -1  -3  -2 12.3906 4.43160   1
  -1  -3  -2 14.0657 2.94148   4
   1  -3   2 16.1259 4.85280   1
  -1  -3  -2 15.6175 5.53625   6
  -1  -3  -2 14.5431 3.88231   2
   1  -3   2 18.2495 3.42493   2
   1  -3   2 13.7945 5.36464   5
  -1  -3  -2 21.3765 5.26811   7
   1  -3   2 16.7052 4.34124   6
  -1  -3  -2 19.1724 2.48678   5
   1  -3   2 9.85764 4.51955   7
  -1   3  -2 26.0906 5.57125   7
   1   3   2 21.5556 2.56540   5
  -1   3  -2 24.1358 4.24575   3
  -1   3  -2 22.7488 3.42125   4
   1   3   2 23.8275 5.07830   6
  -1   3  -2 21.6778 4.26819   1
  -1   3  -2 23.4498 3.33984   2
   1   3   2 22.3960 4.41306   1
  -1   3  -2 20.1478 4.08063   5
   1   3   2 16.7404 4.10443   7
  -2  -3  -2 1371.49 26.7575   4
  -2  -3  -2 1338.58 31.1031   7
   2  -3   2 1328.72 30.0171   6
  -2  -3  -2 1324.37 30.9616   6
  -2  -3  -2 1365.68 26.3003   5
   2  -3   2 1316.50 31.2371   5
  -2  -3  -2 1334.34 29.5165   1
  -2  -3  -2 1363.99 26.3759   5
   2  -3   2 1379.21 27.0892   2
   2  -3   2 1316.82 29.6049   1
   2  -3   2 1381.53 27.1102   2
  -2  -3  -2 1373.98 30.1589   2
   2   3   2 1339.31 28.9352   1
   2   3   2 1368.05 30.5010   6
  -2   3  -2 1344.37 26.9009   4
  -2   3  -2 1336.31 29.9890   5
   2   3   2 1295.64 30.3919   2
  -2   3  -2 1332.36 28.1330   3
  -2   3  -2 1335.13 28.7465   1
  -2   3  -2 1271.47 30.5326   7
  -2   3  -2 1296.60 30.1174   6
   2   3   2 1313.47 30.7969   7
   3  -3   2 2201.91 47.7969   5
  -3  -3  -2 2252.61 43.0034   5
  -3  -3  -2 2191.96 45.5427   1
  -3  -3  -2 2207.25 43.0483   5
   3  -3   2 2235.48 45.8753   1
  -3  -3  -2 2224.39 47.9660   7
   3  -3   2 2206.28 46.9603   6
  -3  -3  -2 2221.11 42.1582   4
   3  -3   2 2192.52 43.0316   2
  -3  -3  -2 2263.49 46.9305   2
  -3  -3  -2 2249.05 47.7527   6
  -3   3  -2 2205.34 47.0163   5
  -3   3  -2 2295.68 45.7834   1
  -3   3  -2 2225.74 44.8994   3
   3   3   2 2280.89 45.9531   1
  -3   3  -2 2233.60 47.7243   6
   3   3   2 2210.30 48.2149   7
  -3   3  -2 2237.28 43.2618   2
   3   3   2 2253.57 47.6200   6
   3   3   2 2204.95 47.8908   2
  -3   3  -2 2197.85 43.2117   4
  -4  -3  -2 54.8676 6.96305   2
  -4  -3  -2 41.1046 7.00353   6
   4  -3   2 57.9786 6.67755   6
   4  -3   2 40.5380 5.66507   2
  -4  -3  -2 47.9820 4.31545   4
  -4  -3  -2 55.4712 6.79112   1
  -4  -3  -2 43.2873 6.65957   7
  -4  -3  -2 43.9183 5.40275   5
   4  -3   2 45.7929 6.82528   1
   4  -3   2 54.2821 8.06342   5
  -4   3  -2 43.8417 5.77178   5
   4   3   2 48.5515 8.43681   7
   4   3   2 33.2960 6.49752   5
  -4   3  -2 50.9065 6.23522   1
  -4   3  -2 53.3642 8.00990   6
  -4   3  -2 53.0481 5.47302   2
   4   3   2 49.7177 7.00742   6
   4   3   2 37.6246 7.83089   2
  -4   3  -2 42.2706 6.13751   3
   4   3   2 46.1224 6.52166   1
  -4   3  -2 49.6930 4.83755   4
   5  -3   2 205.992 13.0593   1
   5  -3   2 197.334 11.6949   6
  -5  -3  -2 219.679 12.2192   5
  -5  -3  -2 212.672 8.49785   4
   5  -3   2 218.480 14.6574   5
  -5  -3  -2 216.735 12.0563   1
  -5  -3  -2 210.355 14.7421   7
   5  -3   2 212.880 11.9295   2
  -5  -3  -2 214.319 13.4947   6
   5   3   2 204.911 11.0067   5
  -5   3  -2 200.274 12.8227   1
  -5   3  -2 211.668 9.79759   4
   5   3   2 206.415 15.4266   2
   5   3   2 188.404 12.6071   1
  -5   3  -2 215.853 15.2745   6
   5   3   2 288.721 24.8100   7
  -5   3  -2 212.961 11.3905   2
   5   3   2 211.969 14.6076   6
  -5   3  -2 207.295 10.7975   3
   6  -3   2 122.075 13.7997   2
  -6  -3  -2 132.446 14.0775   6
  -6  -3  -2 126.222 12.1753   1
   6  -3   2 131.308 13.6478   1
  -6  -3  -2 113.713 15.1668   7
  -6  -3  -2 116.887 8.23547   4
  -6  -3  -2 127.628 13.4345   5
   6  -3   2 123.195 14.9625   5
   6   3   2 137.528 17.6943   7
  -6   3  -2 104.955 9.28330   4
  -6   3  -2 121.795 14.7919   6
   6   3   2 119.619 11.5964   5
   6   3   2 130.478 13.2354   2
  -6   3  -2 114.500 11.1687   3
  -6   3  -2 118.591 11.6154   1
   6   3   2 118.237 11.6063   1
  -6   3  -2 115.368 13.0802   2
  -7  -3  -2 43.0407 11.5417   5
  -7  -3  -2 69.1143 19.0008   7
   7  -3   2 33.2285 10.9424   5
  -7  -3  -2 36.4161 8.91410   1
   7  -3   2 36.5936 9.99203   2
  -7  -3  -2 49.6261 10.1389   6
  -7  -3  -2 37.6529 6.03765   4
  -7   3  -2 32.5358 11.4697   6
   7   3   2 61.4020 12.9810   2
  -7   3  -2 44.3138 9.34033   1
  -7   3  -2 32.4591 6.40735   4
   7   3   2 31.5582 8.20630   5
  -7   3  -2 32.3616 10.3515   2
  -7   3  -2 34.1054 8.86678   3
   8  -3   2 21.8040 11.1188   5
  -8  -3  -2 29.1970 10.3900   1
  -8  -3  -2 43.2829 15.8526   7
   8  -3   2 30.0799 12.0149   2
  -8  -3  -2 15.2979 9.55008   6
   8   3   2 12.6404 10.3565   5
  -8   3  -2 29.1761 10.0832   6
  -8   3  -2 32.3564 7.88294   3
   8   3   2 29.5185 11.7297   2
  -8   3  -2 14.9483 10.1589   1
  -8   3  -2 30.8451 6.95859   4
  -8   3  -2 16.2126 13.7666   2
   9  -3   2 2.65030 14.0436   2
   9  -3   2 4.04681 11.7255   5
  -9  -3  -2 4.84419 13.0078   7
  -9  -3  -2 -3.7548 10.5917   1
   9   3   2 -5.9067 12.8422   2
  -9   3  -2 14.1792 11.2158   1
  -9   3  -2 11.9198 10.1131   6
   9   3   2 -9.0873 12.0199   5
  -9   3  -2 -2.8097 7.42934   4
 -10  -3  -2 -3.4783 13.8275   1
 -10  -3  -2 25.6023 13.7863   6
  10  -3   2 4.54769 14.1777   5
 -10  -3  -2 -3.5832 15.3982   7
 -10   3  -2 -10.654 15.4491   1
 -10   3  -2 6.21611 16.8707   7
 -10   3  -2 -13.071 9.64319   6
  10   3   2 0.32629 15.5848   5
 -10   3  -2 -9.4676 9.28043   4
  10   3   2 -2.2248 15.2449   2
 -11  -3  -2 58.0042 20.0532   1
 -11   3  -2 34.2356 18.4793   7
 -11   3  -2 37.6274 20.0142   1
  11   3   2 75.6946 33.6834   5
 -11  -4   2 -6.4106 15.0766   1
 -11  -4   2 28.7854 21.5361   6
 -11  -4   2 -33.223 16.7701   5
 -11  -4   2 -4.6260 18.1634   7
 -11   4   2 0.54102 16.5054   1
  10  -4  -2 -15.748 11.7442   5
 -10  -4   2 0.82430 12.4027   1
 -10  -4   2 5.14313 13.9787   5
 -10  -4   2 8.23348 15.7256   7
 -10  -4   2 -0.6890 14.5652   6
 -10   4   2 1.87253 9.04100   4
 -10   4   2 5.58846 13.4329   1
  10   4  -2 -5.4653 14.0694   2
 -10   4   2 8.32179 13.4042   3
 -10   4   2 -15.949 12.3938   6
  -9  -4   2 220.350 20.8480   1
   9  -4  -2 253.495 20.0811   5
  -9  -4   2 236.567 22.4304   6
  -9  -4   2 197.632 25.0454   7
  -9  -4   2 224.220 21.3327   5
   9   4  -2 238.411 23.9843   2
  -9   4   2 229.859 14.9713   4
  -9   4   2 223.747 16.1086   3
  -9   4   2 185.100 20.7530   6
  -9   4   2 289.099 22.0603   1
  -8  -4   2 27.7816 11.7772   7
  -8  -4   2 12.6785 9.73891   5
  -8  -4   2 13.1941 9.11635   1
   8  -4  -2 22.4329 9.06637   5
   8  -4  -2 27.1135 8.26214   2
  -8  -4   2 16.9226 9.91677   6
  -8   4   2 25.8163 9.37172   1
  -8   4   2 14.4277 7.00801   4
  -8   4   2 14.0015 8.83858   3
   8   4  -2 57.7828 11.8535   2
  -8   4   2 5.26256 9.21669   6
   7  -4  -2 81.3465 11.4636   1
  -7  -4   2 115.196 12.2205   1
  -7  -4   2 107.563 11.2500   5
  -7  -4   2 115.139 12.5004   6
   7  -4  -2 79.5676 11.3137   5
  -7  -4   2 100.533 13.1178   7
  -7   4   2 85.3266 10.3047   3
   7   4  -2 68.9651 13.1568   2
  -7   4   2 90.9212 12.3842   7
  -7   4   2 109.065 12.5835   6
  -7   4   2 113.323 10.6167   4
  -7   4   2 91.6256 8.31702   2
  -6  -4   2 782.526 23.8128   5
  -6  -4   2 746.678 24.5745   5
  -6  -4   2 763.881 27.1022   7
   6  -4  -2 763.135 26.4311   5
  -6  -4   2 798.617 24.9733   1
  -6  -4   2 756.076 24.2781   6
   6  -4  -2 756.685 18.1136   2
   6  -4  -2 798.420 25.7324   1
  -6   4   2 670.067 24.3262   3
  -6   4   2 831.886 27.2283   6
   6   4  -2 800.938 27.8247   2
  -6   4   2 773.389 17.8273   2
  -6   4   2 778.158 19.3015   4
  -6   4   2 752.500 25.4831   7
   6   4  -2 769.044 27.9469   6
   6   4  -2 749.803 29.4222   7
  -5  -4   2 37.5856 8.22948   7
   5  -4  -2 42.6766 8.84830   5
   5  -4  -2 24.2022 6.78952   1
  -5  -4   2 43.6241 8.03094   5
   5  -4  -2 32.3240 3.95226   2
  -5  -4   2 45.4817 7.37560   6
  -5  -4   2 37.6310 7.12233   5
  -5  -4   2 47.3508 8.02594   1
   5   4  -2 19.5512 5.77533   1
   5   4  -2 37.9655 9.52786   6
  -5   4   2 40.1955 8.60224   6
  -5   4   2 28.7130 5.26852   1
  -5   4   2 38.5807 6.94086   3
  -5   4   2 37.7432 5.29794   4
  -5   4   2 32.4996 7.71934   7
   5   4  -2 40.4926 9.04051   7
  -5   4   2 37.8337 3.71384   2
   5   4  -2 44.2400 9.98397   2
  -4  -4   2 256.152 12.8887   1
   4  -4  -2 253.458 12.9185   1
  -4  -4   2 257.770 12.0699   6
  -4  -4   2 257.288 12.0011   5
  -4  -4   2 264.016 15.1116   7
   4  -4  -2 258.198 14.1252   5
  -4  -4   2 269.854 12.5329   5
   4  -4  -2 223.513 11.5543   6
  -4  -4   2 246.448 12.4992   2
  -4   4   2 251.135 9.64322   4
  -4   4   2 240.364 11.6946   5
   4   4  -2 272.478 15.4615   2
  -4   4   2 246.385 13.4463   7
   4   4  -2 237.988 10.7902   1
   4   4  -2 241.377 13.6170   6
   4   4  -2 229.992 10.0441   3
   4   4  -2 259.324 15.7640   7
  -4   4   2 254.693 10.7782   3
  -4   4   2 255.553 10.9226   1
  -4   4   2 242.759 14.2298   6
   3  -4  -2 149.857 10.1629   1
  -3  -4   2 165.873 10.0289   5
  -3  -4   2 161.805 9.70601   5
  -3  -4   2 152.597 10.1548   2
  -3  -4   2 164.184 12.3653   7
   3  -4  -2 166.463 11.4333   5
  -3  -4   2 166.644 9.85977   6
  -3  -4   2 149.678 10.3236   1
   3   4  -2 156.406 8.53472   3
  -3   4   2 155.034 9.22856   6
  -3   4   2 150.477 8.96986   1
  -3   4   2 138.883 11.6568   6
   3   4  -2 167.253 9.63012   1
   3   4  -2 163.157 11.9735   7
  -3   4   2 145.722 11.0898   7
   3   4  -2 145.651 11.5962   2
  -3   4   2 157.608 9.41463   3
   3   4  -2 153.242 10.6481   6
  -3   4   2 142.247 9.52289   5
  -2  -4   2 134.886 9.25801   2
   2  -4  -2 134.263 9.45646   5
  -2  -4   2 125.798 9.17439   5
   2  -4  -2 136.698 9.74888   1
   2  -4  -2 126.147 9.09406   7
  -2  -4   2 126.057 9.98705   1
  -2  -4   2 122.570 8.60430   6
  -2  -4   2 139.234 10.9683   7
  -2   4   2 147.442 9.18178   1
  -2   4   2 134.319 9.86649   7
  -2   4   2 146.662 9.10206   6
   2   4  -2 141.648 9.40082   1
   2   4  -2 129.446 6.83017   4
   2   4  -2 149.927 10.7156   7
   2   4  -2 127.561 8.63723   5
  -2   4   2 136.853 11.1862   6
   2   4  -2 136.364 10.3302   2
  -2   4   2 142.408 8.74954   5
   2   4  -2 131.061 8.04104   3
  -1  -4   2 211.225 10.5945   5
   1  -4  -2 209.180 12.0976   6
   1  -4  -2 218.872 7.41956   2
  -1  -4   2 207.673 9.89493   2
   1   4  -2 182.501 14.2620   7
   1   4  -2 206.769 9.65348   6
  -1   4   2 209.667 11.0109   7
   1   4  -2 196.363 9.53265   1
  -1   4   2 190.257 9.16333   1
   1   4  -2 189.145 7.69576   4
  -1   4   2 205.646 9.39532   5
   1   4  -2 186.629 10.2225   2
  -1   4   2 209.237 9.54037   3
   1   4  -2 203.784 9.59202   3
   1   4  -2 208.972 9.62066   5
  -1   4   2 218.168 10.5341   6
  -1   4   2 198.237 7.22893   2
   0  -4  -2 60.6867 6.20871   5
   0  -4  -2 60.0813 6.55742   2
   0  -4  -2 62.4358 5.59703   4
   0  -4   2 35.8014 5.60525   1
   0  -4   2 48.9236 6.39160   5
   0  -4  -2 60.9552 6.78842   1
   0  -4  -2 59.8940 7.71108   6
   0  -4  -2 58.8389 6.68397   7
   0   4  -2 74.6395 9.51425   7
   0   4   2 69.3479 6.98616   1
   0   4   2 49.2180 5.93342   7
   0   4  -2 61.6589 7.09694   2
   0   4   2 76.6089 6.12623   5
   0   4  -2 63.9267 8.07936   6
   0   4  -2 73.5800 6.10858   4
   0   4  -2 57.3059 6.29803   6
   0   4  -2 70.7765 6.68134   5
   0   4   2 57.2632 7.11784   2
   0   4  -2 59.7945 6.94072   1
   0   4  -2 62.2974 7.62342   3
   0   4   2 72.1243 7.95746   6
  -1  -4  -2 247.051 10.3152   2
  -1  -4  -2 232.523 12.2988   6
   1  -4   2 246.886 8.79582   2
  -1  -4  -2 240.514 7.80108   5
  -1  -4  -2 244.298 8.27411   4
  -1  -4  -2 249.693 11.5560   1
   1  -4   2 240.212 12.0568   5
  -1  -4  -2 235.112 11.9674   7
   1  -4   2 236.347 12.8618   7
   1  -4   2 221.754 11.3909   1
   1   4   2 247.432 10.4924   1
  -1   4  -2 263.963 10.7622   1
  -1   4  -2 256.465 10.4235   5
  -1   4  -2 246.295 12.9744   7
   1   4   2 260.374 13.0094   7
  -1   4  -2 263.318 9.04121   4
   1   4   2 237.412 11.0795   6
  -1   4  -2 258.300 10.5382   3
  -1   4  -2 233.109 8.66308   2
  -1   4  -2 251.467 11.4438   6
  -1   4  -2 248.286 11.8067   6
   1   4   2 249.185 8.11878   5
   1   4   2 258.094 11.9354   2
  -2  -4  -2 443.171 11.0892   5
  -2  -4  -2 458.480 14.8649   2
  -2  -4  -2 452.075 16.6111   6
   2  -4   2 439.586 15.1249   6
   2  -4   2 448.118 16.4685   5
  -2  -4  -2 447.205 11.6149   4
  -2  -4  -2 419.789 10.8830   5
   2  -4   2 427.869 11.3634   2
   2  -4   2 431.329 11.3434   2
  -2  -4  -2 441.891 16.5311   7
   2  -4   2 421.711 15.2825   1
  -2  -4  -2 443.631 15.0161   1
   2   4   2 440.068 16.8345   7
  -2   4  -2 428.259 11.9224   4
   2   4   2 440.291 15.5817   6
   2   4   2 443.511 14.0989   1
  -2   4  -2 430.617 14.2489   5
  -2   4  -2 417.981 13.8033   1
   2   4   2 429.078 16.1541   2
  -2   4  -2 449.485 13.9720   3
  -2   4  -2 425.344 15.5925   6
  -2   4  -2 438.256 17.0771   7
   3  -4   2 742.357 21.5173   6
  -3  -4  -2 752.407 22.5836   6
  -3  -4  -2 757.220 17.4773   5
   3  -4   2 740.005 21.2884   1
   3  -4   2 738.464 16.9837   2
  -3  -4  -2 797.042 17.2485   4
  -3  -4  -2 788.476 21.6158   2
  -3  -4  -2 789.314 23.8724   7
   3  -4   2 752.700 16.9914   2
   3  -4   2 749.857 22.7909   5
  -3  -4  -2 761.241 21.1781   1
  -3  -4  -2 779.681 17.5850   5
  -3   4  -2 737.100 22.9409   7
  -3   4  -2 720.119 20.1137   1
  -3   4  -2 749.030 22.4782   6
   3   4   2 731.518 20.4499   1
  -3   4  -2 755.743 17.9277   4
   3   4   2 777.155 22.4680   6
   3   4   2 767.682 24.3469   7
  -3   4  -2 733.706 20.7458   5
   3   4   2 772.911 22.8692   2
  -3   4  -2 745.154 19.4943   3
  -4  -4  -2 408.633 11.5567   4
   4  -4   2 407.121 15.9606   1
  -4  -4  -2 428.113 16.2067   1
   4  -4   2 406.796 12.2729   2
  -4  -4  -2 428.914 13.4755   5
   4  -4   2 435.294 12.9140   2
   4  -4   2 441.927 18.2285   5
   4  -4   2 381.276 16.0924   6
  -4  -4  -2 422.868 19.0260   7
  -4  -4  -2 410.691 17.3955   6
  -4  -4  -2 411.580 15.3594   2
   4   4   2 416.218 15.6872   1
  -4   4  -2 408.942 12.5929   4
   4   4   2 388.578 17.0916   6
  -4   4  -2 359.327 14.5047   5
  -4   4  -2 406.461 17.8425   6
  -4   4  -2 421.582 16.3893   1
   4   4   2 411.243 18.3966   2
  -4   4  -2 424.607 14.3901   3
   4   4   2 414.882 20.0126   7
   5  -4   2 60.9854 9.39357   1
  -5  -4  -2 64.4693 7.97146   5
  -5  -4  -2 69.1810 6.86705   5
  -5  -4  -2 73.7651 5.75326   4
  -5  -4  -2 60.6343 9.49534   6
  -5  -4  -2 61.5392 8.18441   1
  -5  -4  -2 45.2847 9.11089   7
   5  -4   2 37.7275 9.03950   5
   5   4   2 58.6859 10.1793   1
   5   4   2 56.9342 10.6471   2
  -5   4  -2 60.8433 8.11688   3
  -5   4  -2 38.7453 9.68737   7
  -5   4  -2 68.3479 10.4908   6
  -5   4  -2 57.7423 6.64157   2
   5   4   2 87.6544 17.0371   7
   5   4   2 54.5955 10.5462   6
  -5   4  -2 58.0766 9.79852   1
  -6  -4  -2 58.0093 10.4791   6
  -6  -4  -2 75.7140 9.81884   5
   6  -4   2 70.4572 8.68051   2
  -6  -4  -2 69.3596 11.6650   7
  -6  -4  -2 79.5291 10.1772   1
  -6  -4  -2 84.7218 6.42924   4
   6  -4   2 86.5470 11.1697   1
  -6  -4  -2 64.7477 8.34463   5
   6  -4   2 73.3318 11.3820   5
   6   4   2 61.7751 11.0088   2
  -6   4  -2 51.6118 10.9023   7
  -6   4  -2 69.7953 7.36159   4
   6   4   2 73.1442 15.1312   7
  -6   4  -2 86.5432 12.4625   6
  -6   4  -2 56.2139 8.07119   3
  -6   4  -2 68.7646 8.54815   2
  -7  -4  -2 -0.9706 5.65858   4
   7  -4   2 -5.4531 9.17895   5
  -7  -4  -2 0.49877 11.0012   5
  -7  -4  -2 6.56720 11.0927   7
   7  -4   2 12.7822 10.1945   1
   7  -4   2 9.92698 8.70341   2
  -7  -4  -2 5.68521 8.15421   1
   7   4   2 -0.7111 10.0021   7
   7   4   2 -13.994 7.08581   5
  -7   4  -2 -9.6333 9.22384   2
  -7   4  -2 2.17539 14.6670   7
  -7   4  -2 9.70967 7.75341   3
   7   4   2 12.3319 10.1168   2
  -7   4  -2 -3.0994 5.89450   4
  -7   4  -2 -1.8234 9.12405   6
   8  -4   2 39.0033 11.6516   2
  -8  -4  -2 47.9833 10.9743   1
   8  -4   2 71.9240 12.8418   5
  -8  -4  -2 46.2450 14.9970   7
  -8  -4  -2 61.7165 12.9843   6
  -8   4  -2 51.8603 7.98860   4
  -8   4  -2 40.3940 11.4773   6
  -8   4  -2 39.4285 11.6992   1
   8   4   2 34.4282 10.8890   5
   8   4   2 39.1857 13.1593   2
  -8   4  -2 46.5607 11.0740   3
  -9  -4  -2 9.38417 15.7546   7
   9  -4   2 5.26288 11.9305   5
  -9  -4  -2 28.4764 12.0559   1
  -9  -4  -2 22.0329 14.3495   6
   9   4   2 -0.7213 12.3551   5
  -9   4  -2 22.1401 14.6485   1
   9   4   2 4.95464 12.3599   2
  -9   4  -2 15.0246 9.20590   3
  -9   4  -2 18.7557 10.5103   6
  -9   4  -2 34.2907 8.51425   4
 -10  -4  -2 108.243 19.3080   6
 -10  -4  -2 64.6451 38.9368   7
 -10  -4  -2 135.263 18.1230   1
  10  -4   2 78.4913 16.0704   5
 -10   4  -2 75.0085 17.2831   6
 -10   4  -2 113.708 18.6296   1
  10   4   2 122.989 18.5712   2
 -10   4  -2 97.0358 11.6854   4
 -10  -5   2 2.40356 14.2472   1
 -10  -5   2 6.80508 20.7580   7
 -10  -5   2 14.1900 16.2009   5
 -10  -5   2 12.0280 16.7676   6
  10  -5  -2 14.0195 14.5844   5
 -10   5   2 58.7595 16.9023   1
 -10   5   2 -3.0926 11.8661   3
 -10   5   2 5.80806 9.89403   4
 -10   5   2 -31.232 19.9548   6
  10   5  -2 -4.5207 15.4214   2
   9  -5  -2 44.2521 13.2205   5
  -9  -5   2 57.0653 13.5881   5
  -9  -5   2 62.9872 12.6990   1
  -9  -5   2 69.9451 16.6410   6
  -9  -5   2 39.4509 18.3003   7
  -9   5   2 12.7377 12.6406   6
  -9   5   2 46.9029 13.3182   1
   9   5  -2 46.7472 14.5276   2
  -9   5   2 48.2729 9.13769   4
  -9   5   2 41.3462 12.4219   3
  -8  -5   2 149.852 16.5718   6
  -8  -5   2 171.106 19.5596   5
  -8  -5   2 137.407 17.5462   7
  -8  -5   2 153.298 17.1869   1
   8  -5  -2 162.002 19.3060   5
   8  -5  -2 195.714 22.0272   1
   8   5  -2 152.865 17.2338   2
  -8   5   2 162.087 13.2885   4
  -8   5   2 159.985 18.8707   6
  -8   5   2 130.742 15.1611   3
   7  -5  -2 80.1698 12.9199   1
  -7  -5   2 73.8865 12.0988   6
  -7  -5   2 69.6046 10.8998   1
   7  -5  -2 66.0485 11.9202   5
  -7  -5   2 75.3344 13.9490   7
  -7  -5   2 57.5889 10.7788   5
  -7   5   2 69.2420 13.8162   7
  -7   5   2 50.0946 11.0131   6
   7   5  -2 74.9055 12.4276   2
  -7   5   2 69.2939 9.36673   3
  -7   5   2 63.2614 7.69446   4
  -6  -5   2 257.667 18.9466   5
  -6  -5   2 252.842 15.9296   5
   6  -5  -2 284.105 17.8902   1
   6  -5  -2 257.098 18.6023   5
  -6  -5   2 379.208 28.6881   7
  -6  -5   2 272.518 16.6442   6
  -6  -5   2 270.209 16.7714   1
  -6   5   2 235.921 12.0626   4
   6   5  -2 259.563 20.0433   2
  -6   5   2 251.695 14.6116   3
  -6   5   2 261.857 20.2658   7
  -6   5   2 221.686 24.0147   6
   6   5  -2 263.967 23.4283   6
  -5  -5   2 746.501 23.3092   6
  -5  -5   2 764.852 22.9013   5
   5  -5  -2 742.896 25.6518   5
  -5  -5   2 752.603 23.7130   5
   5  -5  -2 751.538 24.6602   1
  -5  -5   2 762.362 27.4743   7
  -5  -5   2 771.864 24.5271   1
   5   5  -2 758.493 26.0903   2
   5   5  -2 739.489 19.0098   3
  -5   5   2 727.470 21.9494   3
  -5   5   2 737.643 19.2676   4
  -5   5   2 707.665 25.5273   7
   5   5  -2 724.179 17.3168   4
   5   5  -2 735.566 26.2338   6
   5   5  -2 700.432 29.0781   7
  -5   5   2 754.150 25.9584   6
   4  -5  -2 835.882 25.8143   5
   4  -5  -2 828.067 24.9764   1
  -4  -5   2 849.565 25.4233   1
  -4  -5   2 851.977 23.9689   5
  -4  -5   2 846.416 23.8148   6
  -4  -5   2 863.729 23.8904   5
  -4  -5   2 875.022 27.9825   7
  -4   5   2 845.929 26.5846   6
   4   5  -2 840.356 20.6927   3
   4   5  -2 833.388 26.1452   2
  -4   5   2 838.978 26.1507   7
  -4   5   2 750.894 24.6802   5
   4   5  -2 874.707 25.3154   6
   4   5  -2 814.414 28.4521   7
  -4   5   2 822.315 22.3777   3
   4   5  -2 877.521 18.9216   4
  -3  -5   2 143.318 11.9101   2
  -3  -5   2 164.091 11.9767   5
   3  -5  -2 154.939 11.7764   1
  -3  -5   2 156.606 10.9108   5
  -3  -5   2 163.490 13.8584   7
   3  -5  -2 142.951 12.5337   5
  -3  -5   2 156.160 11.1840   6
  -3  -5   2 159.500 12.2481   1
   3   5  -2 142.161 12.9130   2
  -3   5   2 156.347 10.2757   3
   3   5  -2 173.799 13.4163   6
  -3   5   2 140.468 9.62180   1
   3   5  -2 137.347 9.19679   1
   3   5  -2 145.036 12.1727   5
   3   5  -2 139.808 10.0006   3
   3   5  -2 164.404 8.22593   4
  -3   5   2 144.635 13.5746   7
  -3   5   2 123.766 10.3433   6
  -3   5   2 119.415 12.8110   6
  -3   5   2 150.315 12.6638   5
   3   5  -2 155.879 15.8501   7
   2  -5  -2 209.235 11.9738   7
  -2  -5   2 207.526 12.6189   1
   2  -5  -2 224.351 11.9696   5
  -2  -5   2 219.389 11.5009   5
  -2  -5   2 228.836 14.1735   7
  -2  -5   2 218.366 11.4025   6
   2  -5  -2 217.689 12.4365   1
  -2  -5   2 216.720 12.5994   2
  -2   5   2 212.014 13.4809   6
  -2   5   2 210.796 10.8342   1
   2   5  -2 226.793 10.0273   3
   2   5  -2 209.364 12.2665   5
  -2   5   2 221.109 11.3175   3
   2   5  -2 235.887 12.5988   6
   2   5  -2 223.622 11.1928   1
   2   5  -2 228.513 12.8168   2
  -2   5   2 198.508 11.5983   6
  -2   5   2 211.873 13.8251   7
   2   5  -2 267.254 17.5356   7
  -2   5   2 212.973 12.4683   5
   2   5  -2 224.909 8.94053   4
  -1  -5   2 280.438 12.5120   6
   1  -5  -2 302.977 9.85211   2
   1  -5  -2 302.157 11.9432   5
  -1  -5   2 295.438 15.3192   7
   1  -5  -2 313.883 15.4016   6
  -1  -5   2 302.885 12.9744   2
  -1  -5   2 307.492 13.3149   5
  -1  -5   2 287.719 13.8648   1
  -1   5   2 278.577 12.1149   5
   1   5  -2 280.821 12.4336   2
   1   5  -2 271.550 11.6467   1
   1   5  -2 296.753 13.4009   6
  -1   5   2 298.107 11.9384   3
   1   5  -2 289.056 15.5819   7
  -1   5   2 275.578 14.6329   6
   1   5  -2 270.402 12.0804   3
   1   5  -2 290.670 12.6932   5
  -1   5   2 297.447 13.2698   6
  -1   5   2 309.061 12.0494   1
  -1   5   2 284.791 9.52616   2
   1   5  -2 298.671 9.94094   4
  -1   5   2 273.038 14.5550   7
   0  -5  -2 976.642 26.5787   6
   0  -5   2 941.110 24.7256   5
   0  -5   2 912.403 29.9203   7
   0  -5  -2 967.234 25.8168   7
   0  -5  -2 935.630 22.2639   2
   0  -5  -2 952.123 25.3442   1
   0  -5   2 964.198 22.6748   2
   0  -5   2 944.222 25.1410   1
   0   5   2 1000.80 25.9030   6
   0   5   2 939.688 22.4507   2
   0   5   2 962.707 30.2326   7
   0   5   2 989.023 22.4368   5
   0   5  -2 961.116 21.3553   4
   0   5   2 972.567 24.4758   1
   0   5  -2 990.402 24.5044   1
   0   5  -2 955.977 24.4900   5
   0   5  -2 951.693 24.1021   6
   0   5  -2 960.370 23.2835   3
   0   5  -2 933.738 22.3802   2
   0   5  -2 914.635 27.9734   7
   0   5  -2 934.527 24.5259   6
  -1  -5  -2 1.23422 5.57404   6
  -1  -5  -2 1.35180 3.98297   5
   1  -5   2 3.51890 7.04230   7
   1  -5   2 9.32170 4.37358   2
  -1  -5  -2 3.41449 5.32975   1
   1  -5   2 5.53759 5.90097   5
  -1  -5  -2 6.75104 6.46434   7
   1  -5   2 3.51517 6.30102   1
  -1  -5  -2 6.93316 5.04332   2
   1   5   2 6.27519 6.13758   7
   1   5   2 2.88136 5.34706   6
  -1   5  -2 4.80998 3.90512   2
  -1   5  -2 7.86069 3.62124   4
  -1   5  -2 5.87566 4.41258   5
  -1   5  -2 -3.5312 4.22551   1
  -1   5  -2 4.50969 4.19991   3
   1   5   2 6.90121 5.22697   2
  -1   5  -2 12.6137 7.98547   7
   1   5   2 9.35508 3.92673   1
   1   5   2 12.4896 4.23805   5
  -1   5  -2 -3.0818 5.40263   6
  -1   5  -2 12.9729 6.69114   6
  -2  -5  -2 236.477 14.3255   6
  -2  -5  -2 234.835 12.9023   1
  -2  -5  -2 255.970 13.0530   2
  -2  -5  -2 248.017 15.5468   7
   2  -5   2 248.893 9.04984   2
   2  -5   2 256.326 15.7469   7
   2  -5   2 238.343 13.1636   1
   2  -5   2 243.381 14.6049   5
  -2  -5  -2 252.311 9.20024   5
   2  -5   2 231.049 8.69549   2
  -2  -5  -2 257.423 9.14619   5
  -2  -5  -2 250.474 9.29875   4
   2   5   2 233.303 14.0817   6
  -2   5  -2 225.130 9.29696   4
  -2   5  -2 236.237 11.4531   3
  -2   5  -2 230.081 12.0967   5
   2   5   2 224.002 16.3375   7
  -2   5  -2 221.448 13.9781   6
   2   5   2 242.417 13.6578   2
  -2   5  -2 245.421 14.0516   6
   2   5   2 218.285 10.7692   1
  -2   5  -2 262.101 16.7123   7
  -2   5  -2 251.788 11.9378   1
  -3  -5  -2 29.7462 7.71940   6
  -3  -5  -2 32.2954 5.02308   4
  -3  -5  -2 29.2506 8.79835   7
  -3  -5  -2 35.4872 7.13706   2
   3  -5   2 30.9606 7.86185   1
   3  -5   2 32.4263 4.12100   2
  -3  -5  -2 45.2440 5.04251   5
  -3  -5  -2 43.8847 8.04572   1
  -3  -5  -2 41.9192 5.10523   5
   3  -5   2 44.6695 4.28128   2
   3  -5   2 27.1298 7.63753   6
   3  -5   2 35.9041 8.52853   5
   3   5   2 50.6744 9.25805   6
   3   5   2 47.3404 8.86635   2
   3   5   2 40.3457 10.4926   7
  -3   5  -2 33.7231 6.50252   5
  -3   5  -2 38.4399 10.3396   7
  -3   5  -2 39.4719 8.34547   6
  -3   5  -2 21.6421 5.79184   3
  -3   5  -2 33.9882 6.74023   1
   3   5   2 39.1015 6.78366   1
   4  -5   2 300.569 9.47182   2
   4  -5   2 321.613 17.9970   5
  -4  -5  -2 323.314 19.5608   7
   4  -5   2 282.855 17.9692   6
  -4  -5  -2 305.807 17.5493   6
  -4  -5  -2 316.302 12.1850   5
  -4  -5  -2 323.418 11.2353   4
   4  -5   2 279.392 15.9977   1
  -4  -5  -2 314.838 16.0714   1
   4  -5   2 277.308 9.67152   2
   4   5   2 277.508 19.7102   6
  -4   5  -2 295.866 20.5514   7
  -4   5  -2 297.999 11.9759   4
  -4   5  -2 284.027 14.6562   3
  -4   5  -2 312.684 17.9442   6
  -4   5  -2 280.379 15.7015   1
   4   5   2 275.199 17.7871   2
   4   5   2 325.203 21.6276   7
   4   5   2 273.875 15.7630   1
  -5  -5  -2 220.309 10.4678   4
  -5  -5  -2 227.047 13.6465   5
  -5  -5  -2 199.366 16.0377   1
   5  -5   2 212.919 17.5809   5
  -5  -5  -2 232.315 17.1235   6
  -5  -5  -2 245.123 20.3640   7
   5  -5   2 205.280 9.64649   2
   5  -5   2 194.273 10.0367   2
  -5  -5  -2 210.564 11.5109   5
   5  -5   2 218.257 16.1312   1
  -5   5  -2 209.220 11.4499   4
   5   5   2 220.973 17.7559   2
   5   5   2 207.017 23.9509   7
  -5   5  -2 204.645 13.1572   3
  -5   5  -2 209.256 17.7864   6
  -5   5  -2 195.327 20.7032   7
  -6  -5  -2 122.352 14.8654   7
  -6  -5  -2 154.247 17.7183   6
   6  -5   2 139.424 17.7469   5
   6  -5   2 148.326 16.8070   1
  -6  -5  -2 168.075 16.4648   1
  -6  -5  -2 141.030 12.5563   5
  -6  -5  -2 141.928 12.2389   5
   6  -5   2 158.035 11.9848   2
  -6  -5  -2 135.075 10.5776   4
  -6   5  -2 152.819 11.2227   4
  -6   5  -2 150.595 15.0660   3
  -6   5  -2 115.017 27.8364   7
   6   5   2 126.550 18.9710   7
   6   5   2 127.008 14.1811   2
  -6   5  -2 135.474 14.9882   6
  -7  -5  -2 3.32454 10.0970   1
   7  -5   2 -2.1637 11.3899   1
   7  -5   2 10.7708 8.04509   2
  -7  -5  -2 22.4948 10.8950   6
  -7  -5  -2 3.44679 13.6800   7
  -7  -5  -2 22.7557 8.46606   5
   7  -5   2 13.0397 11.9074   5
  -7   5  -2 6.05360 10.7379   6
  -7   5  -2 2.94767 7.54646   3
  -7   5  -2 19.4026 7.12382   4
   7   5   2 29.5870 12.1141   2
  -8  -5  -2 3.19683 15.7373   7
  -8  -5  -2 28.3835 10.9333   5
  -8  -5  -2 15.3339 10.9022   1
   8  -5   2 0.78159 11.9518   5
   8  -5   2 52.8037 14.7824   1
  -8  -5  -2 17.3845 13.5768   6
   8   5   2 5.88593 10.4088   2
  -8   5  -2 22.1165 12.1034   1
  -8   5  -2 24.1312 11.2324   3
  -8   5  -2 8.29038 12.2089   6
  -8   5  -2 18.6487 7.89274   4
  -9  -5  -2 24.6350 14.0029   1
  -9  -5  -2 -23.968 20.1032   7
   9  -5   2 -1.8233 13.4530   5
  -9  -5  -2 16.5512 17.4196   6
  -9   5  -2 4.67403 14.2943   1
  -9   5  -2 8.32363 8.21985   4
   9   5   2 19.0882 14.1763   2
  -9   5  -2 12.3048 12.5831   3
  -9   5  -2 -6.7360 12.8933   6
 -10  -5  -2 88.6803 19.4880   1
 -10  -5  -2 54.4770 21.6148   6
 -10   5  -2 54.6081 11.4308   4
 -10   5  -2 51.4082 19.5574   1
 -10  -6   2 56.6548 24.2578   7
 -10  -6   2 54.4585 22.9949   6
 -10   6   2 27.4890 11.5759   4
 -10   6   2 20.3466 11.8779   3
  -9  -6   2 -0.4560 19.1054   7
  -9  -6   2 43.4406 18.0074   6
   9  -6  -2 37.1843 14.1697   5
   9  -6  -2 37.6830 16.6860   1
  -9  -6   2 0.85215 14.1838   5
  -9  -6   2 37.2706 14.0773   1
  -9   6   2 31.3744 13.4580   3
  -9   6   2 27.5074 13.6388   1
  -9   6   2 -0.1815 8.84772   4
   9   6  -2 47.7994 16.3754   2
  -8  -6   2 30.0164 12.4915   1
   8  -6  -2 22.8476 13.1055   5
  -8  -6   2 39.0540 12.5823   5
  -8  -6   2 15.9519 14.4459   6
   8  -6  -2 16.8840 13.9538   1
  -8  -6   2 17.8464 16.1401   7
  -8   6   2 13.2748 8.07130   4
   8   6  -2 44.5334 16.0596   2
  -8   6   2 -2.0247 11.8711   6
  -8   6   2 10.1237 9.42090   3
   7  -6  -2 14.5214 12.4551   1
   7  -6  -2 36.6619 12.2521   5
  -7  -6   2 24.3512 10.7486   5
  -7  -6   2 16.6186 14.4246   7
  -7  -6   2 21.2580 10.8593   1
  -7  -6   2 32.1093 12.3327   6
   7   6  -2 17.6995 11.7981   2
  -7   6   2 15.2860 7.23900   4
  -7   6   2 25.7093 11.1233   6
  -7   6   2 12.1301 8.60461   3
  -6  -6   2 2.63383 9.95995   6
   6  -6  -2 16.9951 11.4735   5
  -6  -6   2 12.7452 8.80450   5
  -6  -6   2 13.6035 12.4196   7
  -6  -6   2 27.1670 9.21023   1
   6  -6  -2 16.6460 9.53552   1
   6   6  -2 4.54709 10.1363   2
  -6   6   2 10.7607 8.33430   3
  -6   6   2 8.90585 6.09334   4
  -6   6   2 9.12957 10.1670   6
  -6   6   2 0.57386 12.2481   7
   6   6  -2 -4.6949 18.2684   6
   5  -6  -2 186.421 17.6047   5
   5  -6  -2 185.993 21.7164   1
  -5  -6   2 176.376 19.9902   7
  -5  -6   2 156.930 14.1410   5
  -5  -6   2 158.859 16.0619   6
  -5  -6   2 126.610 20.0247   1
  -5  -6   2 176.903 15.1041   5
  -5   6   2 178.124 14.6358   3
   5   6  -2 187.279 18.8275   2
  -5   6   2 171.013 19.0158   6
   5   6  -2 182.926 10.9201   4
   5   6  -2 146.055 13.9570   3
  -5   6   2 154.182 19.9673   7
  -5   6   2 183.312 11.4147   4
   5   6  -2 168.421 20.1729   7
   5   6  -2 171.242 22.0864   6
   4  -6  -2 855.214 27.1857   1
   4  -6  -2 843.386 27.6619   5
  -4  -6   2 840.554 26.0711   5
  -4  -6   2 895.591 30.1905   7
  -4  -6   2 842.898 25.4835   6
  -4  -6   2 835.496 26.9403   1
  -4  -6   2 850.358 24.9485   5
   4   6  -2 845.018 28.1976   2
  -4   6   2 817.329 21.2418   4
  -4   6   2 834.633 29.1402   7
   4   6  -2 823.359 27.7565   6
   4   6  -2 986.264 38.3451   7
  -4   6   2 811.296 24.5931   3
   4   6  -2 826.192 20.0880   4
  -4   6   2 832.578 28.5406   6
   4   6  -2 814.620 22.1999   3
  -3  -6   2 33.2351 8.10626   1
  -3  -6   2 21.0608 8.93147   7
  -3  -6   2 21.4597 7.04728   5
  -3  -6   2 27.1188 8.88230   5
  -3  -6   2 27.2364 10.3373   2
  -3  -6   2 21.9377 7.42133   6
   3  -6  -2 23.1815 7.94101   1
   3  -6  -2 27.0487 8.15654   5
  -3   6   2 19.8810 6.61767   3
   3   6  -2 12.7583 6.89763   3
  -3   6   2 25.7763 8.93608   7
  -3   6   2 7.10195 8.32758   6
  -3   6   2 22.8969 10.2975   5
   3   6  -2 23.2965 5.75926   4
   3   6  -2 18.5206 9.68954   6
   3   6  -2 26.4199 16.4103   7
   3   6  -2 15.5862 8.23469   2
   3   6  -2 24.3030 9.37289   5
  -2  -6   2 855.904 24.0125   5
  -2  -6   2 859.330 24.0508   6
  -2  -6   2 841.985 28.0176   7
  -2  -6   2 864.528 25.8859   2
   2  -6  -2 848.536 24.1532   5
  -2  -6   2 837.148 25.6513   1
   2  -6  -2 866.049 25.6702   1
  -2   6   2 850.870 23.5842   3
   2   6  -2 860.975 25.0310   6
  -2   6   2 843.611 25.1172   5
  -2   6   2 810.987 26.6536   6
  -2   6   2 858.037 26.6614   6
   2   6  -2 857.591 25.1483   5
  -2   6   2 825.827 26.7611   7
   2   6  -2 838.736 22.9104   3
   2   6  -2 849.308 24.7530   2
   2   6  -2 851.827 20.2147   4
   2   6  -2 830.856 28.4524   7
   1  -6  -2 94.7859 10.1595   5
   1  -6  -2 90.8582 8.63219   2
   1  -6  -2 94.5381 11.0027   1
  -1  -6   2 91.0901 11.4719   5
  -1  -6   2 97.6260 12.7012   2
   1  -6  -2 91.7899 10.3053   7
  -1  -6   2 73.9064 9.35027   7
  -1  -6   2 85.5768 9.33108   1
   1   6  -2 105.617 12.8885   5
   1   6  -2 90.7669 8.44333   4
  -1   6   2 104.947 11.1119   6
   1   6  -2 102.012 11.6398   7
  -1   6   2 113.224 14.0960   6
   1   6  -2 85.4824 10.4529   3
  -1   6   2 89.6218 11.0905   7
   1   6  -2 101.056 11.7076   6
  -1   6   2 96.1602 10.1621   3
  -1   6   2 102.482 9.33055   5
  -1   6   2 92.2928 8.22464   2
   1   6  -2 89.9859 10.4902   6
   1   6  -2 85.7480 8.54722   2
   0  -6  -2 122.216 14.2048   7
   0  -6   2 114.974 11.5839   2
   0  -6  -2 101.306 11.7021   1
   0  -6  -2 106.133 13.4700   6
   0  -6   2 108.185 11.6940   5
   0  -6   2 111.687 14.3525   7
   0  -6  -2 106.907 10.7919   2
   0  -6   2 109.656 12.0422   1
   0  -6  -2 100.375 9.13219   5
   0   6   2 102.395 9.69778   2
   0   6   2 101.165 9.98590   3
   0   6  -2 126.359 14.2992   3
   0   6  -2 130.704 12.4597   1
   0   6  -2 101.476 8.95737   2
   0   6  -2 105.345 12.7979   5
   0   6  -2 124.798 11.9878   6
   0   6  -2 115.822 8.74465   4
   0   6   2 123.201 10.9821   5
   0   6  -2 109.937 12.1257   7
   0   6   2 92.4756 10.8621   6
   0   6  -2 118.319 14.7510   6
   0   6   2 118.636 11.8815   7
   1  -6   2 20.3883 7.66878   5
  -1  -6  -2 16.3749 8.19056   6
   1  -6   2 25.1932 7.91092   1
  -1  -6  -2 22.3843 7.22148   1
   1  -6   2 29.9529 6.16519   2
  -1  -6  -2 31.4621 5.70619   5
  -1  -6  -2 8.32457 7.34571   2
  -1  -6  -2 30.6591 9.23623   7
  -1   6  -2 15.8763 7.81025   2
   1   6   2 27.1161 7.11610   2
  -1   6  -2 35.3988 10.4074   7
   1   6   2 25.4062 9.85445   6
   1   6   2 33.0444 10.0444   7
  -1   6  -2 21.8879 7.86742   5
  -1   6  -2 18.5814 6.04132   3
   1   6   2 36.2465 6.47923   5
  -1   6  -2 29.1954 7.85730   6
  -1   6  -2 22.8828 9.86553   6
  -1   6  -2 22.2158 5.25454   4
   2  -6   2 45.7712 5.38477   2
   2  -6   2 37.5182 9.54729   5
  -2  -6  -2 39.5459 8.88235   6
  -2  -6  -2 47.6422 6.41656   5
   2  -6   2 26.7251 7.68591   1
   2  -6   2 60.6788 12.0738   7
  -2  -6  -2 50.4151 10.0952   7
  -2  -6  -2 56.6262 8.96522   1
   2  -6   2 38.3873 5.24411   2
  -2  -6  -2 40.5201 5.94497   5
  -2  -6  -2 39.8431 9.00854   2
   2   6   2 48.2452 11.5730   6
  -2   6  -2 63.9307 16.5441   5
   2   6   2 50.8587 13.7208   7
  -2   6  -2 41.4315 11.0470   7
  -2   6  -2 44.0768 11.3759   6
   2   6   2 48.7166 8.80662   2
  -2   6  -2 58.4443 8.49552   3
  -2   6  -2 43.7323 8.90733   6
  -2   6  -2 51.3060 6.35936   4
  -3  -6  -2 301.666 12.3141   5
   3  -6   2 287.590 18.2240   5
  -3  -6  -2 277.022 11.9018   5
   3  -6   2 293.176 16.5819   1
  -3  -6  -2 292.020 17.5700   6
  -3  -6  -2 273.774 16.2647   1
  -3  -6  -2 260.254 23.4806   7
  -3   6  -2 238.178 20.3684   6
   3   6   2 254.470 21.2239   6
  -3   6  -2 322.620 15.4524   3
  -3   6  -2 228.438 24.4359   7
   3   6   2 280.320 23.2389   7
  -3   6  -2 298.278 18.2884   6
   3   6   2 294.363 18.0484   2
  -3   6  -2 288.219 12.0164   4
   4  -6   2 99.0256 12.2448   5
  -4  -6  -2 86.1068 11.0190   5
  -4  -6  -2 82.0287 9.31646   5
  -4  -6  -2 100.442 12.7933   6
  -4  -6  -2 111.286 14.5698   7
  -4  -6  -2 104.890 11.4733   1
   4  -6   2 71.6140 10.2095   1
   4   6   2 97.1072 12.5215   2
   4   6   2 110.587 16.7832   7
  -4   6  -2 96.0205 12.5112   3
  -4   6  -2 110.499 10.0507   4
  -4   6  -2 90.2740 12.7390   6
  -4   6  -2 76.6681 16.1001   7
   5  -6   2 38.6820 16.0756   5
  -5  -6  -2 34.5074 6.97030   5
  -5  -6  -2 48.4972 11.4460   6
  -5  -6  -2 32.2555 8.63861   5
  -5  -6  -2 48.5774 11.2157   1
   5  -6   2 35.8840 10.0092   1
  -5  -6  -2 36.8796 12.9340   7
  -5   6  -2 33.5462 6.62855   4
   5   6   2 30.3277 16.5955   7
  -5   6  -2 21.8183 14.1732   7
  -5   6  -2 24.1234 7.71884   3
   5   6   2 21.4699 10.6806   2
  -5   6  -2 28.5964 11.4288   6
   6  -6   2 155.376 16.0072   1
   6  -6   2 159.689 19.9171   5
  -6  -6  -2 163.558 15.6599   1
  -6  -6  -2 146.787 13.6647   5
  -6  -6  -2 155.337 20.0237   6
  -6  -6  -2 144.017 17.2528   7
  -6   6  -2 143.665 15.7959   3
   6   6   2 143.319 25.2357   7
  -6   6  -2 174.705 20.7536   6
   6   6   2 113.493 13.5358   2
  -6   6  -2 132.179 11.6630   4
  -7  -6  -2 38.5933 10.0162   5
   7  -6   2 41.8847 12.9597   5
  -7  -6  -2 40.6393 17.5538   7
  -7  -6  -2 51.6780 13.9759   1
  -7  -6  -2 46.3631 13.2566   6
   7  -6   2 54.5186 14.8960   1
  -7   6  -2 36.9010 8.30335   4
  -7   6  -2 32.3418 13.9000   6
   7   6   2 43.4251 13.1963   2
  -7   6  -2 41.8899 10.8372   3
   8  -6   2 -1.6176 13.8003   5
  -8  -6  -2 37.9409 16.0319   1
   8  -6   2 8.07111 17.3056   1
  -8  -6  -2 32.0850 15.7905   6
  -8   6  -2 7.96569 14.0827   6
  -8   6  -2 22.7404 8.89765   4
  -8   6  -2 4.35772 9.27058   3
   8   6   2 28.1984 14.1906   2
  -9  -6  -2 98.5591 20.5073   1
  -9  -6  -2 87.4627 20.3561   6
   9  -6   2 71.3307 16.7296   5
  -9   6  -2 58.2317 18.0622   1
  -9   6  -2 67.7746 11.5026   4
  -9   6  -2 94.7451 28.7033   6
   9   6   2 42.2338 16.1202   2
  -9   6  -2 97.6424 16.5413   3
   9  -7  -2 34.1407 20.0805   5
  -9   7   2 28.7915 10.4209   4
  -9   7   2 45.6082 13.9544   3
  -8  -7   2 156.781 24.1952   7
  -8  -7   2 155.154 19.4715   1
  -8  -7   2 195.341 20.9964   6
   8  -7  -2 149.366 18.9021   5
   8  -7  -2 188.986 21.3979   1
  -8   7   2 148.214 12.4760   4
   8   7  -2 184.159 21.1120   2
  -8   7   2 148.453 15.2294   3
  -8   7   2 169.832 18.9041   6
   7  -7  -2 37.7481 13.1778   1
   7  -7  -2 4.56123 13.9965   5
  -7  -7   2 8.65946 17.5296   7
  -7  -7   2 25.3123 13.2681   1
  -7  -7   2 16.3662 14.2953   6
  -7  -7   2 28.7839 12.6034   5
  -7   7   2 13.9720 7.84881   4
   7   7  -2 34.2073 15.4730   2
  -7   7   2 10.0029 9.50259   3
  -7   7   2 9.06234 12.5226   6
   6  -7  -2 11.8892 11.5242   1
  -6  -7   2 0.52790 13.9730   7
   6  -7  -2 -3.6329 12.5244   5
  -6  -7   2 0.13567 9.88582   5
  -6  -7   2 -9.0584 10.1563   1
  -6  -7   2 2.79505 11.5033   6
  -6   7   2 -3.1254 8.18431   3
   6   7  -2 17.8886 12.9535   2
  -6   7   2 -1.8051 10.8534   6
  -6   7   2 -3.3897 6.65175   4
  -5  -7   2 57.6517 15.0893   7
   5  -7  -2 48.4208 10.2566   1
  -5  -7   2 74.0386 11.4919   5
  -5  -7   2 69.5666 12.4385   6
  -5  -7   2 73.5875 12.8683   1
   5  -7  -2 82.2058 14.0168   5
  -5  -7   2 59.0318 14.5697   5
   5   7  -2 91.6996 18.8295   6
  -5   7   2 72.3995 8.25249   4
   5   7  -2 82.3674 10.0078   3
   5   7  -2 55.5288 13.1320   2
  -5   7   2 66.1944 9.97506   3
  -5   7   2 89.5248 13.7531   6
   5   7  -2 82.0493 8.65996   4
  -4  -7   2 165.077 20.9169   7
  -4  -7   2 164.357 14.9528   5
   4  -7  -2 173.088 18.6442   5
   4  -7  -2 162.417 15.5792   1
  -4  -7   2 136.398 16.3531   6
  -4  -7   2 151.215 14.6379   5
  -4  -7   2 154.351 15.3431   1
   4   7  -2 170.700 18.4425   6
   4   7  -2 178.048 18.2091   3
   4   7  -2 146.798 12.3067   4
   4   7  -2 261.348 32.9664   7
  -4   7   2 163.620 11.5755   4
  -4   7   2 151.378 14.1189   3
   4   7  -2 142.084 18.6894   2
  -4   7   2 167.841 17.9463   6
  -4   7   2 171.891 17.6097   7
  -3  -7   2 185.758 15.5956   6
  -3  -7   2 172.095 15.7227   1
   3  -7  -2 183.826 17.3579   1
  -3  -7   2 152.109 14.6142   5
  -3  -7   2 178.446 17.2132   7
   3  -7  -2 178.791 16.3314   5
   3   7  -2 179.291 20.2568   5
   3   7  -2 167.864 14.5656   3
  -3   7   2 146.528 13.4350   3
  -3   7   2 155.878 15.2191   6
   3   7  -2 178.274 11.5148   4
  -3   7   2 166.510 10.6574   4
   3   7  -2 180.233 18.2953   7
   3   7  -2 170.003 21.2667   6
   3   7  -2 153.594 17.0912   2
  -3   7   2 191.910 21.2426   7
   2  -7  -2 270.001 16.3181   1
  -2  -7   2 265.666 20.5687   7
   2  -7  -2 263.741 16.2487   5
  -2  -7   2 255.964 15.8529   5
  -2  -7   2 250.708 16.5074   6
  -2  -7   2 229.289 20.2178   2
  -2  -7   2 281.172 17.4308   1
  -2   7   2 255.315 19.8314   5
   2   7  -2 257.093 16.2192   2
   2   7  -2 258.918 23.8890   7
  -2   7   2 244.447 22.5660   7
  -2   7   2 262.453 15.2188   3
   2   7  -2 272.177 15.3068   3
   2   7  -2 281.540 20.7762   6
   2   7  -2 245.290 12.3562   4
   2   7  -2 216.270 19.5161   5
  -2   7   2 286.640 18.8591   6
   1  -7  -2 297.493 16.1701   1
  -1  -7   2 279.165 16.4087   5
   1  -7  -2 254.046 16.4807   2
  -1  -7   2 274.296 18.4601   2
   1  -7  -2 301.905 21.0201   7
  -1  -7   2 278.776 20.7820   7
  -1  -7   2 305.674 17.7192   1
   1  -7  -2 290.224 14.9920   5
   1   7  -2 294.909 17.1752   6
  -1   7   2 285.480 15.5445   3
  -1   7   2 294.069 18.9725   6
   1   7  -2 304.067 15.6113   2
   1   7  -2 300.711 21.1089   6
  -1   7   2 276.818 12.2544   2
   1   7  -2 292.024 12.6075   4
   1   7  -2 279.444 15.2848   3
  -1   7   2 305.537 21.6428   7
   1   7  -2 295.223 20.0485   5
  -1   7   2 294.318 18.1447   5
   0  -7   2 209.853 15.8154   5
   0  -7  -2 183.505 19.3738   7
   0  -7  -2 186.850 12.4261   5
   0  -7  -2 197.412 15.2405   1
   0  -7  -2 210.842 17.8056   6
   0  -7   2 186.891 15.1345   2
   0  -7   2 208.528 15.6860   1
   0  -7  -2 188.050 14.8948   2
   0  -7   2 218.396 19.1972   7
   0   7   2 211.734 16.0136   5
   0   7   2 204.280 12.8780   2
   0   7  -2 212.326 11.9975   4
   0   7   2 199.643 13.7733   3
   0   7   2 221.925 21.5911   7
   0   7  -2 221.008 15.6774   6
   0   7  -2 213.777 14.8335   3
   0   7  -2 182.961 19.6507   5
   0   7  -2 199.872 22.2867   7
   0   7  -2 190.312 12.3578   2
   0   7  -2 213.085 20.9638   6
   1  -7   2 3.14681 8.99482   5
  -1  -7  -2 7.13884 9.55010   6
  -1  -7  -2 2.77549 7.32017   1
   1  -7   2 5.10067 7.45033   2
   1  -7   2 0.70799 7.83954   1
  -1  -7  -2 -1.6505 9.29884   2
  -1  -7  -2 0.59258 5.90132   5
   1  -7   2 2.20052 9.29875   7
  -1  -7  -2 3.70424 10.0927   7
  -1   7  -2 6.21959 8.34766   6
  -1   7  -2 0.28541 7.15325   3
   1   7   2 10.6985 7.73760   2
   1   7   2 0.86398 7.72488   5
   1   7   2 2.77487 7.61615   3
  -1   7  -2 3.54862 12.3159   6
  -1   7  -2 -5.8943 5.78531   4
  -1   7  -2 -2.1849 4.81452   2
   1   7   2 6.07685 10.6815   7
  -1   7  -2 3.73663 11.9699   7
   2  -7   2 164.209 10.0662   2
   2  -7   2 166.932 15.2063   1
   2  -7   2 201.917 17.5759   5
  -2  -7  -2 187.561 12.9025   5
  -2  -7  -2 167.001 10.9071   5
  -2  -7  -2 178.816 17.7896   6
  -2  -7  -2 183.502 15.9176   1
   2  -7   2 164.501 9.42075   2
  -2  -7  -2 157.052 14.5220   2
  -2  -7  -2 153.688 16.1839   7
   2   7   2 191.854 25.6982   7
  -2   7  -2 206.628 25.4225   7
  -2   7  -2 152.737 13.1158   3
  -2   7  -2 160.586 11.3172   4
   2   7   2 156.757 15.8919   2
   2   7   2 158.961 14.2799   3
  -2   7  -2 175.499 17.1384   6
  -3  -7  -2 41.8905 11.7026   7
   3  -7   2 55.4230 13.6084   1
  -3  -7  -2 51.5014 7.83798   5
  -3  -7  -2 75.8505 17.6474   1
  -3  -7  -2 39.6453 11.0730   6
   3  -7   2 50.8367 12.1456   5
  -3  -7  -2 51.3109 6.47935   5
  -3   7  -2 60.5948 9.97708   3
   3   7   2 50.2025 10.7283   2
  -3   7  -2 55.0176 7.38515   4
   3   7   2 56.6699 17.9569   7
   3   7   2 53.3985 9.37439   3
  -3   7  -2 46.5909 11.7359   6
  -3   7  -2 46.0089 16.4041   7
  -4  -7  -2 142.409 17.7988   7
  -4  -7  -2 109.528 14.3867   6
  -4  -7  -2 94.0381 10.2119   5
   4  -7   2 107.662 18.1340   5
  -4  -7  -2 94.7314 12.0893   1
   4  -7   2 124.586 13.9289   1
   4   7   2 123.429 28.8532   7
  -4   7  -2 114.634 23.8815   7
  -4   7  -2 101.891 14.7094   6
  -4   7  -2 92.8471 8.35680   4
   4   7   2 107.511 14.1294   2
  -4   7  -2 108.345 11.8447   3
   4   7   2 103.640 11.2619   3
  -5  -7  -2 3.67853 6.77445   5
  -5  -7  -2 3.55814 10.2582   1
  -5  -7  -2 1.15425 11.2608   6
   5  -7   2 0.78758 11.0323   1
  -5  -7  -2 18.7593 12.8615   7
   5  -7   2 16.8187 12.5765   5
   5   7   2 8.50275 9.98496   3
  -5   7  -2 -19.766 11.5090   6
  -5   7  -2 -6.4799 7.61810   3
  -5   7  -2 11.2091 6.91245   4
   5   7   2 19.8390 12.1055   2
   6  -7   2 29.2982 14.1521   5
  -6  -7  -2 39.2221 13.0808   1
   6  -7   2 57.4323 14.7454   1
  -6  -7  -2 23.3773 17.1588   7
  -6  -7  -2 27.0968 13.9778   6
  -6   7  -2 26.1172 7.46134   4
  -6   7  -2 16.0329 14.3679   6
  -6   7  -2 35.0516 9.88124   3
   6   7   2 33.2476 13.4999   2
   6   7   2 28.9044 11.4877   3
   7  -7   2 66.8023 15.8204   5
  -7  -7  -2 89.0844 17.8497   6
  -7  -7  -2 112.988 17.1478   1
   7  -7   2 107.709 18.7259   1
   7   7   2 81.0086 16.4981   2
  -7   7  -2 78.2359 9.95129   4
  -7   7  -2 91.6048 17.5186   6
  -7   7  -2 82.9608 13.2954   3
   8  -7   2 67.2739 21.1136   1
  -8  -7  -2 75.2342 19.1265   1
  -8  -7  -2 56.8798 20.4658   6
   8  -7   2 43.4507 18.0977   5
  -8   7  -2 50.8274 11.8636   3
  -8   7  -2 63.5164 10.8091   4
  -8   7  -2 31.1818 17.6452   6
   8   7   2 91.4333 18.0909   2
   8  -8  -2 -18.037 18.7797   5
  -8   8   2 -8.3117 10.9892   3
  -8   8   2 15.2914 10.2165   4
   8   8  -2 -7.7761 20.8474   2
   7  -8  -2 86.7368 19.3806   5
  -7  -8   2 85.5611 23.2505   6
   7  -8  -2 90.1445 18.2673   1
  -7  -8   2 107.634 18.0149   1
  -7   8   2 78.8806 16.8961   6
   7   8  -2 75.4962 19.0085   2
  -7   8   2 81.6272 10.8233   4
  -7   8   2 69.5550 12.4078   3
  -6  -8   2 176.692 21.4745   1
   6  -8  -2 147.141 18.3727   5
   6  -8  -2 141.707 16.6165   1
  -6  -8   2 146.897 15.2616   5
  -6  -8   2 137.436 18.4692   6
  -6  -8   2 138.486 20.9064   7
  -6   8   2 116.661 11.2904   4
   6   8  -2 138.464 19.2737   2
  -6   8   2 122.719 13.7202   3
  -6   8   2 144.414 18.7678   6
  -5  -8   2 2.29941 12.7306   6
   5  -8  -2 5.45984 10.0344   1
  -5  -8   2 11.6642 16.0903   7
  -5  -8   2 20.1484 11.1738   5
  -5  -8   2 19.5144 10.8983   1
   5  -8  -2 30.8519 13.7892   5
  -5   8   2 9.47065 7.52216   4
  -5   8   2 9.91827 8.58216   3
   5   8  -2 22.9076 11.9520   3
   5   8  -2 20.4108 14.2244   2
  -5   8   2 6.39287 12.6639   6
   5   8  -2 21.9710 9.47989   4
  -4  -8   2 2.60433 11.3875   6
   4  -8  -2 -9.0881 8.42211   1
  -4  -8   2 -11.226 9.86101   5
  -4  -8   2 -4.0098 15.1807   7
   4  -8  -2 5.97278 12.1058   5
  -4  -8   2 -3.0433 10.0634   1
  -4   8   2 17.0425 11.8176   6
   4   8  -2 8.53225 7.98476   4
  -4   8   2 -8.5543 8.06292   3
  -4   8   2 -3.9945 5.93190   4
   4   8  -2 4.40322 11.1568   3
   4   8  -2 -4.3028 13.9065   2
  -3  -8   2 51.8874 15.7904   7
  -3  -8   2 57.7583 12.4447   6
  -3  -8   2 40.7290 10.4340   5
   3  -8  -2 56.5896 11.3912   1
  -3  -8   2 72.5488 11.7845   1
   3  -8  -2 46.6055 12.3017   5
   3   8  -2 49.4145 11.1682   3
  -3   8   2 53.4388 7.34762   4
  -3   8   2 66.5705 12.3215   6
   3   8  -2 88.9820 23.7668   7
   3   8  -2 55.7685 8.81987   4
   3   8  -2 35.7280 10.8490   2
   3   8  -2 42.5013 18.5734   6
  -3   8   2 47.6924 10.2261   3
  -2  -8   2 277.040 18.4370   1
   2  -8  -2 246.290 17.3813   1
   2  -8  -2 251.487 17.9341   5
  -2  -8   2 278.643 25.2775   7
  -2  -8   2 225.197 17.8400   5
   2   8  -2 234.827 14.1194   4
  -2   8   2 234.138 12.8549   4
   2   8  -2 223.741 28.3200   6
  -2   8   2 268.005 20.2145   6
   2   8  -2 224.252 18.0916   2
   2   8  -2 299.260 19.6856   6
   2   8  -2 407.375 46.4158   7
   2   8  -2 253.463 18.0170   3
  -2   8   2 262.923 16.5718   3
  -1  -8   2 102.890 13.4575   7
  -1  -8   2 158.186 15.3950   2
  -1  -8   2 155.985 17.0013   1
  -1  -8   2 154.103 16.5565   5
   1  -8  -2 159.051 18.3492   7
   1  -8  -2 155.940 15.9302   5
   1  -8  -2 156.892 15.3782   1
  -1   8   2 165.093 15.4700   3
  -1   8   2 136.936 19.3439   7
   1   8  -2 135.340 19.2272   6
   1   8  -2 177.295 17.3003   6
  -1   8   2 151.382 15.6415   5
   1   8  -2 147.869 15.7332   3
  -1   8   2 150.943 18.3604   6
   1   8  -2 143.747 15.1801   2
   1   8  -2 144.908 12.3991   4
   1   8  -2 107.636 16.2868   7
   0  -8   2 201.407 18.8857   2
   0  -8   2 213.194 24.1268   7
   0  -8  -2 203.397 14.7204   5
   0  -8  -2 209.980 16.7556   1
   0  -8   2 182.984 17.2422   1
   0  -8  -2 183.316 24.1618   7
   0  -8   2 208.684 18.5834   5
   0  -8  -2 193.121 18.0906   2
   0   8   2 263.145 20.3822   6
   0   8  -2 186.624 14.9388   3
   0   8   2 176.482 14.2725   2
   0   8  -2 245.011 30.3653   7
   0   8  -2 214.845 19.0191   6
   0   8   2 206.873 15.5648   3
   0   8  -2 200.282 13.7381   2
   0   8   2 209.715 28.1578   7
   0   8   2 190.686 20.0426   5
   0   8  -2 202.438 12.8838   4
   1  -8   2 10.0598 12.6917   7
  -1  -8  -2 5.00007 7.28957   5
  -1  -8  -2 14.5462 13.6535   7
  -1  -8  -2 17.6781 11.7380   6
  -1  -8  -2 -13.423 7.93105   1
  -1  -8  -2 6.39757 12.4060   2
   1  -8   2 8.20265 9.58611   1
   1  -8   2 4.20913 11.0047   5
   1   8   2 6.97048 8.36499   3
   1   8   2 9.75823 24.7176   7
  -1   8  -2 9.08084 6.30782   2
   1   8   2 6.38452 8.90559   2
  -1   8  -2 -3.0909 16.4946   7
   1   8   2 5.16569 12.6207   5
  -1   8  -2 6.75143 9.87536   6
  -1   8  -2 4.35693 9.64234   3
  -1   8  -2 10.4130 6.60263   4
   2  -8   2 390.350 28.2910   7
   2  -8   2 398.643 23.4773   5
  -2  -8  -2 387.496 15.6709   5
  -2  -8  -2 460.187 24.4820   6
   2  -8   2 414.463 21.9969   1
  -2  -8  -2 433.617 22.3767   1
  -2   8  -2 378.819 18.4949   3
   2   8   2 402.146 21.4453   2
  -2   8  -2 390.721 23.0930   6
  -2   8  -2 374.678 15.7161   4
   2   8   2 394.848 19.2618   3
  -3  -8  -2 128.505 14.3652   1
  -3  -8  -2 125.539 17.9706   7
   3  -8   2 103.619 13.9697   1
  -3  -8  -2 105.976 11.7059   5
   3  -8   2 113.040 15.1181   5
  -3   8  -2 84.9611 10.7308   3
   3   8   2 99.7861 12.0435   3
  -3   8  -2 80.8995 8.95044   4
  -4  -8  -2 97.7874 13.8075   1
   4  -8   2 98.3734 16.0438   1
   4  -8   2 84.8716 17.0191   5
  -4  -8  -2 90.7192 15.4414   6
   4   8   2 92.6041 15.8250   2
  -4   8  -2 100.013 9.54561   4
  -4   8  -2 89.2878 12.2529   3
   4   8   2 75.5091 12.3817   3
  -4   8  -2 66.5566 15.1456   6
  -5  -8  -2 82.1626 15.0805   1
  -5  -8  -2 57.9956 16.9104   6
   5  -8   2 67.2560 15.9823   5
   5  -8   2 62.2062 14.8181   1
   5   8   2 78.8362 13.4809   3
   5   8   2 94.8293 16.9412   2
  -5   8  -2 49.4235 10.5892   3
  -5   8  -2 50.1208 16.5547   6
  -5   8  -2 75.6391 9.50362   4
   6  -8   2 102.774 19.8010   5
   6  -8   2 80.9535 18.1659   1
  -6  -8  -2 103.846 17.7939   1
  -6  -8  -2 83.3551 18.9013   6
  -6   8  -2 88.0497 19.4251   6
  -6   8  -2 69.6395 12.3039   3
  -6   8  -2 76.9893 9.82728   4
   6   8   2 103.588 15.5425   3
   6   8   2 73.1599 17.9097   2
  -7  -8  -2 43.6103 20.7770   6
   7  -8   2 80.2338 19.9259   1
   7  -8   2 19.3148 19.0074   5
  -7  -8  -2 16.1573 17.1975   1
  -7   8  -2 6.15229 18.4551   6
  -7   8  -2 37.8694 14.0974   3
  -7   8  -2 63.6647 10.6892   4
   7   8   2 44.6426 20.1160   2
   7  -9  -2 32.4701 22.2313   5
   7   9  -2 -8.6979 21.9831   2
  -7   9   2 11.1766 10.2430   4
  -7   9   2 -11.007 12.6105   3
   6  -9  -2 111.026 20.4460   5
  -6  -9   2 85.7083 16.8548   1
   6  -9  -2 115.320 18.6374   1
  -6   9   2 89.0849 18.4074   3
  -6   9   2 85.8944 10.8949   4
  -6   9   2 91.8996 19.8958   6
   6   9  -2 89.6061 20.7347   2
   5  -9  -2 74.0647 14.7577   1
  -5  -9   2 67.1733 14.1936   1
   5  -9  -2 72.0258 18.8732   5
  -5   9   2 67.5989 9.99357   4
   5   9  -2 50.1781 16.4789   2
   5   9  -2 69.7132 16.3566   3
   5   9  -2 64.9897 11.5295   4
  -5   9   2 61.8178 13.8144   3
  -5   9   2 53.9539 17.1863   6
  -4  -9   2 66.5229 12.5973   1
   4  -9  -2 35.0489 16.1773   5
  -4  -9   2 33.0945 13.4626   5
   4  -9  -2 37.2269 11.8377   1
  -4  -9   2 54.7744 16.1862   6
  -4   9   2 34.6734 8.59364   4
   4   9  -2 40.0856 12.8658   3
   4   9  -2 41.0381 10.2103   4
  -4   9   2 13.0088 14.6422   6
   4   9  -2 39.0338 15.3806   2
  -4   9   2 37.9141 11.0933   3
  -3  -9   2 45.7598 13.0921   5
   3  -9  -2 24.5909 14.5158   5
   3  -9  -2 54.9407 12.6553   1
  -3  -9   2 44.1987 11.5277   1
   3   9  -2 16.4625 14.4474   2
   3   9  -2 16.6148 10.7993   3
  -3   9   2 17.7754 7.02920   4
   3   9  -2 47.7518 14.9355   6
   3   9  -2 44.1375 9.29962   4
  -3   9   2 10.7802 8.12675   3
  -3   9   2 34.2980 14.6154   6
  -2  -9   2 167.465 20.3988   5
   2  -9  -2 165.751 20.7259   5
  -2  -9   2 171.694 20.0895   1
   2  -9  -2 196.698 18.1087   1
   2   9  -2 153.562 14.7126   4
   2   9  -2 134.491 17.5359   3
  -2   9   2 155.173 16.6808   3
  -2   9   2 186.733 18.9410   6
   2   9  -2 154.941 20.3278   2
  -2   9   2 163.727 12.7929   4
   2   9  -2 170.804 17.0950   6
   1  -9  -2 37.9431 12.0542   5
   1  -9  -2 29.9106 9.81612   1
  -1  -9   2 45.1002 13.3002   5
  -1  -9   2 40.9461 12.4503   1
  -1   9   2 29.2067 10.2040   3
   1   9  -2 32.5715 10.5608   2
   1   9  -2 28.8796 8.77654   4
  -1   9   2 31.7621 13.3283   6
  -1   9   2 37.6723 7.85629   4
   1   9  -2 37.2767 13.3099   6
   1   9  -2 29.7962 10.9530   3
   0  -9   2 180.507 21.9808   5
   0  -9  -2 200.503 18.3216   5
   0  -9   2 175.010 18.7854   1
   0  -9  -2 182.888 17.4173   1
   0   9  -2 226.678 16.1475   2
   0   9  -2 206.614 19.3368   3
   0   9  -2 180.217 23.0753   6
   0   9   2 172.400 19.1705   2
   0   9   2 182.334 19.1416   6
   0   9  -2 190.109 14.4584   4
   0   9   2 203.835 17.7423   3
  -1  -9  -2 11.4374 15.0537   6
   1  -9   2 -11.082 9.92588   1
   1  -9   2 3.37626 19.5876   5
  -1  -9  -2 21.5812 10.8136   1
  -1  -9  -2 18.4898 14.5834   5
   1   9   2 13.6822 13.1359   6
  -1   9  -2 5.28321 9.26792   3
   1   9   2 22.4076 11.0439   2
  -1   9  -2 28.6340 8.39606   4
  -1   9  -2 18.5185 13.7667   6
   1   9   2 16.9618 10.3374   3
   2  -9   2 34.3312 11.8275   1
   2  -9   2 9.77310 14.2718   5
  -2  -9  -2 28.7067 15.1855   6
  -2  -9  -2 10.5373 12.3353   1
  -2   9  -2 28.8694 11.8899   3
  -2   9  -2 -2.6243 6.82108   4
   2   9   2 -2.5484 12.2099   2
   2   9   2 -1.0902 10.7401   3
  -2   9  -2 -5.5920 12.8841   6
  -3  -9  -2 43.7421 16.3837   6
   3  -9   2 27.6742 13.2354   1
  -3  -9  -2 52.2379 13.8993   1
   3  -9   2 43.1393 15.9174   5
   3   9   2 44.0288 15.3604   2
  -3   9  -2 17.2388 10.1321   3
  -3   9  -2 45.1596 8.63361   4
   3   9   2 44.3589 13.0297   3
  -3   9  -2 25.0753 15.6932   6
  -4  -9  -2 113.235 19.9810   6
   4  -9   2 144.275 17.9715   1
   4  -9   2 109.097 19.6738   5
  -4  -9  -2 130.203 17.8702   1
  -4   9  -2 143.942 20.0169   6
  -4   9  -2 122.097 14.8483   3
   4   9   2 112.119 19.0548   2
  -4   9  -2 162.429 14.8013   4
   4   9   2 126.290 15.6556   3
   5  -9   2 38.6121 17.4842   1
  -5  -9  -2 56.5590 19.7746   6
   5  -9   2 60.6578 18.7602   5
  -5  -9  -2 58.6757 15.6475   1
  -5   9  -2 15.5705 19.9214   6
   5   9   2 60.4687 15.4739   3
  -5   9  -2 49.7316 8.38001   4
  -5   9  -2 22.1085 10.1013   3
   5   9   2 36.4362 19.0309   2
   6  -9   2 -22.932 20.9932   5
   6  -9   2 44.8474 20.5768   1
  -6  -9  -2 8.74641 21.4926   6
  -6  -9  -2 18.0131 17.1307   1
   6   9   2 -22.724 19.9235   2
  -6   9  -2 -14.961 20.9467   6
  -6   9  -2 -9.5113 13.3937   3
   6   9   2 5.54998 16.7345   3
   5 -10  -2 1.32636 19.9703   5
   5  10  -2 -0.6894 12.7033   4
  -5  10   2 11.1474 10.0381   4
   5  10  -2 13.9428 20.7189   2
   5  10  -2 2.99422 16.6048   3
   4 -10  -2 19.3976 19.6905   5
   4  10  -2 46.7135 11.8452   4
   4  10  -2 -4.6957 17.6937   2
   4  10  -2 14.0752 15.8262   3
  -4  10   2 50.3320 16.6777   3
  -4  10   2 6.15837 19.7187   6
   3 -10  -2 37.6592 19.2412   5
  -3 -10   2 62.7029 13.4705   1
   3 -10  -2 74.6042 14.3681   1
  -3  10   2 32.4657 8.97048   4
  -3  10   2 39.5526 17.5692   6
   3  10  -2 31.8298 10.9572   4
  -3  10   2 56.3127 15.1087   3
   3  10  -2 40.4548 15.8822   3
   3  10  -2 46.4607 16.9705   2
  -2 -10   2 29.7179 13.2316   1
   2 -10  -2 25.2329 12.3767   1
   2  10  -2 38.8918 10.2733   4
   2  10  -2 26.6078 14.7316   3
  -2  10   2 30.7469 10.2731   3
  -2  10   2 45.5658 8.93890   4
  -2  10   2 11.3131 18.3028   6
   1 -10  -2 39.8178 12.7732   1
  -1 -10   2 -4.2487 18.4223   5
  -1 -10   2 -6.3030 12.4318   1
  -1  10   2 8.10747 7.72139   4
  -1  10   2 15.9392 16.1555   6
   1  10  -2 2.59697 12.2300   3
  -1  10   2 12.1870 12.2974   3
   1  10  -2 9.48140 9.20985   4
   1  10  -2 37.0169 17.4659   6
   0 -10   2 16.8597 16.0194   5
   0 -10  -2 -8.1685 11.0834   1
   0 -10   2 19.0637 12.6481   1
   0  10  -2 13.0276 11.0762   3
   0  10  -2 23.2953 16.8553   6
   0  10  -2 25.1664 9.62504   4
   0  10   2 10.7209 10.3707   3
   0  10   2 15.2233 8.71548   4
   0  10   2 31.4921 16.2973   6
   1 -10   2 38.3123 12.6202   1
   1 -10   2 53.0018 18.7493   5
  -1 -10  -2 50.3047 14.3318   1
  -1  10  -2 64.5300 14.1138   3
   1  10   2 60.1636 9.88930   4
   1  10   2 50.6564 19.3866   6
   1  10   2 49.8647 13.3413   3
  -1  10  -2 50.7409 18.1784   6
  -1  10  -2 71.3346 10.0936   4
   2 -10   2 80.1650 18.9346   5
  -2 -10  -2 54.5750 21.5324   6
   2 -10   2 87.2720 16.1529   1
  -2 -10  -2 49.1070 15.6716   1
   2  10   2 66.0734 14.5079   3
  -2  10  -2 49.7743 18.9233   6
  -2  10  -2 50.1090 9.30037   4
   2  10   2 54.5087 10.6068   4
  -2  10  -2 22.1872 10.4261   3
   3 -10   2 26.2754 20.0486   5
  -3 -10  -2 38.4269 20.9308   6
  -3 -10  -2 7.75897 15.6348   1
   3 -10   2 20.7188 17.3017   1
   3  10   2 27.4057 20.2274   2
   3  10   2 22.8426 13.8356   3
  -3  10  -2 18.2865 8.77358   4
  -3  10  -2 37.5898 20.4864   6
   3  10   2 15.9990 10.3141   4
   4 -10   2 4.75131 19.5486   5
  -4 -10  -2 48.4814 23.0611   6
  -4  10  -2 -4.0048 21.5956   6
   4  10   2 11.3626 11.3457   4
   4  10   2 -3.4904 20.2199   2
   4  10   2 -0.7894 14.8110   3
  -4  10  -2 -8.0103 9.50547   4
  -1  11   2 -33.579 21.6910   6
  -1  11   2 -19.196 10.0016   4
   1  11  -2 10.1256 18.0616   4
  -1  11   2 -26.909 12.7288   3
   0  11   2 12.5492 11.5534   4
   0  11   2 -10.631 21.8775   6
   0  11   2 13.0467 12.9598   3
   0  11  -2 34.0741 15.5281   3
   0  11  -2 41.6007 15.7343   4
  -1  11  -2 21.7461 11.6240   4
   1  11   2 69.6215 23.4660   6
  -1  11  -2 -10.335 13.3995   3
  12   0  -3 55.6177 26.4050   2
 -11   0   3 11.4200 12.7858   1
 -11   0   3 11.0863 13.4284   7
 -11   0   3 -11.086 13.0020   6
  11   0  -3 -9.6743 18.3001   2
  11   0  -3 4.94649 13.5495   5
 -10   0   3 1.97877 10.5775   7
  10   0  -3 10.8007 14.6349   2
  10   0  -3 -7.5995 11.2472   5
 -10   0   3 0.51343 11.0476   6
 -10   0   3 0.52406 10.4383   1
   9   0  -3 177.296 18.1289   5
  -9   0   3 188.026 19.6282   6
   9   0  -3 197.408 21.9532   2
  -9   0   3 198.797 18.3795   7
  -9   0   3 174.293 17.4863   1
  -8   0   3 1308.08 35.3676   1
  -8   0   3 1321.61 37.6710   6
   8   0  -3 1320.17 36.9491   5
   8   0  -3 1268.13 36.8189   2
  -8   0   3 1312.61 35.6375   7
   7   0  -3 -4.1432 6.41386   5
  -7   0   3 3.17116 5.51371   7
   7   0  -3 3.21899 8.26009   6
  -7   0   3 -0.3910 7.91154   2
  -7   0   3 -3.2655 5.32635   1
   7   0  -3 -12.031 7.74968   2
  -7   0   3 -5.0490 6.93200   6
  -6   0   3 35.7827 6.38339   7
  -6   0   3 49.4561 7.30793   2
   6   0  -3 41.6879 7.64373   5
   6   0  -3 57.0092 8.45411   6
   6   0  -3 38.7466 7.68464   2
  -6   0   3 30.2584 6.42014   1
  -6   0   3 48.9039 5.85578   5
  -6   0   3 41.1578 5.33623   1
  -6   0   3 56.0331 8.11643   6
   5   0  -3 2390.88 50.5403   2
  -5   0   3 2492.57 50.4367   2
  -5   0   3 2501.47 51.6085   6
  -5   0   3 2418.56 50.9185   1
  -5   0   3 2418.34 50.3855   7
   5   0  -3 2464.19 51.7756   5
   5   0  -3 2392.87 50.8548   6
  -5   0   3 2462.98 50.5952   1
  -5   0   3 2434.91 50.9323   5
   4   0  -3 383.289 13.7794   5
   4   0  -3 369.781 12.4075   1
   4   0  -3 367.485 13.1115   6
  -4   0   3 377.740 12.5313   5
  -4   0   3 351.946 12.0925   1
  -4   0   3 359.401 12.1275   7
  -4   0   3 364.604 12.1588   2
  -4   0   3 354.303 12.6476   1
   4   0  -3 351.729 13.1122   2
  -4   0   3 390.163 13.5154   6
  -3   0   3 4.38824 4.00123   1
  -3   0   3 -3.6348 3.31689   2
   3   0  -3 -0.9784 4.05135   5
  -3   0   3 0.05142 3.85584   6
   3   0  -3 1.59478 4.21369   2
   3   0  -3 2.85535 3.70541   6
   3   0  -3 1.36076 3.35450   1
  -3   0   3 -0.2573 2.98852   7
  -3   0   3 1.32566 3.64915   5
  -2   0   3 1079.45 23.0462   2
  -2   0   3 1116.51 23.5214   5
   2   0  -3 1067.15 23.2792   2
   2   0  -3 1119.28 23.1237   1
  -2   0   3 1082.88 21.5569   7
   2   0  -3 1089.82 23.7714   5
  -2   0   3 1098.01 23.3050   1
   2   0  -3 1081.29 22.6369   6
  -2   0   3 1070.57 22.7218   6
  -1   0   3 590.805 11.8512   7
   1   0  -3 612.158 13.1227   1
   1   0  -3 609.344 13.2737   6
   1   0  -3 602.787 14.6477   2
  -1   0   3 583.956 14.1105   2
  -1   0   3 605.245 13.3068   1
   1   0  -3 607.142 11.4868   7
  -1   0   3 590.416 13.0465   6
  -1   0   3 589.736 13.7461   5
  -1   0   3 595.277 13.9833   5
   0   0  -3 3946.54 72.3815   6
   0   0   3 3920.94 72.2740   6
   0   0   3 3935.56 71.0030   1
   0   0  -3 3863.77 72.8537   2
   0   0   3 3881.79 72.2418   5
   0   0   3 4054.35 70.9027   1
   0   0   3 3861.47 72.9442   2
   0   0  -3 3953.98 72.2565   5
  -1   0  -3 1757.21 35.4355   6
   1   0   3 1753.21 35.4514   2
   1   0   3 1755.39 34.5592   5
  -1   0  -3 1757.79 32.1272   1
   1   0   3 1813.56 35.5439   6
  -1   0  -3 1782.57 35.2313   2
  -1   0  -3 1795.18 34.3831   5
  -2   0  -3 4984.73 90.9583   2
   2   0   3 4674.17 93.7503   2
  -2   0  -3 4830.21 88.1834   1
  -2   0  -3 4805.22 88.2382   1
  -2   0  -3 5002.71 90.1209   5
   2   0   3 4927.39 90.2906   5
   2   0   3 4665.83 93.5308   6
  -2   0  -3 4916.07 91.6246   6
   3   0   3 70.6773 8.51611   5
   3   0   3 75.1638 9.52977   6
  -3   0  -3 65.7967 7.19389   6
  -3   0  -3 76.8244 7.00913   2
  -3   0  -3 61.6090 5.11787   4
  -3   0  -3 73.0783 5.55445   1
   3   0   3 75.2909 9.43303   2
  -3   0  -3 66.5832 6.52841   5
  -3   0  -3 77.8502 5.52466   1
  -4   0  -3 22.6581 4.37725   1
  -4   0  -3 27.2238 4.90521   5
   4   0   3 35.2858 6.82981   6
  -4   0  -3 23.8410 4.24749   2
  -4   0  -3 17.6102 6.01157   6
  -4   0  -3 25.2035 4.14735   1
  -4   0  -3 25.5883 3.68442   4
   4   0   3 13.6493 5.59580   5
   4   0   3 17.5661 6.78957   2
  -4   0  -3 25.0705 6.14351   7
   5   0   3 321.273 15.4751   6
  -5   0  -3 345.792 13.1523   1
  -5   0  -3 344.314 16.2688   7
  -5   0  -3 365.221 14.2412   2
  -5   0  -3 354.370 14.0010   5
  -5   0  -3 358.835 12.5602   1
   5   0   3 364.728 15.3442   5
  -5   0  -3 379.616 10.5684   4
  -5   0  -3 348.128 15.7708   6
   5   0   3 362.007 16.3063   2
   6   0   3 517.722 19.7779   5
  -6   0  -3 513.382 18.0168   1
  -6   0  -3 511.115 19.4768   5
  -6   0  -3 514.211 13.7103   4
  -6   0  -3 502.695 16.9678   1
  -6   0  -3 509.608 20.2966   6
  -6   0  -3 497.242 19.2586   2
  -6   0  -3 510.277 21.0798   7
   6   0   3 505.580 21.3662   2
  -7   0  -3 66.5761 10.8854   7
  -7   0  -3 95.4722 7.08690   4
  -7   0  -3 70.2542 10.1817   6
   7   0   3 73.3977 11.0059   5
  -7   0  -3 87.1043 9.60835   1
  -7   0  -3 67.0976 10.5969   1
   7   0   3 80.3513 13.5590   2
  -8   0  -3 106.442 8.14871   4
  -8   0  -3 108.041 11.9574   1
   8   0   3 117.598 16.0050   2
   8   0   3 83.3603 13.1535   5
  -8   0  -3 97.1418 13.6770   7
  -8   0  -3 93.1742 12.7747   6
  -9   0  -3 40.1841 13.2144   7
   9   0   3 54.8700 13.6991   5
   9   0   3 54.2495 15.9067   2
  -9   0  -3 61.3859 11.1812   6
  -9   0  -3 48.8736 9.05029   4
  -9   0  -3 40.2927 12.2016   1
  10   0   3 73.4965 20.2412   2
  10   0   3 70.0301 17.3414   5
 -10   0  -3 80.1120 14.6783   1
 -10   0  -3 73.9483 18.8669   7
 -10   0  -3 107.635 15.4445   6
  11   0   3 -23.756 23.6045   2
 -11   0  -3 -3.9288 23.1839   7
  11   0   3 20.0938 19.5712   5
 -11   0  -3 19.2472 17.9857   1
  12  -1  -3 98.6131 27.7076   2
  12   1  -3 139.816 25.7331   5
  12   1  -3 84.2371 25.8858   2
  11  -1  -3 30.3085 14.2246   5
 -11  -1   3 36.2324 13.7376   7
 -11  -1   3 40.1227 13.6425   1
  11  -1  -3 11.6385 19.3663   2
 -11  -1   3 38.3063 16.0945   6
  11   1  -3 31.8000 19.2924   2
  11   1  -3 14.3394 16.0047   5
 -11   1   3 25.1273 12.6641   6
 -11   1   3 30.5252 14.6502   1
 -11   1   3 43.9658 15.3314   7
  10  -1  -3 16.6387 11.3782   5
 -10  -1   3 23.1108 12.4427   6
 -10  -1   3 24.0554 11.4673   7
 -10  -1   3 34.1619 11.4623   1
 -10   1   3 17.3383 10.0813   7
  10   1  -3 39.6115 16.4837   2
 -10   1   3 30.4153 12.0191   6
  10   1  -3 29.4284 12.4325   5
 -10   1   3 17.2098 10.5283   1
  -9  -1   3 129.733 14.1164   1
   9  -1  -3 94.1745 12.1375   5
  -9  -1   3 125.125 14.7455   6
   9  -1  -3 124.071 14.9301   2
  -9  -1   3 143.233 17.7306   7
  -9   1   3 116.552 14.9148   6
  -9   1   3 105.171 12.6158   1
   9   1  -3 147.760 18.1704   5
  -9   1   3 123.677 16.2555   7
   9   1  -3 107.636 17.2145   2
  -8  -1   3 111.344 11.9265   1
  -8  -1   3 107.845 14.3526   7
  -8  -1   3 94.2954 11.8382   6
   8  -1  -3 115.612 14.2087   5
   8  -1  -3 99.7742 12.4400   2
   8   1  -3 87.6478 10.9450   5
  -8   1   3 77.8688 11.1135   6
  -8   1   3 99.9058 10.9969   7
  -8   1   3 94.4685 8.91591   4
  -8   1   3 94.5214 11.0006   1
   8   1  -3 94.7187 12.5948   2
  -7  -1   3 336.266 17.3981   6
   7  -1  -3 341.991 17.5696   5
  -7  -1   3 346.670 16.7669   7
   7  -1  -3 330.723 17.5742   2
  -7  -1   3 354.907 16.5331   1
  -7   1   3 332.339 15.7654   7
  -7   1   3 335.453 17.7162   2
  -7   1   3 350.857 16.1908   1
  -7   1   3 345.685 18.2768   6
   7   1  -3 362.934 19.4946   2
  -7   1   3 340.635 12.2989   3
   7   1  -3 291.297 20.3170   6
   7   1  -3 338.823 16.9773   5
  -7   1   3 335.861 10.7401   4
  -6  -1   3 679.111 20.7084   1
  -6  -1   3 671.766 20.4908   2
  -6  -1   3 704.338 21.6246   6
   6  -1  -3 672.811 21.9966   5
  -6  -1   3 670.975 19.7921   5
  -6  -1   3 656.282 20.8831   7
   6  -1  -3 677.121 20.4573   2
   6  -1  -3 653.547 20.9592   6
  -6   1   3 652.838 15.7864   3
   6   1  -3 636.419 19.0196   1
  -6   1   3 653.114 19.9366   7
   6   1  -3 682.652 22.3451   2
  -6   1   3 728.000 15.7727   4
   6   1  -3 618.145 21.4144   6
  -6   1   3 654.027 22.0410   6
  -6   1   3 673.340 19.4325   1
  -6   1   3 666.755 20.0089   2
  -6   1   3 620.002 19.3910   5
  -6   1   3 682.969 20.9557   1
   6   1  -3 651.038 20.8968   5
  -5  -1   3 108.143 7.34087   5
  -5  -1   3 117.595 9.62722   7
  -5  -1   3 121.376 10.1271   6
   5  -1  -3 112.716 9.61219   6
  -5  -1   3 129.452 8.94131   2
  -5  -1   3 107.349 9.18574   1
   5  -1  -3 112.293 9.91483   2
   5  -1  -3 116.096 10.1234   5
  -5   1   3 118.514 11.1111   6
  -5   1   3 104.651 9.41410   1
   5   1  -3 121.809 9.73676   5
  -5   1   3 119.511 9.05654   2
   5   1  -3 106.084 7.28196   1
  -5   1   3 118.257 8.55241   5
   5   1  -3 94.4161 10.0366   6
  -5   1   3 116.152 7.56935   1
   5   1  -3 104.911 11.0069   2
   4  -1  -3 1150.74 27.8136   5
  -4  -1   3 1154.10 27.0272   1
   4  -1  -3 1221.91 27.7933   6
  -4  -1   3 1121.58 26.8100   2
  -4  -1   3 1165.92 26.7293   5
  -4  -1   3 1161.41 26.5129   6
  -4  -1   3 1124.41 26.5536   7
   4   1  -3 1182.66 26.8696   1
  -4   1   3 1174.02 27.1165   5
   4   1  -3 1136.94 27.5181   5
   4   1  -3 1184.02 26.5140   6
  -4   1   3 1155.14 25.3836   2
  -4   1   3 1142.27 27.1484   1
   4   1  -3 1112.55 27.7168   2
  -4   1   3 1193.50 26.9532   1
   4   1  -3 1163.09 25.9986   7
  -4   1   3 1142.91 27.7962   6
  -3  -1   3 669.632 17.1295   2
  -3  -1   3 703.632 17.2534   5
  -3  -1   3 673.786 15.9866   6
   3  -1  -3 671.738 17.8450   5
   3  -1  -3 647.624 17.1631   1
   3  -1  -3 669.162 15.9297   2
  -3  -1   3 663.128 16.7278   7
  -3  -1   3 655.224 17.1402   1
   3  -1  -3 655.798 17.5058   6
  -3   1   3 673.403 15.5779   2
   3   1  -3 666.515 18.1436   2
   3   1  -3 670.915 17.8616   5
   3   1  -3 667.238 16.1361   7
   3   1  -3 677.022 16.2251   6
   3   1  -3 659.488 16.8681   1
  -3   1   3 691.457 17.0568   1
  -3   1   3 673.862 17.2003   5
  -3   1   3 675.611 18.0523   6
  -2  -1   3 1237.29 26.9650   5
  -2  -1   3 1306.86 26.2222   7
  -2  -1   3 1192.84 28.4305   2
   2  -1  -3 1269.38 27.0787   6
  -2  -1   3 1293.76 24.7739   6
   2  -1  -3 1295.50 26.6505   1
  -2  -1   3 1251.88 26.8949   5
  -2  -1   3 1283.16 26.6430   1
   2  -1  -3 1271.56 26.5828   5
   2  -1  -3 1262.07 25.5046   2
   2   1  -3 1265.96 25.9461   7
   2   1  -3 1272.55 26.5128   1
  -2   1   3 1278.19 26.5228   5
   2   1  -3 1263.49 27.4254   2
  -2   1   3 1264.83 26.4587   1
  -2   1   3 1265.68 27.2920   6
   2   1  -3 1304.07 24.8948   6
  -2   1   3 1301.88 25.5775   2
  -2   1   3 1251.50 26.9477   6
  -1  -1   3 2375.79 45.0455   2
   1  -1  -3 2308.19 45.1763   6
   1  -1  -3 2304.90 43.8532   5
   1  -1  -3 2305.90 44.0388   1
  -1  -1   3 2333.08 44.1568   1
  -1  -1   3 2281.25 44.2836   7
  -1  -1   3 2325.56 45.1088   5
   1   1  -3 2365.88 45.5911   5
  -1   1   3 2390.81 44.5782   2
  -1   1   3 2281.50 42.8924   7
   1   1  -3 2391.22 44.7512   1
   1   1  -3 2403.02 44.8471   7
  -1   1   3 2377.52 45.6453   6
   1   1  -3 2326.07 45.6776   2
  -1   1   3 2326.21 44.6026   1
  -1   1   3 2342.88 44.5718   2
  -1   1   3 2345.87 44.4323   5
   0  -1   3 2277.05 44.5671   5
   0  -1  -3 2360.75 42.8350   1
   0  -1   3 2307.97 42.6223   6
   0  -1  -3 2262.80 44.7752   6
   0  -1  -3 2263.74 42.9451   7
   0  -1  -3 2315.90 43.9363   2
   0  -1   3 2239.69 42.7073   1
   0  -1   3 2301.16 44.1576   7
   0  -1   3 2328.77 44.1495   2
   0   1   3 2361.93 43.4456   5
   0   1  -3 2360.94 45.2984   7
   0   1   3 2354.94 45.3156   2
   0   1  -3 2409.99 45.6598   5
   0   1   3 2340.08 44.3362   7
   0   1   3 2375.92 45.8773   6
   0   1   3 2326.37 43.9307   1
   0   1   3 2346.28 43.4028   5
   0   1  -3 2345.80 45.4381   2
   0   1  -3 2413.26 43.9129   6
   0   1  -3 2385.55 43.9431   1
  -1  -1  -3 858.845 20.4791   6
   1  -1   3 864.673 19.5090   2
  -1  -1  -3 898.276 17.5772   1
   1  -1   3 861.495 17.5334   1
   1  -1   3 854.391 20.2749   5
  -1  -1  -3 888.636 17.2642   5
  -1  -1  -3 874.544 19.9127   2
   1  -1   3 895.440 19.5435   6
  -1   1  -3 858.242 18.8523   2
  -1   1  -3 856.661 17.1085   1
   1   1   3 826.437 19.1520   7
  -1   1  -3 869.334 19.3962   5
   1   1   3 887.447 17.1417   5
   1   1   3 870.424 17.2967   1
   1   1   3 835.348 20.1410   6
  -1   1  -3 845.275 19.3177   6
   1   1   3 859.186 20.0261   2
   2  -1   3 1748.17 42.2625   5
  -2  -1  -3 1983.29 39.7082   2
  -2  -1  -3 1944.16 40.2267   6
  -2  -1  -3 2011.17 37.2893   5
   2  -1   3 1972.30 38.9363   2
  -2  -1  -3 1937.08 37.0095   1
   2  -1   3 1948.07 37.0571   1
  -2   1  -3 1959.53 36.9972   1
   2   1   3 1937.53 39.8981   7
   2   1   3 1950.51 40.1031   2
  -2   1  -3 1962.30 40.0775   6
  -2   1  -3 1968.82 39.4225   5
   2   1   3 1934.79 40.3748   6
   2   1   3 1913.38 37.3393   5
  -2   1  -3 1879.22 36.7175   4
   2   1   3 1970.95 37.1357   1
  -2   1  -3 1910.18 37.8299   3
  -2   1  -3 1945.78 38.9257   2
  -3  -1  -3 218.715 7.25855   4
   3  -1   3 235.439 12.1292   5
  -3  -1  -3 245.276 10.3891   2
   3  -1   3 231.849 11.1840   2
   3  -1   3 233.349 8.49105   1
   3  -1   3 214.324 11.3154   6
  -3  -1  -3 240.636 8.71582   1
  -3  -1  -3 231.124 11.5922   7
  -3  -1  -3 223.155 11.7913   6
   3   1   3 248.349 8.67027   1
  -3   1  -3 258.661 8.92153   3
  -3   1  -3 231.477 10.1069   5
  -3   1  -3 261.512 8.64559   1
  -3   1  -3 269.866 9.96765   2
  -3   1  -3 242.096 7.97844   4
  -3   1  -3 250.820 12.6754   6
   3   1   3 259.651 9.71459   5
   3   1   3 254.984 13.1396   2
   3   1   3 235.821 12.5438   6
  -4  -1  -3 1327.91 38.9435   7
  -4  -1  -3 1564.15 34.2127   2
   4  -1   3 1493.74 33.8470   2
   4  -1   3 1481.36 34.9773   6
  -4  -1  -3 1514.13 29.7159   4
   4  -1   3 1513.52 34.5609   5
  -4  -1  -3 1526.24 35.5348   6
  -4  -1  -3 1535.90 32.5128   5
  -4  -1  -3 1560.78 31.8716   1
  -4   1  -3 1492.46 32.0012   1
  -4   1  -3 1517.85 31.8428   1
   4   1   3 1561.16 32.3899   1
   4   1   3 1516.02 35.7604   6
  -4   1  -3 1462.93 33.8312   5
  -4   1  -3 1496.75 35.7646   6
  -4   1  -3 1539.41 33.4138   2
  -4   1  -3 1539.01 30.2664   4
   4   1   3 1534.68 35.8383   2
   4   1   3 1535.36 33.1319   5
  -5  -1  -3 53.2975 8.24344   6
  -5  -1  -3 55.6384 6.50823   2
   5  -1   3 56.4371 8.62224   5
  -5  -1  -3 38.4053 7.30410   7
   5  -1   3 42.1490 8.40455   2
   5  -1   3 42.5564 6.26549   6
  -5  -1  -3 57.2642 4.85657   4
  -5  -1  -3 50.2910 6.21380   1
  -5  -1  -3 51.2284 6.95045   5
   5   1   3 35.2248 6.40278   6
  -5   1  -3 48.5068 6.36527   1
   5   1   3 53.0607 8.76082   2
  -5   1  -3 49.6584 4.88550   4
   5   1   3 49.3485 6.67762   1
  -5   1  -3 57.0502 7.13337   5
   5   1   3 40.9411 6.57029   5
  -5   1  -3 39.4122 6.52238   2
  -5   1  -3 56.9588 8.36612   6
  -5   1  -3 51.1948 6.23887   1
  -6  -1  -3 489.427 21.2952   7
   6  -1   3 503.531 20.4464   2
  -6  -1  -3 508.576 20.5880   6
  -6  -1  -3 484.549 17.0307   1
   6  -1   3 501.178 20.7234   5
  -6  -1  -3 498.670 13.5362   4
  -6  -1  -3 490.736 19.1893   5
  -6  -1  -3 500.539 18.3356   1
  -6   1  -3 485.056 14.0721   4
   6   1   3 498.555 18.7515   5
  -6   1  -3 507.639 17.0930   1
  -6   1  -3 478.103 20.3566   6
  -6   1  -3 467.856 19.2778   2
  -6   1  -3 502.913 18.0734   1
   6   1   3 493.817 21.7250   2
  -7  -1  -3 128.316 14.8629   6
  -7  -1  -3 107.422 12.1844   1
  -7  -1  -3 110.859 9.16238   4
   7  -1   3 104.308 12.6213   5
   7  -1   3 107.020 13.9120   2
  -7  -1  -3 152.982 19.8867   7
  -7  -1  -3 138.585 16.6091   1
  -7   1  -3 106.083 9.58712   4
   7   1   3 110.767 13.8047   2
  -7   1  -3 118.901 11.9548   1
  -7   1  -3 134.234 14.6444   6
  -7   1  -3 140.066 14.5629   7
   7   1   3 104.439 11.5629   5
  -7   1  -3 110.958 12.5159   1
  -8  -1  -3 16.4930 8.64306   6
   8  -1   3 10.1264 13.0215   2
   8  -1   3 -23.333 17.9859   5
  -8  -1  -3 0.69063 9.68321   7
  -8  -1  -3 8.26412 6.41650   4
  -8  -1  -3 10.3211 8.19659   1
   8   1   3 10.2405 13.9519   2
  -8   1  -3 11.4644 10.5571   7
  -8   1  -3 5.44955 8.16079   1
  -8   1  -3 12.9027 8.68223   6
   8   1   3 8.88793 10.2907   5
  -8   1  -3 8.23551 6.06811   4
  -9  -1  -3 285.109 21.2020   1
  -9  -1  -3 250.888 27.4403   7
   9  -1   3 231.863 23.5911   5
  -9  -1  -3 298.365 21.1054   6
   9  -1   3 317.524 28.3780   2
  -9   1  -3 252.556 19.1671   6
   9   1   3 301.274 26.1790   2
  -9   1  -3 251.593 13.9192   4
  -9   1  -3 255.442 20.7139   1
   9   1   3 276.426 23.4997   5
  -9   1  -3 207.601 27.3293   7
 -10  -1  -3 57.5836 18.2898   7
 -10  -1  -3 108.789 16.0777   6
  10  -1   3 39.6942 19.9345   2
  10  -1   3 74.3323 17.2896   5
 -10  -1  -3 62.3975 15.4230   1
  10   1   3 61.1600 19.5457   2
 -10   1  -3 76.7547 12.8948   6
 -10   1  -3 72.3160 20.4946   7
 -10   1  -3 95.3633 15.9590   1
  10   1   3 57.6528 16.7603   5
 -11  -1  -3 5.21973 22.4371   7
 -11  -1  -3 5.02415 17.0905   1
  11  -1   3 16.3622 23.4303   2
  11  -1   3 -1.6910 19.6991   5
  11   1   3 -20.647 22.0659   2
 -11   1  -3 -14.113 21.0062   7
  11   1   3 14.3233 21.1552   5
 -11   1  -3 9.83028 19.1891   1
  11  -2  -3 87.3263 20.5001   2
  11  -2  -3 120.645 17.7678   5
 -11  -2   3 130.615 19.5667   6
 -11  -2   3 137.532 19.1039   1
 -11  -2   3 97.9136 15.9673   7
  11   2  -3 139.639 19.9253   5
  11   2  -3 161.951 23.0267   2
 -11   2   3 130.164 17.2519   7
 -11   2   3 126.954 17.9574   1
 -11   2   3 109.656 18.0947   6
  10  -2  -3 89.1704 13.0839   5
 -10  -2   3 71.5062 13.8817   1
 -10  -2   3 53.0204 13.1436   7
 -10  -2   3 71.1594 14.1444   6
  10  -2  -3 70.4682 16.2934   2
  10   2  -3 77.9505 15.8742   5
 -10   2   3 105.220 14.8429   1
 -10   2   3 55.3566 12.9686   6
  10   2  -3 84.8695 17.5694   2
 -10   2   3 87.1646 12.5814   7
  -9  -2   3 15.0873 10.2051   7
   9  -2  -3 -2.6289 8.92062   5
   9  -2  -3 7.52772 11.2958   2
  -9  -2   3 19.5233 9.04794   1
  -9  -2   3 14.8055 10.7032   6
  -9   2   3 -3.9916 9.11789   6
  -9   2   3 4.29986 10.6846   3
  -9   2   3 12.6748 8.00798   1
   9   2  -3 9.55870 10.3911   5
   9   2  -3 5.83861 13.1503   2
  -9   2   3 0.87844 8.19564   7
   8  -2  -3 65.4875 11.6175   5
   8  -2  -3 86.3119 11.7204   2
  -8  -2   3 94.4433 12.1980   6
  -8  -2   3 87.1523 10.8930   1
  -8  -2   3 107.013 12.3972   7
  -8   2   3 111.792 14.4672   7
   8   2  -3 99.2555 13.9481   2
  -8   2   3 121.653 10.7649   3
  -8   2   3 80.5546 12.3495   2
   8   2  -3 98.2597 12.2670   5
  -8   2   3 89.6235 11.3099   1
  -8   2   3 104.182 7.60393   4
  -7  -2   3 557.571 21.1933   6
  -7  -2   3 549.409 21.2257   7
   7  -2  -3 541.890 19.6340   2
   7  -2  -3 587.986 22.4005   5
  -7  -2   3 589.919 21.1390   1
  -7   2   3 525.201 20.2226   2
  -7   2   3 564.233 23.1738   6
   7   2  -3 496.302 24.4203   6
   7   2  -3 562.750 21.4675   5
   7   2  -3 577.388 23.8996   2
  -7   2   3 585.962 21.5823   1
  -7   2   3 566.711 16.4540   3
  -7   2   3 548.520 14.6876   4
  -6  -2   3 596.368 20.2081   7
   6  -2  -3 573.884 20.3038   5
  -6  -2   3 593.440 19.2084   5
  -6  -2   3 547.860 18.7374   2
  -6  -2   3 578.071 19.6590   1
   6  -2  -3 567.103 17.8767   2
   6  -2  -3 565.690 18.9691   6
  -6  -2   3 584.360 19.4633   6
  -6   2   3 568.531 19.7244   1
   6   2  -3 594.510 19.9026   5
   6   2  -3 561.503 18.0205   1
   6   2  -3 610.612 21.7044   2
  -6   2   3 567.891 17.5288   1
  -6   2   3 597.545 17.8226   2
  -6   2   3 563.064 21.2135   6
   6   2  -3 584.105 21.2483   6
   6   2  -3 556.715 18.6729   7
  -6   2   3 577.972 15.7748   3
  -6   2   3 599.492 14.2346   4
  -5  -2   3 1298.21 31.4099   7
  -5  -2   3 1287.42 30.1805   5
   5  -2  -3 1284.22 31.0388   1
   5  -2  -3 1237.64 30.9678   6
  -5  -2   3 1321.70 31.1632   2
   5  -2  -3 1285.85 31.7685   5
  -5  -2   3 1299.90 31.0464   1
   5  -2  -3 1243.50 28.1233   2
  -5  -2   3 1261.73 29.8249   6
  -5   2   3 1287.21 27.1232   3
  -5   2   3 1278.29 28.1274   2
  -5   2   3 1252.12 30.3890   5
  -5   2   3 1311.42 32.5265   6
   5   2  -3 1311.30 30.8230   6
   5   2  -3 1331.21 31.4022   5
   5   2  -3 1291.26 30.5106   7
   5   2  -3 1272.84 32.3562   2
  -5   2   3 1316.01 25.9501   4
  -5   2   3 1316.27 30.2762   1
   5   2  -3 1245.44 30.2218   1
  -4  -2   3 421.679 14.3819   7
  -4  -2   3 397.262 14.3197   1
   4  -2  -3 407.445 14.2717   1
   4  -2  -3 407.691 11.9024   2
  -4  -2   3 401.826 14.3197   5
  -4  -2   3 423.908 13.1204   5
   4  -2  -3 391.726 14.1278   6
   4  -2  -3 398.474 14.8317   5
  -4  -2   3 410.323 13.4683   6
  -4  -2   3 414.739 14.7147   2
   4   2  -3 435.644 13.8672   6
   4   2  -3 423.689 13.5440   7
   4   2  -3 424.995 13.7819   1
  -4   2   3 429.095 11.9750   3
  -4   2   3 419.652 11.7301   2
  -4   2   3 415.069 13.6234   5
   4   2  -3 417.794 14.6820   5
  -4   2   3 427.840 15.9332   6
  -4   2   3 427.165 13.5352   1
   4   2  -3 410.467 16.3435   2
  -3  -2   3 204.304 10.3203   2
  -3  -2   3 205.783 10.1619   1
   3  -2  -3 223.026 10.6410   6
  -3  -2   3 206.028 8.16670   6
  -3  -2   3 207.463 10.1977   5
   3  -2  -3 207.279 7.47956   2
   3  -2  -3 202.183 10.2491   5
  -3  -2   3 218.270 8.82153   5
  -3  -2   3 206.613 10.2572   7
  -3   2   3 205.854 11.3264   6
  -3   2   3 194.415 7.95265   3
  -3   2   3 205.676 9.11505   1
   3   2  -3 204.695 8.92399   7
   3   2  -3 205.752 8.57643   6
   3   2  -3 205.910 9.59261   1
  -3   2   3 206.163 9.24687   5
   3   2  -3 183.356 11.4094   2
  -3   2   3 211.360 7.01788   2
  -2  -2   3 4494.27 83.5218   6
  -2  -2   3 4791.70 86.6260   1
  -2  -2   3 4732.44 86.8216   2
  -2  -2   3 4526.94 86.6537   7
   2  -2  -3 4576.55 85.8423   5
   2  -2  -3 4509.57 83.8535   4
   2  -2  -3 4492.19 86.2465   1
   2   2  -3 4395.24 89.3904   7
   2   2  -3 4729.22 84.4615   6
  -2   2   3 4723.25 87.1112   1
  -2   2   3 4640.37 84.5659   2
   2   2  -3 4679.95 87.3067   5
   2   2  -3 4650.81 87.0341   1
  -2   2   3 4607.51 84.4947   2
   2   2  -3 4596.80 87.6831   2
  -2   2   3 4677.18 87.9975   6
  -2   2   3 4667.08 87.0295   5
  -2   2   3 4660.18 88.2405   6
  -2   2   3 4571.20 85.3657   7
   1  -2  -3 4723.98 83.1816   2
  -1  -2   3 4761.47 85.5706   7
   1  -2  -3 4492.87 86.4465   6
   1  -2  -3 4240.62 86.3725   1
   1  -2  -3 4508.55 83.3345   5
   1  -2  -3 4593.65 83.2348   7
  -1  -2   3 4612.18 85.3200   5
  -1  -2   3 4263.91 85.1211   1
  -1  -2   3 4606.75 84.9414   2
  -1   2   3 4546.78 84.5392   7
   1   2  -3 4653.25 82.9229   6
  -1   2   3 4574.61 84.2278   2
   1   2  -3 4591.63 86.0550   2
  -1   2   3 4014.71 88.4644   6
   1   2  -3 4436.57 86.6567   5
   1   2  -3 4776.34 82.9300   6
   1   2  -3 4882.88 86.6142   7
   1   2  -3 4652.09 85.6803   1
  -1   2   3 4739.53 85.7046   1
  -1   2   3 4710.08 84.4510   5
   0  -2   3 69.1506 6.09125   1
   0  -2  -3 65.8296 3.09165   5
   0  -2  -3 71.5905 6.12087   1
   0  -2   3 66.3200 7.52253   7
   0  -2   3 79.8297 7.86245   5
   0  -2  -3 53.5475 7.44657   6
   0  -2   3 67.5599 5.08882   6
   0  -2  -3 69.7665 5.26375   7
   0  -2  -3 79.1187 5.96552   2
   0  -2   3 61.7002 6.07640   2
   0   2  -3 76.2377 5.53222   6
   0   2  -3 73.3129 6.92176   3
   0   2  -3 62.3098 5.60723   1
   0   2  -3 67.7786 6.52402   2
   0   2   3 57.4346 5.76821   1
   0   2   3 76.2944 6.36255   2
   0   2   3 63.2243 5.59700   7
   0   2   3 77.6916 3.22084   5
   0   2   3 71.4392 7.53797   6
   0   2  -3 78.3673 6.58967   7
   1  -2   3 492.353 12.7709   1
   1  -2   3 492.620 12.7083   2
   1  -2   3 496.201 12.9460   2
   1  -2   3 500.093 13.2079   6
  -1  -2  -3 469.582 11.3283   4
  -1  -2  -3 493.599 12.5591   1
  -1  -2  -3 528.803 13.7846   2
   1  -2   3 515.524 15.1260   5
  -1  -2  -3 506.138 15.2169   6
   1   2   3 485.955 16.3822   2
  -1   2  -3 503.217 11.8070   4
  -1   2  -3 516.912 12.6681   1
  -1   2  -3 499.858 13.7411   6
   1   2   3 521.812 14.2305   7
  -1   2  -3 508.535 14.3500   5
  -1   2  -3 513.755 13.1717   3
   1   2   3 512.109 12.7599   1
   1   2   3 501.503 15.0107   6
  -1   2  -3 518.843 14.5624   7
  -2  -2  -3 2880.19 57.8136   7
  -2  -2  -3 2855.38 58.2747   6
  -2  -2  -3 2870.68 54.2219   4
  -2  -2  -3 2896.57 56.6011   1
  -2  -2  -3 3043.61 53.9341   5
   2  -2   3 2866.40 55.9215   1
   2  -2   3 2992.96 57.6203   6
   2  -2   3 2825.12 58.1170   5
  -2  -2  -3 3041.33 57.8601   2
   2  -2   3 2927.32 55.9488   2
  -2   2  -3 2933.19 59.1051   6
  -2   2  -3 3107.59 57.4251   1
  -2   2  -3 2981.78 57.5048   3
   2   2   3 3018.09 60.1102   6
  -2   2  -3 3013.57 56.3130   4
   2   2   3 2998.61 55.5287   5
  -2   2  -3 2981.65 57.3454   2
   2   2   3 2910.10 59.4033   7
  -2   2  -3 3039.15 59.9230   7
   2   2   3 2992.17 59.8208   2
  -2   2  -3 3051.95 59.5824   5
   2   2   3 3110.74 57.5381   1
  -3  -2  -3 378.826 10.6514   5
   3  -2   3 378.218 13.7861   6
  -3  -2  -3 349.071 14.1519   6
   3  -2   3 380.583 15.0986   5
  -3  -2  -3 367.800 11.6676   1
   3  -2   3 367.051 11.7946   1
  -3  -2  -3 357.498 9.72776   4
  -3  -2  -3 364.318 14.4717   7
  -3  -2  -3 386.051 13.7131   2
  -3   2  -3 374.241 11.5623   1
  -3   2  -3 380.362 12.9594   5
  -3   2  -3 358.530 11.4312   3
  -3   2  -3 366.805 10.4364   4
   3   2   3 367.772 11.7122   1
   3   2   3 367.043 14.5323   7
  -3   2  -3 361.510 14.4033   6
   3   2   3 368.356 15.3861   2
   3   2   3 358.247 10.5918   5
  -3   2  -3 364.042 11.4462   2
   3   2   3 354.699 14.1239   6
  -4  -2  -3 488.155 12.2107   4
   4  -2   3 510.968 16.1720   2
  -4  -2  -3 496.091 17.6599   6
   4  -2   3 502.484 16.6063   6
  -4  -2  -3 509.039 14.5998   5
   4  -2   3 501.021 15.0322   1
  -4  -2  -3 506.894 16.5019   2
   4  -2   3 495.713 18.0980   5
  -4  -2  -3 488.533 14.7473   1
  -4   2  -3 511.798 15.4340   2
  -4   2  -3 505.265 15.8170   5
  -4   2  -3 515.539 13.3461   4
  -4   2  -3 512.003 18.4994   6
  -4   2  -3 504.372 15.3022   3
   4   2   3 502.593 18.2475   7
   4   2   3 494.340 17.4805   6
   4   2   3 500.060 18.6689   2
   4   2   3 501.693 14.7196   5
   4   2   3 528.269 15.3087   1
  -4   2  -3 516.473 15.1137   1
  -5  -2  -3 220.194 11.7793   5
   5  -2   3 223.209 14.4873   5
  -5  -2  -3 201.635 10.9561   1
   5  -2   3 202.231 11.9186   6
  -5  -2  -3 211.097 8.17587   4
  -5  -2  -3 211.126 13.4598   6
  -5  -2  -3 200.891 10.6987   2
   5  -2   3 208.892 13.4076   2
   5   2   3 236.063 13.1282   6
   5   2   3 218.310 11.6160   5
   5   2   3 241.935 16.1445   2
  -5   2  -3 215.169 12.5211   2
  -5   2  -3 214.141 10.9262   5
   5   2   3 238.740 12.2990   1
  -5   2  -3 232.114 11.4784   1
  -5   2  -3 239.584 12.2889   1
  -5   2  -3 222.742 11.3349   3
  -5   2  -3 240.084 9.29157   4
  -5   2  -3 226.549 14.8927   6
  -6  -2  -3 632.337 24.4529   7
  -6  -2  -3 607.804 19.6643   1
   6  -2   3 633.406 23.9766   5
  -6  -2  -3 628.619 15.5198   4
   6  -2   3 621.146 22.0396   2
  -6  -2  -3 629.094 23.4162   6
  -6  -2  -3 622.091 21.1247   5
  -6   2  -3 611.371 16.3737   4
  -6   2  -3 598.037 20.9360   1
  -6   2  -3 605.931 21.6872   2
  -6   2  -3 644.442 20.3252   1
  -6   2  -3 616.249 17.8283   3
   6   2   3 599.493 21.7920   1
   6   2   3 630.618 20.2200   5
  -6   2  -3 587.453 23.4418   6
   6   2   3 621.655 24.8175   2
  -7  -2  -3 84.1209 9.91728   1
   7  -2   3 90.2494 12.7557   5
  -7  -2  -3 62.1736 10.6602   6
  -7  -2  -3 78.4594 6.72512   4
  -7  -2  -3 81.7554 13.0566   7
   7  -2   3 76.4450 12.4096   2
  -7  -2  -3 76.0363 11.9292   5
   7   2   3 73.0909 12.7388   1
   7   2   3 59.9106 12.5538   2
  -7   2  -3 74.0003 12.5184   2
   7   2   3 87.4296 10.5213   5
  -7   2  -3 72.7524 9.83682   1
  -7   2  -3 66.8835 11.5271   1
  -7   2  -3 75.2681 7.04019   4
  -7   2  -3 84.0771 16.3283   6
   8  -2   3 79.3646 14.4936   2
   8  -2   3 65.7179 12.3518   5
  -8  -2  -3 76.0060 12.7995   6
  -8  -2  -3 85.6919 15.0517   7
  -8  -2  -3 73.9328 10.5410   1
  -8  -2  -3 78.6381 7.64188   4
  -8   2  -3 68.0538 14.1485   7
  -8   2  -3 80.7309 8.14356   4
  -8   2  -3 76.1980 11.2993   1
   8   2   3 78.9668 12.3932   5
  -8   2  -3 87.2924 12.9130   6
   8   2   3 76.0180 14.6777   2
  -9  -2  -3 130.170 22.9041   7
  -9  -2  -3 103.873 14.8154   6
  -9  -2  -3 59.7700 11.5507   1
   9  -2   3 98.4323 17.2018   2
   9  -2   3 61.8110 13.7240   5
   9   2   3 109.855 16.4965   2
  -9   2  -3 79.3731 9.47661   4
  -9   2  -3 80.9839 12.7276   6
  -9   2  -3 93.1658 13.1796   1
  -9   2  -3 77.7502 15.5742   7
  10  -2   3 22.1594 17.1378   5
  10  -2   3 32.8064 20.4017   2
 -10  -2  -3 10.7164 16.4424   7
 -10  -2  -3 -4.1909 13.1188   1
 -10  -2  -3 48.2525 14.2877   6
 -10   2  -3 31.7129 14.2335   1
 -10   2  -3 14.8383 9.21834   4
  10   2   3 25.0788 15.9767   5
 -10   2  -3 8.90506 16.0847   7
  10   2   3 -7.6146 17.6489   2
 -10   2  -3 24.6699 10.9300   6
 -11  -2  -3 27.3082 20.8854   1
 -11   2  -3 15.4531 17.0265   7
 -11   2  -3 18.0541 26.1024   1
  11   2   3 68.0480 20.9049   5
 -11  -3   3 17.6491 18.5138   7
 -11  -3   3 49.5371 19.6606   6
 -11  -3   3 70.9708 18.4343   5
 -11  -3   3 41.4926 15.7143   1
  11   3  -3 4.10005 16.5022   5
  11   3  -3 57.1397 20.1312   2
 -11   3   3 45.1514 13.9727   7
 -11   3   3 52.7660 17.6174   1
 -11   3   3 26.1668 14.1179   6
  10  -3  -3 90.9378 13.4614   5
 -10  -3   3 77.3400 14.8331   7
 -10  -3   3 125.208 15.6605   1
 -10  -3   3 92.1727 16.3066   6
  10  -3  -3 102.232 15.2012   2
  10   3  -3 94.4382 18.0537   2
 -10   3   3 85.8549 12.8394   7
 -10   3   3 83.1205 13.7709   1
 -10   3   3 109.449 15.4310   6
  10   3  -3 82.0104 15.5121   5
   9  -3  -3 91.0834 12.4065   2
   9  -3  -3 124.013 14.5005   5
  -9  -3   3 93.6058 13.8799   6
  -9  -3   3 106.519 13.7413   1
  -9  -3   3 76.4648 13.2350   7
   9   3  -3 89.7522 14.3257   5
  -9   3   3 78.1526 12.5010   6
  -9   3   3 93.8109 9.25059   4
  -9   3   3 100.564 13.8669   1
   9   3  -3 98.6104 14.5691   2
  -9   3   3 91.2788 12.0527   7
   8  -3  -3 -4.3976 8.24202   2
  -8  -3   3 5.05641 9.15900   6
  -8  -3   3 19.6614 8.64317   1
  -8  -3   3 8.60950 9.26220   7
   8  -3  -3 -4.1701 7.74549   5
  -8   3   3 8.83704 6.19020   4
  -8   3   3 5.15578 8.99908   6
   8   3  -3 7.48394 8.73329   5
   8   3  -3 0.02795 9.94267   2
  -8   3   3 10.1482 8.30329   3
  -8   3   3 -8.8285 9.78061   2
  -8   3   3 19.0527 8.17212   1
  -7  -3   3 229.931 17.1289   7
   7  -3  -3 261.993 16.4381   5
  -7  -3   3 249.240 15.8101   1
  -7  -3   3 239.091 15.8308   6
   7  -3  -3 218.149 13.2536   2
  -7  -3   3 250.098 16.3072   5
  -7   3   3 256.131 14.5280   2
   7   3  -3 244.767 16.1575   5
  -7   3   3 278.424 16.0481   1
   7   3  -3 264.938 18.8676   2
  -7   3   3 258.270 17.7637   6
  -7   3   3 269.207 11.3656   4
  -7   3   3 252.270 13.4560   3
   7   3  -3 221.741 22.1845   6
  -6  -3   3 237.035 15.1773   7
  -6  -3   3 200.436 14.3435   5
   6  -3  -3 227.711 11.1985   2
  -6  -3   3 215.538 13.2685   6
   6  -3  -3 229.368 14.3457   1
  -6  -3   3 201.673 14.0711   5
  -6  -3   3 219.828 13.8503   1
   6  -3  -3 220.074 14.7664   5
   6   3  -3 188.175 15.6317   2
  -6   3   3 201.547 9.54439   4
   6   3  -3 197.610 13.4100   5
  -6   3   3 213.016 15.4957   6
   6   3  -3 204.361 17.1254   6
  -6   3   3 196.451 11.3544   3
   6   3  -3 202.729 14.3330   7
  -6   3   3 207.144 11.1388   2
   5  -3  -3 327.082 13.8261   6
   5  -3  -3 347.796 11.2240   2
   5  -3  -3 367.554 15.7008   5
  -5  -3   3 325.832 13.7718   5
  -5  -3   3 343.437 13.6798   6
   5  -3  -3 358.093 15.1626   1
  -5  -3   3 334.784 14.1927   5
  -5  -3   3 328.209 15.8840   7
  -5  -3   3 327.102 14.6294   2
  -5  -3   3 367.275 14.9415   1
  -5   3   3 366.471 10.7917   4
  -5   3   3 337.194 13.2985   5
   5   3  -3 337.443 12.5988   1
  -5   3   3 355.175 11.1484   2
   5   3  -3 346.898 16.4339   2
   5   3  -3 355.313 14.5174   7
  -5   3   3 353.581 16.5220   6
   5   3  -3 356.199 15.7931   6
  -5   3   3 327.990 12.4878   3
  -5   3   3 345.955 13.1544   1
  -4  -3   3 13.7421 4.10900   5
  -4  -3   3 11.8043 5.25558   7
  -4  -3   3 19.6629 4.80383   6
  -4  -3   3 17.0934 5.17913   2
   4  -3  -3 18.3517 5.24355   6
   4  -3  -3 2.55911 4.78264   1
  -4  -3   3 8.62323 4.97671   1
   4  -3  -3 9.04714 3.06579   2
   4  -3  -3 3.39297 5.30381   5
  -4  -3   3 14.0474 4.95286   5
  -4   3   3 19.3201 6.20781   6
   4   3  -3 5.66073 3.90975   1
  -4   3   3 9.44209 4.70367   7
  -4   3   3 9.56531 3.70127   1
   4   3  -3 3.32842 6.36193   2
  -4   3   3 2.84966 4.60632   3
   4   3  -3 10.7995 5.62897   6
  -4   3   3 5.68506 3.04958   2
  -4   3   3 8.01681 3.84502   5
   4   3  -3 8.48152 4.50455   7
   3  -3  -3 522.374 16.5299   5
  -3  -3   3 520.738 14.0095   6
  -3  -3   3 553.217 16.3005   2
   3  -3  -3 535.211 16.3566   1
  -3  -3   3 540.339 15.3321   5
  -3  -3   3 542.763 17.4702   7
  -3  -3   3 536.866 16.0716   5
  -3  -3   3 517.194 16.4584   1
  -3   3   3 540.843 14.6228   3
  -3   3   3 548.196 15.7111   5
  -3   3   3 537.762 15.8664   1
  -3   3   3 528.217 17.8275   6
  -3   3   3 530.821 15.2620   7
   3   3  -3 545.771 16.5075   7
  -3   3   3 543.407 17.2144   6
   3   3  -3 569.207 14.6223   6
   3   3  -3 519.875 15.9760   1
   3   3  -3 511.576 17.2485   2
  -3   3   3 541.023 11.3822   2
  -3   3   3 549.464 11.4221   2
  -2  -3   3 12.1896 5.08240   7
  -2  -3   3 12.6190 4.54640   1
   2  -3  -3 7.52461 3.52102   7
  -2  -3   3 5.47047 4.42120   5
  -2  -3   3 11.0355 4.48074   2
   2  -3  -3 9.80295 4.78177   1
  -2  -3   3 11.2611 3.35708   6
   2   3  -3 6.24131 3.47643   6
  -2   3   3 7.27394 4.80076   6
   2   3  -3 6.26765 5.30024   2
  -2   3   3 12.4812 4.01653   1
   2   3  -3 9.33853 3.60774   7
  -2   3   3 12.1567 2.38079   2
  -2   3   3 8.38296 3.70996   7
   2   3  -3 14.1079 4.16808   1
  -2   3   3 6.63508 3.62340   5
  -2   3   3 9.97289 2.33444   2
  -2   3   3 6.08387 5.33432   6
   2   3  -3 18.2959 4.39998   3
   2   3  -3 7.46182 3.65253   5
  -1  -3   3 192.057 8.67743   2
   1  -3  -3 182.008 6.74127   2
   1  -3  -3 189.597 9.74859   1
   1  -3  -3 187.756 7.63121   5
   1  -3  -3 178.206 8.19049   7
   1  -3  -3 179.851 10.9723   6
  -1  -3   3 172.853 10.0385   5
  -1  -3   3 187.037 9.70590   1
   1  -3  -3 192.443 7.11576   4
  -1   3   3 181.236 9.76513   6
   1   3  -3 175.181 6.58975   4
   1   3  -3 145.333 13.9047   7
  -1   3   3 176.223 8.49631   7
   1   3  -3 185.535 7.19575   6
  -1   3   3 178.965 8.53489   1
   1   3  -3 192.084 8.57649   1
  -1   3   3 175.123 7.07999   5
   1   3  -3 180.810 8.43828   5
  -1   3   3 184.488 6.74013   2
   1   3  -3 174.595 9.77386   2
   1   3  -3 176.452 8.32551   3
   1   3  -3 184.109 7.02048   6
   0  -3   3 791.582 20.8871   7
   0  -3   3 798.394 18.6241   2
   0  -3   3 771.377 19.5084   1
   0  -3  -3 813.659 16.2208   5
   0  -3  -3 790.330 17.1355   4
   0  -3  -3 813.532 18.3349   2
   0  -3  -3 806.213 19.5802   1
   0  -3  -3 774.160 21.0711   6
   0  -3   3 790.433 20.4290   5
   0   3  -3 780.391 20.2923   7
   0   3  -3 801.701 19.0145   1
   0   3   3 762.905 20.1879   6
   0   3  -3 784.859 17.8726   6
   0   3  -3 755.411 18.3992   2
   0   3   3 785.708 19.4394   7
   0   3   3 785.303 16.0388   5
   0   3   3 791.420 18.4349   2
   0   3  -3 788.988 16.9766   4
   0   3   3 812.995 19.1517   1
   0   3  -3 813.332 18.2190   3
   0   3  -3 802.282 17.9163   6
   1  -3   3 1144.22 25.7565   6
  -1  -3  -3 1214.04 26.3469   2
  -1  -3  -3 1177.13 23.9105   4
  -1  -3  -3 1217.15 26.3336   1
   1  -3   3 1167.45 26.2721   1
  -1  -3  -3 1133.11 26.8638   7
   1  -3   3 1172.63 24.7900   2
  -1  -3  -3 1176.72 28.3766   6
   1  -3   3 1199.63 27.9997   5
   1  -3   3 1185.88 25.0490   2
   1  -3   3 1156.08 27.7607   7
  -1   3  -3 1180.53 26.0882   1
   1   3   3 1220.44 28.1344   6
  -1   3  -3 1191.99 28.2177   7
   1   3   3 1212.68 27.3587   2
  -1   3  -3 1173.92 27.2154   5
  -1   3  -3 1222.05 24.5089   4
   1   3   3 1174.50 26.2552   1
   1   3   3 1173.49 27.4916   7
  -1   3  -3 1213.82 26.0998   3
  -2  -3  -3 1076.39 20.3368   5
  -2  -3  -3 1061.81 21.7947   4
  -2  -3  -3 1017.99 24.1964   1
   2  -3   3 1073.66 25.1268   6
   2  -3   3 1076.69 22.9360   2
  -2  -3  -3 1019.45 26.4147   6
  -2  -3  -3 1084.60 20.3971   5
   2  -3   3 1046.38 22.9244   2
   2  -3   3 1046.75 24.4823   1
  -2  -3  -3 1071.97 25.2407   2
   2  -3   3 1046.61 26.5305   5
  -2   3  -3 1106.18 22.8685   4
   2   3   3 1090.93 26.6251   6
  -2   3  -3 1018.65 26.5228   7
   2   3   3 1068.46 24.5214   1
   2   3   3 1075.81 26.8222   2
  -2   3  -3 1079.62 26.0364   6
   2   3   3 1071.13 26.7077   7
  -2   3  -3 1090.00 25.8954   5
  -2   3  -3 1074.55 24.2248   1
  -2   3  -3 1096.87 24.3302   3
  -3  -3  -3 1514.38 32.6475   1
  -3  -3  -3 1461.86 35.0432   7
  -3  -3  -3 1469.50 35.0929   6
   3  -3   3 1447.85 35.1835   5
   3  -3   3 1496.40 31.2427   2
  -3  -3  -3 1528.38 29.6074   4
   3  -3   3 1477.71 32.6167   1
   3  -3   3 1448.71 33.9105   6
  -3  -3  -3 1489.09 33.9735   2
  -3  -3  -3 1518.14 29.5047   5
   3   3   3 1520.65 35.5010   6
   3   3   3 1526.25 36.1069   7
  -3   3  -3 1524.30 34.9189   5
   3   3   3 1528.11 30.4012   5
  -3   3  -3 1359.17 33.0018   2
   3   3   3 1586.13 33.4663   1
  -3   3  -3 1563.79 31.0705   4
  -3   3  -3 1601.20 33.3371   1
   3   3   3 1548.07 35.9747   2
  -3   3  -3 1549.31 35.6187   6
  -3   3  -3 1529.28 32.9653   3
  -4  -3  -3 340.876 15.6504   6
  -4  -3  -3 324.611 13.3135   2
   4  -3   3 326.093 13.8047   6
  -4  -3  -3 340.067 11.6754   5
   4  -3   3 333.983 13.5601   1
  -4  -3  -3 336.447 12.9208   1
   4  -3   3 320.694 12.7234   2
   4  -3   3 338.163 16.2163   5
  -4  -3  -3 328.958 9.93215   4
  -4   3  -3 336.788 16.6083   7
  -4   3  -3 348.024 11.1781   4
   4   3   3 351.924 16.7523   2
  -4   3  -3 327.484 13.5530   5
  -4   3  -3 331.214 12.3493   2
  -4   3  -3 347.825 12.3916   3
   4   3   3 337.244 12.8678   5
  -4   3  -3 353.979 13.5723   1
  -4   3  -3 342.146 16.4567   6
   4   3   3 338.017 13.9502   1
   4   3   3 341.162 14.7817   6
   5  -3   3 148.925 11.4311   6
  -5  -3  -3 166.242 8.21844   4
  -5  -3  -3 153.410 14.4835   7
  -5  -3  -3 176.208 13.9770   6
   5  -3   3 161.478 12.7123   2
  -5  -3  -3 183.484 11.6347   5
   5  -3   3 181.066 12.4038   1
  -5  -3  -3 183.006 11.4880   1
   5  -3   3 191.820 14.8036   5
   5   3   3 153.193 18.1818   7
  -5   3  -3 166.106 11.7283   2
  -5   3  -3 195.825 9.61952   4
   5   3   3 181.512 16.3991   2
  -5   3  -3 162.970 14.4937   6
   5   3   3 180.968 10.3890   5
   5   3   3 173.019 13.0762   1
  -5   3  -3 192.057 13.3798   1
  -5   3  -3 177.544 10.9850   3
   5   3   3 155.083 13.4659   6
  -6  -3  -3 60.5294 8.57217   1
   6  -3   3 50.8663 9.67534   2
   6  -3   3 53.9689 11.4895   5
  -6  -3  -3 53.5519 9.23435   5
  -6  -3  -3 57.9137 9.93368   6
  -6  -3  -3 62.6939 11.1134   7
   6  -3   3 49.5895 9.15900   1
  -6  -3  -3 56.6774 5.92067   4
  -6   3  -3 56.1841 9.30132   2
   6   3   3 44.5834 9.88933   1
  -6   3  -3 55.8529 8.93868   3
   6   3   3 62.6206 7.88815   5
  -6   3  -3 59.7821 10.3447   1
   6   3   3 54.2891 11.7216   2
  -6   3  -3 47.2258 10.7711   6
  -7  -3  -3 159.373 14.6509   1
  -7  -3  -3 173.207 20.0403   7
   7  -3   3 143.723 22.6247   5
   7  -3   3 152.735 18.0017   2
  -7  -3  -3 146.029 22.9211   6
  -7  -3  -3 168.644 18.8446   5
  -7  -3  -3 150.852 10.0485   4
   7   3   3 166.616 19.5103   2
  -7   3  -3 153.306 15.0524   1
   7   3   3 203.128 15.1725   5
  -7   3  -3 176.675 17.4531   6
  -7   3  -3 160.426 13.5602   3
  -7   3  -3 160.330 10.7811   4
  -7   3  -3 153.399 14.1989   2
  -8  -3  -3 39.1722 11.4503   6
   8  -3   3 25.7791 10.9898   5
  -8  -3  -3 20.1278 9.98151   1
   8  -3   3 15.9831 12.8953   2
  -8  -3  -3 15.6989 12.2649   7
   8   3   3 32.0883 10.7288   5
  -8   3  -3 5.95910 10.4463   1
  -8   3  -3 15.2932 6.91519   4
   8   3   3 17.7076 12.4319   2
  -8   3  -3 37.0719 10.7451   6
  -9  -3  -3 39.6058 17.6422   7
   9  -3   3 57.0093 16.3433   2
   9  -3   3 36.1082 13.1830   5
  -9  -3  -3 57.6246 13.0388   1
  -9  -3  -3 72.4865 15.4778   6
   9   3   3 36.7716 14.0784   2
  -9   3  -3 50.6404 8.96357   4
  -9   3  -3 38.6542 11.2396   6
  -9   3  -3 63.5386 13.3467   1
   9   3   3 41.2328 14.1216   5
  10  -3   3 69.1904 17.1230   5
 -10  -3  -3 10.8343 17.1688   7
 -10  -3  -3 10.5422 14.4753   1
 -10  -3  -3 37.5460 14.7435   6
 -10   3  -3 19.4526 9.99061   4
  10   3   3 -3.6808 16.3731   5
 -10   3  -3 -1.7276 15.4368   1
 -10   3  -3 7.78595 11.1176   6
  10   3   3 42.6362 18.8539   2
 -10   3  -3 24.7842 19.5774   7
 -11  -4   3 2.29613 19.3429   7
 -11  -4   3 7.51070 21.3544   1
 -11  -4   3 -0.6323 17.0097   5
 -11  -4   3 55.1293 19.9671   6
 -11   4   3 -16.167 16.2533   1
 -10  -4   3 5.99812 14.9199   7
  10  -4  -3 17.1479 12.7055   5
 -10  -4   3 20.3563 14.8893   6
 -10  -4   3 16.0420 13.5473   1
 -10  -4   3 13.8450 13.4706   5
 -10   4   3 21.6510 12.0810   6
 -10   4   3 8.93885 12.2724   7
 -10   4   3 9.18956 13.6299   1
 -10   4   3 23.2348 12.6057   3
  10   4  -3 38.2142 14.7403   2
 -10   4   3 14.0008 9.82675   4
  -9  -4   3 138.988 15.3277   5
   9  -4  -3 167.263 17.5418   5
  -9  -4   3 154.051 17.8782   7
  -9  -4   3 131.473 15.9689   6
  -9  -4   3 165.749 16.2967   1
   9   4  -3 146.227 16.5459   2
  -9   4   3 139.780 16.9323   6
  -9   4   3 135.301 10.3070   4
  -9   4   3 146.466 15.1966   1
  -9   4   3 133.406 13.2619   3
  -8  -4   3 62.9855 11.7538   6
  -8  -4   3 56.6264 10.7050   5
  -8  -4   3 47.5588 12.8207   7
   8  -4  -3 71.0609 12.8529   5
   8  -4  -3 50.6050 8.40081   2
  -8  -4   3 47.0936 10.6163   1
  -8   4   3 53.4747 7.71119   4
  -8   4   3 47.7824 8.99491   3
  -8   4   3 50.5378 9.93759   1
   8   4  -3 45.1093 11.6367   2
  -8   4   3 53.8684 11.1866   6
   7  -4  -3 154.063 18.6693   1
  -7  -4   3 162.563 17.7282   7
  -7  -4   3 185.218 15.3680   5
  -7  -4   3 192.604 15.6601   6
   7  -4  -3 179.212 16.1628   5
  -7  -4   3 170.797 18.1888   1
  -7   4   3 142.374 16.5829   6
   7   4  -3 173.882 17.6052   6
  -7   4   3 169.056 10.7997   4
  -7   4   3 200.958 19.5645   7
  -7   4   3 155.075 11.3313   2
  -7   4   3 167.659 13.5279   3
   7   4  -3 145.623 14.9496   2
  -6  -4   3 489.611 22.3155   7
  -6  -4   3 506.414 19.1889   6
   6  -4  -3 492.941 13.3930   2
  -6  -4   3 510.655 19.2832   5
   6  -4  -3 508.864 20.7516   1
   6  -4  -3 506.777 21.1717   5
  -6  -4   3 499.522 21.1598   5
  -6  -4   3 464.362 19.3658   1
  -6   4   3 486.538 14.7726   4
  -6   4   3 500.476 21.8073   6
  -6   4   3 457.251 19.7279   7
   6   4  -3 503.023 24.1021   7
   6   4  -3 473.525 22.2266   2
  -6   4   3 486.626 13.0342   2
   6   4  -3 505.325 22.9428   6
  -6   4   3 490.354 16.4628   3
  -5  -4   3 81.0282 9.13211   5
  -5  -4   3 62.4907 8.03782   1
  -5  -4   3 63.0689 9.52649   7
   5  -4  -3 78.4914 10.3418   5
   5  -4  -3 65.4378 8.72368   1
  -5  -4   3 68.1306 8.47723   5
  -5  -4   3 55.7655 7.72860   6
   5   4  -3 50.6666 9.54174   7
  -5   4   3 62.4381 8.57445   7
  -5   4   3 71.8570 8.42156   5
  -5   4   3 57.9429 5.74855   4
  -5   4   3 54.5022 4.01775   2
   5   4  -3 51.7115 9.32403   2
   5   4  -3 50.8148 9.48669   6
  -5   4   3 59.6636 7.52153   3
  -5   4   3 50.7488 8.50449   6
  -4  -4   3 318.271 13.6345   5
  -4  -4   3 327.673 15.9893   7
  -4  -4   3 314.394 14.0103   1
  -4  -4   3 344.229 13.8190   5
  -4  -4   3 326.874 14.0056   2
   4  -4  -3 310.635 14.7569   5
  -4  -4   3 322.555 12.5767   6
   4  -4  -3 310.928 14.1270   1
  -4   4   3 330.679 13.7189   5
   4   4  -3 294.749 12.5024   1
   4   4  -3 320.648 15.8293   7
   4   4  -3 298.979 10.5825   3
  -4   4   3 327.000 12.4685   1
  -4   4   3 339.188 15.7709   6
   4   4  -3 347.670 14.3314   6
  -4   4   3 321.411 13.6238   6
  -4   4   3 320.668 14.3243   7
  -4   4   3 316.613 12.2982   3
   4   4  -3 312.802 10.0541   4
   4   4  -3 340.487 15.9971   2
  -3  -4   3 150.115 10.5830   5
  -3  -4   3 137.665 15.9678   2
   3  -4  -3 172.706 10.4276   1
  -3  -4   3 167.187 12.5635   7
  -3  -4   3 185.729 10.4986   5
   3  -4  -3 167.302 11.0913   5
  -3  -4   3 170.643 10.7536   1
  -3  -4   3 127.561 10.5292   6
  -3   4   3 150.177 9.88216   5
  -3   4   3 167.074 9.34808   3
   3   4  -3 143.491 7.02330   4
  -3   4   3 140.178 9.16971   6
   3   4  -3 166.427 10.3840   6
  -3   4   3 173.522 12.2537   6
   3   4  -3 168.810 8.24978   3
   3   4  -3 167.993 10.3777   5
  -3   4   3 170.116 10.8039   7
   3   4  -3 147.413 11.5373   2
  -3   4   3 155.803 9.86860   1
   3   4  -3 153.065 9.84801   1
   3   4  -3 181.610 11.4271   7
  -2  -4   3 512.395 16.2205   5
  -2  -4   3 504.678 16.7424   1
   2  -4  -3 496.813 15.4181   7
   2  -4  -3 517.141 15.4865   5
   2  -4  -3 495.567 16.2956   1
  -2  -4   3 518.380 14.0677   6
  -2  -4   3 524.661 16.0994   2
  -2   4   3 532.753 11.1745   2
   2   4  -3 541.114 14.0804   3
  -2   4   3 522.813 16.2976   7
  -2   4   3 529.677 15.7703   1
   2   4  -3 526.115 12.8543   4
  -2   4   3 513.283 11.0961   2
   2   4  -3 540.264 16.2713   1
   2   4  -3 508.181 15.8343   5
  -2   4   3 507.415 15.2353   5
  -2   4   3 499.430 16.5892   6
   2   4  -3 514.980 17.5492   7
   2   4  -3 514.720 17.0618   2
   2   4  -3 538.597 14.5286   6
  -2   4   3 515.032 18.2565   6
  -2   4   3 530.233 15.0642   3
  -1  -4   3 1112.55 26.7609   5
  -1  -4   3 1145.49 25.8261   2
  -1  -4   3 1069.22 26.6714   1
   1  -4  -3 1105.77 26.7480   1
   1  -4  -3 1092.54 28.0998   6
  -1  -4   3 1085.76 28.0949   7
   1  -4  -3 1111.81 23.3980   4
   1  -4  -3 1119.53 23.1308   2
   1  -4  -3 1121.89 24.2035   5
   1  -4  -3 1112.56 26.0734   7
  -1   4   3 1098.31 22.8082   2
   1   4  -3 1076.95 25.5151   5
   1   4  -3 1063.98 27.3847   7
   1   4  -3 1100.52 23.8880   6
  -1   4   3 982.373 27.5334   5
  -1   4   3 1104.46 26.9441   6
   1   4  -3 1086.66 25.5924   1
   1   4  -3 1104.03 22.6789   4
   1   4  -3 1106.30 23.9286   6
   1   4  -3 1112.36 24.3042   3
  -1   4   3 1123.47 25.8567   1
  -1   4   3 1081.60 26.0911   7
   1   4  -3 1048.25 25.3437   2
   0  -4  -3 10.4957 5.33042   1
   0  -4  -3 13.2211 4.26721   2
   0  -4  -3 14.0906 3.52586   5
   0  -4  -3 7.20162 3.34947   4
   0  -4   3 14.7189 6.85578   7
   0  -4   3 21.3088 4.56511   2
   0  -4   3 10.1211 5.65917   5
   0  -4   3 21.1151 5.89756   1
   0  -4  -3 6.47553 5.93217   6
   0   4   3 4.39810 4.11692   6
   0   4  -3 6.71174 4.27472   1
   0   4  -3 12.2588 5.08791   6
   0   4   3 15.6238 5.33176   7
   0   4  -3 22.0620 3.90919   4
   0   4  -3 16.0622 3.59950   5
   0   4   3 15.9694 3.40335   5
   0   4   3 12.4062 4.13561   1
   0   4  -3 19.2514 6.13178   7
   0   4  -3 17.6055 7.04733   2
   0   4  -3 22.1946 4.84350   3
  -1  -4  -3 759.954 21.3573   7
  -1  -4  -3 757.216 22.1104   6
   1  -4   3 756.095 21.4977   5
   1  -4   3 792.982 18.4545   2
   1  -4   3 774.235 22.6203   7
  -1  -4  -3 777.495 15.5819   5
  -1  -4  -3 778.431 19.8395   2
   1  -4   3 734.923 20.5684   1
  -1  -4  -3 747.667 20.1563   1
  -1  -4  -3 770.442 17.3534   4
   1   4   3 775.357 22.0173   7
  -1   4  -3 765.387 19.8319   1
   1   4   3 777.200 21.2364   6
   1   4   3 762.859 20.5630   2
  -1   4  -3 754.374 23.1949   7
  -1   4  -3 796.934 20.2490   6
  -1   4  -3 737.636 20.0549   5
  -1   4  -3 779.037 22.8302   3
  -1   4  -3 756.055 18.3071   2
  -1   4  -3 783.718 17.6766   4
  -1   4  -3 781.307 20.2488   6
   1   4   3 766.906 15.6584   5
   1   4   3 765.404 19.9736   1
  -2  -4  -3 356.989 8.46109   5
   2  -4   3 362.221 13.8435   6
  -2  -4  -3 358.821 13.5060   2
   2  -4   3 347.848 15.0265   5
   2  -4   3 352.083 11.2454   2
  -2  -4  -3 382.260 10.5324   4
  -2  -4  -3 348.086 13.5117   1
   2  -4   3 351.208 11.2653   2
  -2  -4  -3 343.302 8.40159   5
  -2  -4  -3 369.602 15.7559   6
  -2  -4  -3 353.951 15.4743   7
   2  -4   3 371.333 13.9810   1
   2   4   3 344.403 14.9913   2
  -2   4  -3 362.459 12.8024   5
  -2   4  -3 353.838 14.6422   6
  -2   4  -3 356.825 13.0211   3
   2   4   3 331.595 13.6764   6
   2   4   3 323.306 15.8154   7
  -2   4  -3 331.490 10.7886   4
  -2   4  -3 339.293 12.6596   1
  -2   4  -3 339.247 15.7717   7
   2   4   3 344.966 12.7067   1
   3  -4   3 228.800 12.5490   6
   3  -4   3 261.841 10.0020   2
  -3  -4  -3 226.577 11.8120   2
   3  -4   3 270.702 12.8698   1
  -3  -4  -3 258.325 8.96100   4
   3  -4   3 249.082 10.2042   2
  -3  -4  -3 255.559 8.24206   5
  -3  -4  -3 268.027 8.33146   5
  -3  -4  -3 259.427 15.2073   7
  -3  -4  -3 262.352 12.6448   1
  -3  -4  -3 258.531 14.0523   6
   3  -4   3 256.306 14.5577   5
  -3   4  -3 241.719 10.9415   3
   3   4   3 262.786 12.4022   1
  -3   4  -3 243.674 15.8659   7
  -3   4  -3 254.830 9.66000   4
  -3   4  -3 262.127 11.9837   1
   3   4   3 291.486 13.9109   6
  -3   4  -3 278.411 14.5364   6
   3   4   3 257.683 15.6929   7
   3   4   3 264.222 15.3618   2
  -3   4  -3 264.950 11.3362   5
   4  -4   3 615.411 16.7535   2
  -4  -4  -3 604.065 15.0868   4
  -4  -4  -3 593.902 16.7004   5
   4  -4   3 618.797 19.6645   1
  -4  -4  -3 574.461 23.2416   2
   4  -4   3 591.507 20.7873   6
   4  -4   3 610.926 22.2292   5
  -4  -4  -3 587.296 15.5845   5
  -4  -4  -3 581.227 23.9463   7
  -4  -4  -3 603.148 21.3346   6
  -4  -4  -3 617.747 19.4629   1
  -4   4  -3 621.748 21.9583   6
  -4   4  -3 537.310 26.3691   7
  -4   4  -3 614.030 19.8291   1
   4   4   3 601.707 23.7096   7
   4   4   3 616.452 20.0011   1
   4   4   3 600.554 22.7124   2
   4   4   3 601.247 21.0874   6
  -4   4  -3 601.180 16.1320   4
   5  -4   3 179.092 12.5512   2
  -5  -4  -3 204.678 10.6213   5
   5  -4   3 202.792 14.5476   1
  -5  -4  -3 215.774 9.50983   4
  -5  -4  -3 218.016 12.2838   5
  -5  -4  -3 202.563 13.8655   1
  -5  -4  -3 221.700 17.8705   7
   5  -4   3 210.043 16.9871   5
  -5  -4  -3 217.690 16.3884   6
  -5   4  -3 220.194 12.8445   3
  -5   4  -3 213.096 12.4784   2
   5   4   3 210.131 18.1012   2
   5   4   3 268.747 28.6466   7
   5   4   3 187.456 16.5239   1
  -5   4  -3 213.529 16.1927   1
  -5   4  -3 212.273 17.3290   6
  -5   4  -3 217.659 11.2097   4
   6  -4   3 323.004 18.3463   1
  -6  -4  -3 287.264 16.5208   5
  -6  -4  -3 341.124 16.8177   1
  -6  -4  -3 306.638 14.2776   5
  -6  -4  -3 327.068 22.5238   7
  -6  -4  -3 320.058 11.6924   4
  -6  -4  -3 314.485 18.8815   6
   6  -4   3 340.706 19.9055   5
   6  -4   3 331.291 16.7613   2
   6   4   3 428.601 39.1963   7
  -6   4  -3 279.662 16.3004   2
  -6   4  -3 310.677 13.2162   4
   6   4   3 305.299 21.1495   2
  -6   4  -3 393.193 31.9290   7
  -6   4  -3 304.027 14.9173   3
   6   4   3 304.412 14.2959   5
  -6   4  -3 330.595 20.1461   6
   7  -4   3 29.3603 10.8507   5
  -7  -4  -3 33.0180 9.16723   1
   7  -4   3 34.7326 11.6731   1
  -7  -4  -3 43.4197 11.3731   6
  -7  -4  -3 43.1592 13.4861   7
  -7  -4  -3 36.4414 11.8132   5
  -7  -4  -3 41.4633 6.94108   4
   7  -4   3 35.0306 10.9944   2
  -7   4  -3 38.5904 23.5005   7
  -7   4  -3 37.2455 10.1828   3
   7   4   3 45.5624 8.90415   5
  -7   4  -3 45.3620 7.08906   4
  -7   4  -3 40.4414 11.7646   6
  -7   4  -3 35.1513 11.3882   2
   7   4   3 36.4406 12.9011   2
  -8  -4  -3 40.3831 14.5196   7
   8  -4   3 51.0970 13.1257   2
  -8  -4  -3 57.9125 13.7715   6
   8  -4   3 55.5823 13.7406   5
  -8  -4  -3 55.9893 11.8594   1
  -8   4  -3 27.2888 11.7401   1
  -8   4  -3 35.9710 7.81254   4
   8   4   3 53.0225 13.1849   2
  -8   4  -3 46.0111 11.4942   6
   8   4   3 49.7050 10.8322   5
  -8   4  -3 40.9390 10.2266   3
   9  -4   3 75.8508 16.2664   5
  -9  -4  -3 69.9492 20.0356   7
  -9  -4  -3 92.5840 15.2724   1
  -9  -4  -3 78.5467 17.2332   6
  -9   4  -3 56.0816 9.46318   4
   9   4   3 70.9341 14.4539   5
   9   4   3 40.0056 14.0258   2
  -9   4  -3 63.9457 12.8992   6
  -9   4  -3 69.0606 15.4668   1
  10  -4   3 14.3730 16.0970   5
 -10  -4  -3 39.5897 16.4608   1
 -10  -4  -3 40.4766 18.4278   6
 -10   4  -3 42.0527 17.7192   1
  10   4   3 -3.0762 16.2783   2
 -10   4  -3 8.26922 10.0327   4
 -10  -5   3 25.5472 19.4456   7
 -10  -5   3 4.72009 17.2279   6
 -10  -5   3 20.5288 16.5615   5
 -10  -5   3 23.8961 13.9398   1
  10  -5  -3 7.09917 12.5516   5
 -10   5   3 -1.1586 10.6032   3
 -10   5   3 -5.6423 13.1043   6
  10   5  -3 12.6858 15.0542   2
 -10   5   3 11.5252 10.7691   4
 -10   5   3 13.9670 14.8750   1
  -9  -5   3 102.151 13.9388   1
  -9  -5   3 117.535 20.0657   7
  -9  -5   3 121.226 15.9584   5
   9  -5  -3 89.1101 13.2425   5
  -9  -5   3 113.648 16.7084   6
  -9   5   3 97.0668 10.3442   4
  -9   5   3 90.3778 14.5185   1
  -9   5   3 82.9415 13.9853   6
  -9   5   3 113.908 13.5714   3
  -8  -5   3 57.2196 11.5116   1
   8  -5  -3 72.0860 13.6391   1
   8  -5  -3 69.2091 13.2767   5
  -8  -5   3 81.2494 13.1140   5
  -8  -5   3 69.4600 15.0728   7
  -8  -5   3 66.8877 13.5951   6
  -8   5   3 65.8788 8.49980   4
  -8   5   3 76.9918 12.1569   3
  -8   5   3 65.7628 13.0831   6
   8   5  -3 76.1977 15.0787   2
  -7  -5   3 72.4005 11.8671   5
  -7  -5   3 80.4867 14.2605   7
   7  -5  -3 83.5467 13.0984   5
   7  -5  -3 74.0750 11.8142   1
  -7  -5   3 77.3020 10.0832   1
  -7  -5   3 76.0036 11.6217   6
   7   5  -3 82.9476 12.4385   2
  -7   5   3 71.1984 9.87594   3
   7   5  -3 51.6578 19.8277   6
  -7   5   3 66.5450 11.9470   6
  -7   5   3 66.3063 7.48771   4
  -7   5   3 57.2509 12.6642   7
  -6  -5   3 -3.0961 8.71738   7
  -6  -5   3 -5.8267 7.45008   5
   6  -5  -3 -4.8854 8.83761   5
   6  -5  -3 11.8790 8.91125   1
  -6  -5   3 -2.2067 6.57939   1
  -6  -5   3 8.86523 7.90698   6
  -6   5   3 6.95836 17.9728   6
  -6   5   3 -3.8151 9.56934   7
  -6   5   3 1.00183 6.53668   3
   6   5  -3 -3.8620 9.20119   2
   6   5  -3 3.31975 12.9191   6
  -6   5   3 0.31291 5.47671   4
  -5  -5   3 250.606 14.7877   5
  -5  -5   3 229.458 14.6125   1
   5  -5  -3 235.359 16.7459   5
  -5  -5   3 239.412 18.6191   7
   5  -5  -3 239.557 15.2812   1
  -5  -5   3 244.617 14.2065   6
  -5  -5   3 223.930 16.4092   5
   5   5  -3 199.076 10.0630   4
   5   5  -3 198.999 21.6198   7
   5   5  -3 257.263 18.1047   2
   5   5  -3 220.319 18.1912   6
   5   5  -3 203.011 11.8757   3
  -5   5   3 248.549 16.7682   6
  -5   5   3 234.908 10.6726   4
  -5   5   3 225.390 16.7696   7
  -5   5   3 219.770 13.8734   3
  -4  -5   3 164.065 11.9455   6
  -4  -5   3 141.969 12.6697   1
   4  -5  -3 155.081 13.4260   5
  -4  -5   3 164.343 15.8385   7
  -4  -5   3 135.435 12.9481   5
  -4  -5   3 165.716 12.5845   5
   4  -5  -3 146.568 12.3119   1
  -4   5   3 160.164 11.7077   3
   4   5  -3 152.418 8.87358   4
   4   5  -3 163.661 15.1145   2
   4   5  -3 147.416 10.5852   3
   4   5  -3 164.571 16.9145   7
  -4   5   3 178.033 14.1913   7
   4   5  -3 157.405 14.3681   6
  -4   5   3 138.639 14.2809   5
  -4   5   3 173.099 14.3918   6
   3  -5  -3 203.854 12.9481   5
  -3  -5   3 199.568 12.1892   5
   3  -5  -3 213.038 12.9482   1
  -3  -5   3 198.783 11.1077   6
  -3  -5   3 204.665 13.3506   1
  -3  -5   3 220.676 15.1610   7
  -3  -5   3 202.556 13.0863   2
  -3   5   3 244.983 14.6567   6
  -3   5   3 228.949 11.3899   1
   3   5  -3 183.112 11.7929   1
  -3   5   3 241.900 12.2095   6
   3   5  -3 225.674 9.44987   4
   3   5  -3 247.209 14.7456   2
  -3   5   3 217.093 11.5269   3
   3   5  -3 231.283 13.2763   6
   3   5  -3 218.321 16.1207   7
  -3   5   3 223.512 13.8140   7
   3   5  -3 246.376 14.1360   5
  -3   5   3 205.682 13.5371   5
   3   5  -3 216.680 11.5111   3
   2  -5  -3 45.2997 7.23767   1
   2  -5  -3 46.3344 6.89609   5
  -2  -5   3 58.6822 13.5430   7
  -2  -5   3 38.9684 7.29872   2
   2  -5  -3 34.6937 6.55798   7
  -2  -5   3 45.5404 7.43869   1
  -2  -5   3 38.9387 6.88380   5
  -2  -5   3 46.8869 6.35071   6
  -2   5   3 45.1424 7.34668   5
  -2   5   3 43.9878 4.15122   2
  -2   5   3 26.9725 4.00348   1
   2   5  -3 47.2326 7.13075   6
  -2   5   3 47.5717 3.99898   2
  -2   5   3 42.0105 7.26179   7
   2   5  -3 32.2250 7.78640   7
   2   5  -3 43.9579 6.70479   5
   2   5  -3 39.0272 5.23294   1
  -2   5   3 43.7176 7.94307   6
  -2   5   3 47.7110 6.73835   6
   2   5  -3 38.4189 4.90466   4
   2   5  -3 44.0909 6.09309   3
   2   5  -3 36.0927 6.84447   2
  -2   5   3 47.1819 6.65495   3
  -1  -5   3 71.1896 11.2715   7
  -1  -5   3 43.0099 6.75954   5
   1  -5  -3 35.7304 7.37062   6
   1  -5  -3 50.2666 7.02850   1
  -1  -5   3 43.6322 7.28216   1
   1  -5  -3 53.8459 5.23577   2
   1  -5  -3 42.2021 6.53571   7
   1  -5  -3 50.6023 5.69948   5
  -1  -5   3 74.3929 9.71441   2
  -1   5   3 52.0607 6.57115   5
   1   5  -3 56.4838 8.98142   7
   1   5  -3 54.3645 5.28332   4
  -1   5   3 54.5293 6.96092   2
  -1   5   3 46.7722 8.02666   7
   1   5  -3 55.2215 6.48819   3
  -1   5   3 68.4420 7.39866   1
   1   5  -3 54.2604 6.76070   5
   1   5  -3 54.1026 6.47168   6
   1   5  -3 52.0692 5.57170   1
   1   5  -3 50.4778 6.61416   2
   1   5  -3 65.5229 7.39485   6
  -1   5   3 67.7181 7.51024   6
   0  -5  -3 2229.15 45.2433   2
   0  -5   3 2238.95 48.2905   5
   0  -5  -3 2247.59 44.0867   4
   0  -5   3 2265.08 45.6192   2
   0  -5  -3 2247.77 48.2230   1
   0  -5  -3 2201.07 49.2896   6
   0  -5  -3 2229.40 43.6760   5
   0  -5   3 2194.44 48.0492   1
   0  -5   3 2229.36 50.0361   7
   0   5   3 2267.66 51.4049   6
   0   5  -3 2211.55 48.0490   5
   0   5  -3 2238.67 44.3679   4
   0   5  -3 2293.95 46.5324   3
   0   5   3 2330.05 44.4751   5
   0   5  -3 2276.32 50.5057   7
   0   5  -3 2235.52 46.5236   6
   0   5  -3 2259.02 46.9523   6
   0   5   3 2260.57 45.7834   2
   0   5   3 2237.33 49.2493   7
   0   5  -3 2244.22 47.9484   1
   0   5   3 2309.41 48.2735   1
   0   5  -3 2204.65 45.8403   2
  -1  -5  -3 41.4943 4.18831   5
  -1  -5  -3 47.1827 7.92327   7
  -1  -5  -3 38.6228 4.85912   4
  -1  -5  -3 45.9263 8.35333   6
   1  -5   3 36.6001 8.12137   7
   1  -5   3 38.6313 6.04926   2
  -1  -5  -3 40.3065 7.02915   1
   1  -5   3 30.6680 7.08472   5
  -1  -5  -3 52.1569 6.96349   2
   1  -5   3 33.5515 6.88734   1
  -1   5  -3 41.6788 6.64394   3
  -1   5  -3 39.7077 5.36059   5
  -1   5  -3 37.0452 8.78032   7
  -1   5  -3 42.0029 4.57731   4
   1   5   3 34.5035 4.36518   5
  -1   5  -3 30.3024 7.85288   6
  -1   5  -3 43.6826 6.46169   1
   1   5   3 42.3381 6.11252   1
   1   5   3 53.3352 8.65059   7
  -1   5  -3 43.3937 7.18639   6
   1   5   3 35.6995 6.36360   6
   1   5   3 34.8182 6.74596   2
  -2  -5  -3 179.301 14.6498   7
  -2  -5  -3 169.136 6.61960   5
  -2  -5  -3 166.025 12.5850   2
   2  -5   3 178.249 9.51958   2
   2  -5   3 154.945 9.13034   2
  -2  -5  -3 172.883 8.28974   4
  -2  -5  -3 167.758 11.9854   1
   2  -5   3 162.784 12.2524   1
   2  -5   3 163.025 13.5147   5
  -2  -5  -3 153.632 12.8348   6
  -2  -5  -3 172.894 6.60945   5
  -2   5  -3 166.832 12.8908   6
  -2   5  -3 148.500 12.1659   3
   2   5   3 153.967 12.9582   6
  -2   5  -3 150.155 10.0378   5
   2   5   3 156.909 15.3632   7
  -2   5  -3 157.818 11.3802   1
  -2   5  -3 170.642 15.9332   7
   2   5   3 163.295 10.7255   1
  -2   5  -3 166.531 8.63924   4
  -2   5  -3 172.528 14.1383   6
   2   5   3 162.045 13.4380   2
   3  -5   3 95.2546 8.46889   2
   3  -5   3 72.2202 8.98738   1
  -3  -5  -3 84.7097 9.84384   2
   3  -5   3 86.1174 8.30206   2
  -3  -5  -3 86.8870 6.40985   5
  -3  -5  -3 90.6861 6.58008   5
  -3  -5  -3 81.8540 7.43624   4
   3  -5   3 103.937 11.5316   6
  -3  -5  -3 91.6000 10.9527   7
   3  -5   3 80.7266 10.0399   5
  -3  -5  -3 95.4046 11.2066   1
  -3  -5  -3 88.0826 10.7118   6
  -3   5  -3 95.8209 11.2239   3
   3   5   3 121.112 12.8397   1
   3   5   3 101.950 12.8124   7
  -3   5  -3 93.6272 10.1314   1
  -3   5  -3 92.8716 8.33657   4
  -3   5  -3 111.146 13.6548   7
   3   5   3 93.4163 10.6434   2
   3   5   3 104.485 13.4572   6
  -3   5  -3 107.572 13.4499   6
   4  -5   3 734.505 18.2273   2
   4  -5   3 705.828 18.4640   2
   4  -5   3 774.680 31.2807   6
   4  -5   3 743.857 23.8639   1
  -4  -5  -3 752.593 18.2070   4
   4  -5   3 701.304 25.7615   5
  -4  -5  -3 723.025 17.8030   5
  -4  -5  -3 723.627 18.0375   5
  -4  -5  -3 712.098 26.8815   7
  -4  -5  -3 714.527 25.4359   6
  -4  -5  -3 745.314 23.5076   1
  -4   5  -3 728.955 25.7372   6
   4   5   3 711.366 24.2408   1
  -4   5  -3 737.006 21.7902   3
   4   5   3 751.396 29.7480   7
   4   5   3 739.511 25.8245   2
  -4   5  -3 726.834 19.2036   4
  -4   5  -3 662.821 23.5896   1
  -5  -5  -3 207.139 12.1664   5
   5  -5   3 165.358 18.5344   5
  -5  -5  -3 222.093 17.2821   6
   5  -5   3 211.183 16.0298   1
  -5  -5  -3 202.321 10.6994   5
   5  -5   3 155.766 15.1896   2
  -5  -5  -3 199.746 16.2740   1
   5  -5   3 196.816 12.1541   2
  -5  -5  -3 191.692 20.6953   7
  -5  -5  -3 215.475 10.3261   4
  -5   5  -3 200.901 11.2515   4
  -5   5  -3 210.137 15.5726   3
  -5   5  -3 217.034 22.0263   7
  -5   5  -3 222.081 18.8452   6
   5   5   3 181.940 18.8991   2
   5   5   3 200.398 26.0083   7
   6  -5   3 263.616 20.0326   5
   6  -5   3 288.191 19.8940   1
  -6  -5  -3 355.084 31.7923   7
  -6  -5  -3 296.435 18.7484   1
  -6  -5  -3 260.359 12.2258   4
   6  -5   3 250.954 14.6046   2
   6  -5   3 282.352 15.6178   2
  -6  -5  -3 255.012 17.2162   5
  -6  -5  -3 254.074 13.8486   5
  -6   5  -3 257.492 27.7906   7
  -6   5  -3 261.534 13.3956   4
  -6   5  -3 261.749 21.3841   6
   6   5   3 276.190 20.8481   2
   6   5   3 268.859 33.3508   7
  -6   5  -3 251.297 15.0312   3
   7  -5   3 105.874 15.7296   5
  -7  -5  -3 114.695 9.11712   4
   7  -5   3 90.2769 14.8937   1
   7  -5   3 109.065 11.0421   2
  -7  -5  -3 96.9001 17.6630   7
  -7  -5  -3 106.712 15.1235   6
  -7  -5  -3 112.114 14.2805   1
  -7  -5  -3 128.432 13.7700   5
  -7   5  -3 81.6393 8.61142   4
   7   5   3 101.926 14.2553   2
  -7   5  -3 113.437 11.9309   3
  -7   5  -3 81.9823 13.7819   6
  -8  -5  -3 0.81597 12.5907   1
  -8  -5  -3 1.01124 12.6479   6
  -8  -5  -3 15.0878 12.8690   5
  -8  -5  -3 17.8146 18.5542   7
   8  -5   3 -7.8604 11.8885   5
   8   5   3 1.85120 12.1889   2
  -8   5  -3 16.5536 12.3464   1
  -8   5  -3 6.42748 12.2151   6
  -8   5  -3 27.3746 11.6249   3
  -8   5  -3 10.4624 7.95617   4
   9  -5   3 35.8183 15.0895   5
  -9  -5  -3 30.8280 15.8216   1
  -9  -5  -3 15.9949 16.1469   6
  -9   5  -3 7.36497 10.9335   3
  -9   5  -3 21.8040 8.88579   4
  -9   5  -3 2.62708 12.5312   6
   9   5   3 21.8902 13.9565   2
  -9   5  -3 41.3603 16.0263   1
 -10  -5  -3 38.8921 20.7592   1
 -10   5  -3 20.7120 19.6476   1
 -10  -6   3 9.15909 19.7687   7
 -10   6   3 12.5134 11.5308   4
 -10   6   3 14.3355 13.8256   3
  -9  -6   3 52.4732 13.9732   1
  -9  -6   3 63.9435 16.3765   5
   9  -6  -3 43.8565 16.1005   1
  -9  -6   3 71.5639 21.2866   7
   9  -6  -3 62.2087 16.5268   5
  -9  -6   3 50.6252 16.7164   6
  -9   6   3 45.8151 14.2577   1
  -9   6   3 36.8724 10.1177   4
   9   6  -3 30.7290 14.4459   2
  -9   6   3 44.8147 12.4028   3
  -9   6   3 47.0259 13.1239   6
  -8  -6   3 31.1929 17.1292   7
  -8  -6   3 41.6917 13.1882   5
  -8  -6   3 45.7023 15.1277   6
   8  -6  -3 12.4204 14.0571   1
   8  -6  -3 50.6655 13.8963   5
  -8  -6   3 76.1048 13.4441   1
  -8   6   3 50.0111 12.1663   6
   8   6  -3 48.1291 16.8913   2
  -8   6   3 47.6981 9.21497   4
  -8   6   3 55.2617 11.8453   3
  -7  -6   3 24.0148 10.4568   5
   7  -6  -3 4.48578 10.9121   5
   7  -6  -3 18.7433 11.4711   1
  -7  -6   3 14.8693 9.90818   1
  -7  -6   3 23.3789 13.7937   7
  -7  -6   3 10.4084 11.2965   6
  -7   6   3 28.0124 11.1165   6
  -7   6   3 7.97259 6.68898   4
   7   6  -3 48.5894 12.8905   2
  -7   6   3 9.92395 8.42650   3
  -6  -6   3 35.4905 9.87354   6
   6  -6  -3 15.2940 12.4506   5
  -6  -6   3 29.1258 9.86261   5
  -6  -6   3 5.34599 8.74001   1
   6  -6  -3 9.98169 9.28896   1
  -6  -6   3 -0.0623 11.3170   7
   6   6  -3 14.2564 10.4548   2
   6   6  -3 16.8410 15.4508   6
  -6   6   3 -0.4959 12.1284   7
  -6   6   3 18.6243 6.32769   4
  -6   6   3 12.9107 7.68867   3
  -6   6   3 4.64876 9.57270   6
  -5  -6   3 170.493 15.3214   6
   5  -6  -3 195.122 17.4677   5
  -5  -6   3 230.074 18.9593   5
   5  -6  -3 198.596 16.4107   1
  -5  -6   3 208.097 16.9088   1
  -5  -6   3 198.960 20.8307   7
  -5  -6   3 207.703 15.8548   5
   5   6  -3 194.601 18.9068   2
  -5   6   3 189.113 14.8742   3
   5   6  -3 170.546 13.8541   3
   5   6  -3 180.392 11.3444   4
   5   6  -3 195.903 20.8100   6
  -5   6   3 158.036 24.3570   6
  -5   6   3 180.177 11.4690   4
  -5   6   3 180.770 19.4534   7
   4  -6  -3 387.960 18.4517   1
  -4  -6   3 391.472 17.8886   5
  -4  -6   3 388.934 17.0198   6
  -4  -6   3 390.525 19.2023   1
   4  -6  -3 391.540 19.2206   5
  -4  -6   3 369.644 19.6577   5
  -4  -6   3 408.250 22.0590   7
   4   6  -3 387.365 20.6165   6
   4   6  -3 395.272 25.3936   7
   4   6  -3 369.964 20.0958   2
  -4   6   3 412.924 20.7285   7
  -4   6   3 375.468 13.8183   4
  -4   6   3 378.621 16.5543   3
  -4   6   3 411.698 20.3616   6
   4   6  -3 372.546 13.2396   4
   4   6  -3 394.199 15.4317   3
  -3  -6   3 454.766 22.1969   7
  -3  -6   3 453.821 18.2789   5
  -3  -6   3 479.496 19.4287   1
  -3  -6   3 463.970 17.2847   6
   3  -6  -3 476.662 19.4405   1
  -3  -6   3 436.899 21.2810   2
   3  -6  -3 461.033 18.9761   5
   3   6  -3 480.719 19.8853   6
  -3   6   3 437.688 21.0452   5
   3   6  -3 459.547 19.5638   2
  -3   6   3 463.188 17.7836   3
   3   6  -3 470.443 16.7385   3
  -3   6   3 441.339 20.9289   7
   3   6  -3 474.190 14.3338   4
   3   6  -3 468.534 24.9039   7
   3   6  -3 468.034 20.5143   5
  -3   6   3 471.860 20.9113   6
  -2  -6   3 1794.94 41.9195   2
  -2  -6   3 1781.71 39.2383   6
  -2  -6   3 1807.48 41.1343   5
   2  -6  -3 1717.10 41.6671   7
  -2  -6   3 1771.53 42.5013   1
   2  -6  -3 1770.69 39.6830   5
  -2  -6   3 1779.56 44.3813   7
   2  -6  -3 1804.37 42.6440   1
  -2   6   3 1746.64 33.2449   2
  -2   6   3 1769.05 43.0439   7
   2   6  -3 1801.47 46.0296   7
   2   6  -3 1830.14 36.8079   4
   2   6  -3 1811.69 40.0666   6
   2   6  -3 1772.90 41.3387   2
  -2   6   3 1767.32 40.6980   5
  -2   6   3 1769.46 40.1246   3
   2   6  -3 1806.07 38.8706   3
  -2   6   3 1848.32 44.3462   6
   2   6  -3 1764.68 41.9657   5
  -1  -6   3 120.556 12.3820   1
   1  -6  -3 92.6145 10.9671   1
  -1  -6   3 125.570 13.2797   2
   1  -6  -3 102.564 12.2057   7
   1  -6  -3 107.572 9.82243   5
   1  -6  -3 83.7771 10.4706   6
  -1  -6   3 102.084 12.0978   5
  -1  -6   3 74.5998 8.80368   7
  -1   6   3 108.482 11.6620   5
   1   6  -3 87.2412 11.5126   7
   1   6  -3 94.6538 10.6905   6
  -1   6   3 127.857 13.4922   6
  -1   6   3 111.189 13.5271   6
   1   6  -3 119.115 11.2687   5
   1   6  -3 106.411 10.9420   2
  -1   6   3 115.788 14.3918   7
   1   6  -3 100.575 8.99078   4
   1   6  -3 123.466 11.2949   3
  -1   6   3 112.868 10.5925   3
  -1   6   3 114.072 9.03406   2
   1   6  -3 116.528 10.9992   6
   0  -6  -3 20.6580 8.10835   6
   0  -6   3 24.0761 8.81744   7
   0  -6  -3 21.5439 7.04221   2
   0  -6  -3 22.2253 8.01307   7
   0  -6  -3 26.8202 5.45299   5
   0  -6  -3 17.7277 6.86412   1
   0  -6   3 18.7151 6.96596   1
   0  -6   3 11.4787 7.14457   2
   0  -6   3 21.0510 7.46011   5
   0   6  -3 15.5430 6.82678   6
   0   6   3 12.1044 8.27321   7
   0   6  -3 19.8089 9.89805   7
   0   6   3 17.8402 6.26836   5
   0   6   3 18.3022 8.16177   6
   0   6  -3 18.9990 8.26069   5
   0   6  -3 13.1660 9.45000   4
   0   6   3 19.0697 5.70601   2
   0   6  -3 22.8951 5.73421   2
   0   6  -3 17.9981 7.35249   3
   0   6  -3 28.6300 8.88817   6
  -1  -6  -3 50.3730 8.73749   2
  -1  -6  -3 57.0395 9.86882   7
  -1  -6  -3 52.4938 8.54304   1
   1  -6   3 66.7813 7.45479   2
   1  -6   3 58.9751 9.24742   1
  -1  -6  -3 66.8534 10.4088   6
   1  -6   3 49.2583 9.10176   5
  -1  -6  -3 62.9151 7.63497   5
   1  -6   3 43.4282 9.33038   7
  -1   6  -3 59.1027 9.95207   5
  -1   6  -3 62.7933 6.46881   4
   1   6   3 58.1992 6.29672   5
  -1   6  -3 53.0410 10.3786   6
  -1   6  -3 59.0353 11.4947   7
   1   6   3 62.5855 8.35338   2
   1   6   3 51.9486 9.60787   6
  -1   6  -3 67.3399 8.47479   2
   1   6   3 43.4220 9.75658   7
  -1   6  -3 66.5635 8.55440   3
  -1   6  -3 53.3798 8.75103   6
   2  -6   3 593.722 22.5365   5
  -2  -6  -3 581.708 22.9773   6
  -2  -6  -3 556.857 17.6078   4
   2  -6   3 599.532 23.7386   7
  -2  -6  -3 573.238 22.3371   2
   2  -6   3 558.366 20.7829   1
  -2  -6  -3 568.961 20.8352   1
  -2  -6  -3 578.557 23.9314   7
  -2  -6  -3 565.952 14.2980   5
  -2  -6  -3 580.047 14.2913   5
   2  -6   3 580.907 16.8159   2
   2  -6   3 587.516 16.2527   2
  -2   6  -3 605.567 26.4855   7
  -2   6  -3 605.188 21.6198   6
   2   6   3 591.079 27.1317   6
  -2   6  -3 542.138 23.8939   6
   2   6   3 592.863 25.7749   7
   2   6   3 606.603 21.8890   2
  -2   6  -3 608.923 19.5589   3
  -2   6  -3 573.515 16.8111   4
  -3  -6  -3 18.5994 4.54936   5
  -3  -6  -3 9.82558 8.88014   6
   3  -6   3 25.8618 5.23669   2
  -3  -6  -3 22.4423 6.15927   4
  -3  -6  -3 28.1410 10.6994   7
   3  -6   3 27.5095 5.56536   2
  -3  -6  -3 27.6257 4.92772   5
  -3  -6  -3 28.2961 8.82514   1
   3  -6   3 28.1718 9.52765   5
   3  -6   3 18.1204 8.63738   1
   3   6   3 17.8067 12.4902   7
  -3   6  -3 16.3855 5.79188   4
  -3   6  -3 24.0099 10.0531   6
   3   6   3 23.3381 9.24416   2
  -3   6  -3 24.1408 13.2800   7
  -3   6  -3 31.4294 8.50449   3
  -3   6  -3 27.0465 12.4786   6
   4  -6   3 27.2206 9.43236   1
  -4  -6  -3 32.6079 5.55409   5
  -4  -6  -3 27.0321 11.5925   7
  -4  -6  -3 40.7507 6.18913   5
  -4  -6  -3 33.9798 6.87284   4
   4  -6   3 24.4910 9.88081   5
  -4  -6  -3 26.7856 10.3910   6
   4  -6   3 36.2171 5.19646   2
   4  -6   3 37.7561 5.36723   2
  -4  -6  -3 36.9859 9.45497   1
  -4   6  -3 25.5480 10.9415   6
  -4   6  -3 38.4563 8.38298   3
  -4   6  -3 33.8316 15.2054   7
  -4   6  -3 36.1923 6.37332   4
   4   6   3 37.9292 14.3052   7
   4   6   3 35.9746 10.3586   2
   5  -6   3 230.196 17.8406   1
  -5  -6  -3 181.589 13.8630   5
  -5  -6  -3 225.434 19.7796   6
   5  -6   3 215.157 9.46662   2
  -5  -6  -3 192.131 23.9869   7
   5  -6   3 183.128 8.96058   2
  -5  -6  -3 196.533 17.0506   1
   5  -6   3 226.115 21.1562   5
  -5   6  -3 180.536 11.7526   4
  -5   6  -3 166.621 18.7801   7
   5   6   3 211.699 21.5564   7
   5   6   3 127.205 19.9221   2
  -5   6  -3 203.362 15.5541   3
  -5   6  -3 203.610 26.0848   6
  -6  -6  -3 87.0261 14.7279   6
  -6  -6  -3 120.491 14.6237   1
   6  -6   3 145.601 18.6988   5
  -6  -6  -3 118.076 17.7686   7
  -6  -6  -3 102.447 12.2478   5
   6  -6   3 110.731 15.4151   1
  -6   6  -3 90.2963 15.3931   6
  -6   6  -3 83.2233 8.94933   4
  -6   6  -3 93.2149 12.0906   3
   6   6   3 81.6179 13.7644   2
   7  -6   3 69.7337 14.3501   5
  -7  -6  -3 91.7031 14.6429   1
   7  -6   3 75.2012 17.3478   1
  -7  -6  -3 90.4685 19.9775   7
  -7  -6  -3 86.0477 15.1154   6
  -7   6  -3 70.8060 10.8392   3
   7   6   3 83.6758 14.8835   2
  -7   6  -3 94.7100 16.3824   6
  -7   6  -3 69.4321 9.20762   4
  -8  -6  -3 36.0167 16.2673   1
  -8  -6  -3 52.2446 16.8486   6
   8  -6   3 9.87663 17.2618   1
   8  -6   3 42.2588 14.3661   5
  -8   6  -3 30.1640 14.8732   6
  -8   6  -3 23.8477 12.7308   3
  -8   6  -3 15.0421 8.45028   4
   8   6   3 44.5247 14.0985   2
  -9  -6  -3 54.9651 20.0031   6
  -9  -6  -3 40.2952 20.3296   1
  -9   6  -3 13.0975 9.66387   4
  -9   6  -3 18.5142 13.6804   3
  -9   6  -3 1.97052 18.3206   1
  -9  -7   3 36.6764 24.8519   7
   9  -7  -3 47.0533 18.6887   5
  -9   7   3 48.4778 10.9947   4
  -9   7   3 24.5954 12.2711   3
  -8  -7   3 29.4088 16.8515   6
   8  -7  -3 -10.134 14.2561   5
   8  -7  -3 19.3320 15.3443   1
  -8  -7   3 21.1112 15.9272   5
  -8  -7   3 34.1943 21.1178   7
  -8  -7   3 44.8506 15.7060   1
  -8   7   3 12.6669 9.15015   4
  -8   7   3 17.5298 11.5539   3
  -8   7   3 -14.228 13.0935   6
   8   7  -3 27.1787 15.7547   2
  -7  -7   3 88.0398 24.1214   7
   7  -7  -3 109.641 16.0702   5
   7  -7  -3 126.921 15.9463   1
  -7  -7   3 128.054 16.4008   1
  -7  -7   3 112.980 15.5112   5
  -7  -7   3 110.570 15.9910   6
  -7   7   3 90.4238 14.3012   6
  -7   7   3 85.7109 9.12456   4
   7   7  -3 92.4983 17.1582   2
  -7   7   3 96.3906 12.3926   3
  -6  -7   3 43.6830 11.8046   5
  -6  -7   3 44.4702 14.6363   7
  -6  -7   3 34.0341 11.9036   6
   6  -7  -3 22.5870 12.8111   5
  -6  -7   3 21.4927 11.8807   1
   6  -7  -3 42.1884 12.1621   1
   6   7  -3 16.6808 12.4695   2
  -6   7   3 26.3619 11.7055   6
  -6   7   3 26.5996 9.24382   3
  -6   7   3 20.8042 7.60834   4
  -5  -7   3 58.1261 11.5530   6
  -5  -7   3 50.8258 13.8915   7
  -5  -7   3 44.2293 10.9741   5
  -5  -7   3 82.8362 12.6411   1
   5  -7  -3 58.0139 12.0218   5
   5  -7  -3 67.9189 11.2060   1
   5   7  -3 66.2809 13.7841   2
  -5   7   3 47.8282 7.74466   4
  -5   7   3 48.0508 11.6913   6
  -5   7   3 37.0389 8.31546   3
   5   7  -3 50.3909 11.2950   3
   5   7  -3 66.7784 17.2293   6
   5   7  -3 53.9861 8.29853   4
   4  -7  -3 210.716 16.7725   1
   4  -7  -3 210.775 18.2721   5
  -4  -7   3 208.616 16.7241   5
  -4  -7   3 228.374 16.7745   6
  -4  -7   3 224.207 22.5367   7
  -4  -7   3 212.296 16.7628   1
   4   7  -3 231.863 31.2374   7
   4   7  -3 189.869 12.1765   4
  -4   7   3 206.168 14.4364   3
  -4   7   3 207.879 12.2247   4
  -4   7   3 210.402 18.7496   6
   4   7  -3 174.703 20.6581   3
   4   7  -3 233.063 23.3778   6
  -4   7   3 204.193 22.3982   7
   4   7  -3 177.805 18.8895   2
   3  -7  -3 91.7827 11.4449   5
  -3  -7   3 64.9946 10.3816   1
   3  -7  -3 94.2154 11.7542   1
  -3  -7   3 109.964 11.4779   5
  -3  -7   3 100.374 13.9074   7
  -3  -7   3 99.4502 10.8794   6
   3   7  -3 97.5609 13.8865   6
   3   7  -3 91.5158 9.78610   3
  -3   7   3 102.705 12.9167   6
   3   7  -3 96.2797 16.4407   7
  -3   7   3 85.8543 13.6207   7
   3   7  -3 84.7978 8.63591   4
  -3   7   3 105.052 13.1158   3
   3   7  -3 112.632 11.9586   2
   3   7  -3 106.688 14.4784   5
  -2  -7   3 83.1108 11.1186   1
   2  -7  -3 64.1020 9.67895   5
  -2  -7   3 54.9122 9.95555   7
   2  -7  -3 68.2971 10.6600   1
  -2  -7   3 57.6541 13.0019   2
   2  -7  -3 67.2771 11.4748   7
  -2  -7   3 75.8224 10.3182   5
   2   7  -3 66.7821 12.9302   5
   2   7  -3 62.6960 9.41916   3
  -2   7   3 63.3166 9.15328   3
   2   7  -3 80.7277 10.1466   6
   2   7  -3 82.7842 12.8999   6
   2   7  -3 78.5981 7.94932   4
   2   7  -3 43.2054 13.1081   7
  -2   7   3 50.9436 11.8157   5
   2   7  -3 54.6018 9.33194   2
  -2   7   3 68.7936 13.0392   7
  -2   7   3 69.4190 11.6304   6
   1  -7  -3 182.170 12.3974   2
  -1  -7   3 177.569 18.0551   2
  -1  -7   3 196.307 15.8715   1
  -1  -7   3 182.819 15.7553   5
   1  -7  -3 189.912 12.7552   5
   1  -7  -3 179.902 14.4767   1
  -1  -7   3 203.942 19.9003   7
  -1   7   3 191.987 19.9452   7
   1   7  -3 186.013 14.8921   3
  -1   7   3 180.369 13.8066   3
   1   7  -3 184.593 22.3468   7
   1   7  -3 188.628 14.5388   6
   1   7  -3 170.060 18.9888   6
  -1   7   3 195.257 16.2974   5
   1   7  -3 191.646 14.0049   2
  -1   7   3 196.924 17.3608   6
   1   7  -3 197.262 11.8152   4
   0  -7  -3 134.261 17.7842   7
   0  -7   3 183.901 15.9145   5
   0  -7   3 147.416 15.4553   1
   0  -7  -3 158.905 11.5218   5
   0  -7   3 159.982 15.8555   2
   0  -7  -3 174.367 17.2738   6
   0  -7   3 160.028 19.6611   7
   0  -7  -3 150.388 15.0314   2
   0  -7  -3 153.692 14.4551   1
   0   7  -3 155.512 19.9942   6
   0   7   3 145.128 12.3900   2
   0   7   3 130.996 13.9986   5
   0   7  -3 210.523 20.8185   7
   0   7  -3 154.950 11.3461   2
   0   7  -3 144.255 10.8303   4
   0   7  -3 159.930 13.6220   3
   0   7   3 112.464 13.7504   7
   0   7  -3 124.218 14.8159   6
   0   7   3 127.380 12.2910   3
  -1  -7  -3 128.152 14.2592   7
  -1  -7  -3 140.842 13.2123   1
   1  -7   3 127.733 13.6957   5
   1  -7   3 125.760 15.0100   1
  -1  -7  -3 122.839 16.0801   6
  -1  -7  -3 124.971 12.5401   2
   1  -7   3 147.813 15.9931   7
   1  -7   3 126.477 14.0970   2
  -1  -7  -3 108.569 11.1766   5
   1   7   3 131.692 14.2284   2
   1   7   3 118.528 12.2496   5
   1   7   3 116.726 13.1347   3
  -1   7  -3 135.319 14.0252   3
  -1   7  -3 120.838 15.5163   6
   1   7   3 135.176 15.5272   7
  -1   7  -3 144.064 15.5483   6
  -1   7  -3 124.888 10.1142   4
  -1   7  -3 147.777 17.1464   7
  -1   7  -3 134.297 10.7088   2
   2  -7   3 41.0503 10.9069   5
  -2  -7  -3 40.9930 10.8115   6
   2  -7   3 42.2601 6.93935   2
   2  -7   3 38.0209 9.97728   1
   2  -7   3 44.0325 8.92372   2
   2  -7   3 55.7544 12.8393   7
  -2  -7  -3 42.7866 12.6260   7
  -2  -7  -3 58.2316 6.73418   5
  -2  -7  -3 53.1466 10.8502   1
  -2  -7  -3 54.6625 19.1353   2
  -2  -7  -3 47.4245 6.03301   5
   2   7   3 50.7237 9.96470   2
  -2   7  -3 17.9246 14.0056   6
   2   7   3 53.0297 21.2803   7
  -2   7  -3 37.4537 7.75321   3
  -2   7  -3 39.4704 15.4828   7
  -2   7  -3 43.0236 6.67549   4
  -2   7  -3 37.7395 10.1700   6
  -3  -7  -3 94.2848 19.3043   1
  -3  -7  -3 102.130 9.35447   5
   3  -7   3 89.7835 13.0088   5
   3  -7   3 79.2903 13.9538   1
  -3  -7  -3 91.4664 24.7486   7
  -3  -7  -3 107.659 14.1052   6
  -3  -7  -3 88.2092 8.58998   5
  -3   7  -3 115.274 13.8347   3
   3   7   3 114.014 19.4183   7
  -3   7  -3 85.4014 16.8254   7
  -3   7  -3 115.129 13.7393   6
  -3   7  -3 93.9142 8.41510   4
   3   7   3 100.877 12.7468   2
  -4  -7  -3 124.673 15.1344   7
  -4  -7  -3 112.078 9.26699   5
  -4  -7  -3 139.463 13.9444   1
   4  -7   3 123.343 14.7893   5
   4  -7   3 141.896 15.1444   1
  -4   7  -3 132.052 11.4428   4
  -4   7  -3 128.523 15.1203   6
   4   7   3 133.827 14.9108   2
  -4   7  -3 120.502 12.1334   3
   5  -7   3 165.876 20.0262   1
  -5  -7  -3 197.832 21.6571   7
   5  -7   3 154.702 18.6300   5
  -5  -7  -3 155.732 15.7106   1
  -5  -7  -3 131.908 16.1926   6
   5   7   3 115.355 14.7551   2
  -5   7  -3 132.589 12.2182   4
  -5   7  -3 133.998 17.4800   3
  -5   7  -3 141.109 17.3674   6
  -6  -7  -3 388.981 27.9078   6
  -6  -7  -3 346.131 24.1823   1
   6  -7   3 435.402 27.2928   5
   6  -7   3 397.233 27.0929   1
  -6   7  -3 364.824 16.4492   4
   6   7   3 368.891 27.5735   2
  -6   7  -3 306.150 26.6049   6
  -6   7  -3 390.893 22.3122   3
   7  -7   3 36.2839 16.9083   5
  -7  -7  -3 57.7292 15.9792   1
   7  -7   3 60.7825 17.9710   1
  -7  -7  -3 58.3318 17.0954   6
  -7   7  -3 29.3301 9.95877   3
  -7   7  -3 44.7206 17.7880   6
  -7   7  -3 53.4743 9.56531   4
   7   7   3 46.0337 14.6787   2
  -8  -7  -3 249.347 26.5752   6
  -8  -7  -3 283.043 30.5540   1
   8  -7   3 214.815 25.2810   1
   8  -7   3 250.243 29.0256   5
  -8   7  -3 164.549 23.2741   6
  -8   7  -3 236.626 17.7338   4
  -8   7  -3 202.557 20.8694   3
   8   7   3 310.630 29.5572   2
   8  -8  -3 52.0215 19.3763   5
  -8   8   3 14.5063 10.3108   4
   8   8  -3 46.2939 21.5285   2
  -8   8   3 33.7174 12.8810   3
  -7  -8   3 36.1415 22.4029   7
   7  -8  -3 26.1950 15.1550   1
   7  -8  -3 -7.1734 16.1459   5
  -7  -8   3 20.6700 13.7824   1
  -7   8   3 14.0387 12.1383   3
  -7   8   3 6.35922 8.19745   4
   7   8  -3 0.54805 16.7334   2
  -7   8   3 -10.510 14.4311   6
  -6  -8   3 81.2418 20.2758   7
  -6  -8   3 85.3344 14.4176   1
   6  -8  -3 73.1365 13.5103   1
   6  -8  -3 74.7594 16.8116   5
  -6  -8   3 73.2795 16.0168   6
  -6  -8   3 64.5705 14.3653   5
   6   8  -3 57.4121 16.0977   2
  -6   8   3 63.5370 16.2249   6
  -6   8   3 68.8520 12.4757   3
  -6   8   3 61.3399 9.40493   4
   5  -8  -3 192.721 22.1024   5
   5  -8  -3 206.943 19.0591   1
  -5  -8   3 150.878 15.1618   1
  -5  -8   3 216.866 23.2030   7
  -5  -8   3 193.632 20.6236   5
  -5  -8   3 176.167 21.5475   6
  -5   8   3 197.564 17.7311   3
  -5   8   3 160.468 13.0743   4
   5   8  -3 175.436 15.2812   4
   5   8  -3 171.811 17.4999   2
   5   8  -3 190.810 18.9392   3
  -5   8   3 178.309 18.8245   6
  -4  -8   3 120.889 13.9892   6
   4  -8  -3 87.8483 12.6176   1
  -4  -8   3 95.6256 13.3688   5
  -4  -8   3 68.2157 11.9702   1
   4  -8  -3 106.831 14.6957   5
  -4  -8   3 103.047 18.2312   7
  -4   8   3 101.826 12.8026   3
  -4   8   3 85.0907 14.3241   6
  -4   8   3 82.2509 8.65903   4
   4   8  -3 93.6533 12.9332   3
   4   8  -3 105.640 9.83554   4
   4   8  -3 103.870 14.4963   2
  -3  -8   3 53.1691 12.5086   6
  -3  -8   3 52.2253 15.7109   7
   3  -8  -3 68.9686 12.6489   5
  -3  -8   3 79.1681 11.9882   1
  -3  -8   3 66.1633 11.8273   5
   3  -8  -3 78.3770 12.3787   1
   3   8  -3 55.5365 11.7204   2
  -3   8   3 63.2328 7.83593   4
  -3   8   3 47.2371 12.9711   6
   3   8  -3 63.0815 11.8594   3
  -3   8   3 51.5864 10.0193   3
   3   8  -3 60.0924 8.73932   4
  -2  -8   3 290.583 19.0690   1
  -2  -8   3 240.249 18.9643   5
   2  -8  -3 260.766 18.7305   5
  -2  -8   3 368.899 32.7389   7
   2  -8  -3 272.011 17.7025   1
   2   8  -3 307.251 33.3534   7
  -2   8   3 284.826 21.2277   6
   2   8  -3 279.350 27.2919   6
  -2   8   3 271.654 16.1108   3
  -2   8   3 258.604 24.3661   5
   2   8  -3 249.621 18.3548   6
   2   8  -3 241.407 18.6258   2
   2   8  -3 278.715 14.4248   4
   2   8  -3 270.022 19.0058   3
  -1  -8   3 149.269 17.1348   5
   1  -8  -3 169.729 15.3036   1
  -1  -8   3 172.095 17.0694   1
   1  -8  -3 149.359 14.7586   5
  -1  -8   3 135.873 16.0176   2
  -1  -8   3 147.139 17.3609   7
   1   8  -3 143.655 21.2346   7
   1   8  -3 161.350 18.2156   6
  -1   8   3 167.881 17.4635   6
  -1   8   3 177.672 15.0712   3
   1   8  -3 178.322 15.5987   2
   1   8  -3 154.334 12.3633   4
   1   8  -3 160.594 17.3216   6
  -1   8   3 168.814 11.3763   2
  -1   8   3 168.440 20.8841   5
   1   8  -3 189.399 16.7635   3
   0  -8   3 266.623 20.8660   2
   0  -8   3 350.375 21.1627   5
   0  -8   3 284.691 19.8163   1
   0  -8  -3 286.267 26.1309   7
   0  -8  -3 293.187 15.1208   5
   0  -8  -3 263.859 18.1515   1
   0  -8  -3 308.316 21.8737   2
   0   8  -3 306.641 15.6961   2
   0   8  -3 274.683 17.3139   3
   0   8  -3 243.946 27.6271   6
   0   8  -3 294.675 14.6073   4
   0   8  -3 294.268 19.5884   6
   0   8   3 290.259 21.9787   5
   0   8   3 293.285 17.2027   3
   0   8   3 282.489 15.9222   2
   0   8  -3 280.614 32.5886   7
  -1  -8  -3 -10.665 13.3908   2
  -1  -8  -3 -1.9527 9.32173   1
  -1  -8  -3 -9.3463 11.8240   7
   1  -8   3 14.5642 12.5886   7
  -1  -8  -3 5.68436 7.04482   5
   1  -8   3 15.5856 11.1529   5
   1  -8   3 1.78867 9.03123   1
   1   8   3 15.1479 9.39249   2
  -1   8  -3 2.72672 10.2333   6
  -1   8  -3 19.4970 10.3544   3
  -1   8  -3 8.58008 6.73540   4
   1   8   3 -4.6734 7.81630   3
  -1   8  -3 18.4990 6.71772   2
  -1   8  -3 0.81634 17.3540   7
   2  -8   3 498.452 32.5679   5
   2  -8   3 500.220 30.5013   7
  -2  -8  -3 522.201 34.6023   6
  -2  -8  -3 509.940 24.1977   1
   2  -8   3 499.514 24.3447   1
   2  -8   3 504.808 19.4374   2
  -2  -8  -3 519.583 34.7296   7
   2   8   3 491.085 20.7162   3
  -2   8  -3 488.163 17.5297   4
  -2   8  -3 435.109 20.4005   3
  -2   8  -3 501.523 24.4488   6
   2   8   3 491.013 23.6843   2
  -3  -8  -3 81.3065 14.7693   6
  -3  -8  -3 53.5252 12.8841   1
   3  -8   3 65.5904 14.0271   5
   3  -8   3 60.6367 12.6862   1
  -3   8  -3 90.2942 12.5795   3
   3   8   3 74.5472 13.5867   2
  -3   8  -3 65.2538 8.95994   4
  -3   8  -3 75.0072 17.5795   6
   3   8   3 79.3025 11.8194   3
   4  -8   3 23.4844 12.9898   1
  -4  -8  -3 32.2619 14.5083   6
   4  -8   3 41.6076 13.6328   5
  -4  -8  -3 45.1662 13.0140   1
   4   8   3 38.7379 13.4500   2
  -4   8  -3 8.53613 9.03987   3
  -4   8  -3 22.9357 7.47404   4
   4   8   3 33.9575 11.4207   3
  -4   8  -3 34.2466 14.6300   6
  -5  -8  -3 117.438 18.3365   6
  -5  -8  -3 107.745 17.0234   1
   5  -8   3 91.0377 16.3793   1
   5  -8   3 94.6249 17.0064   5
  -5   8  -3 74.6140 17.9895   6
   5   8   3 134.329 18.1523   2
  -5   8  -3 75.3551 9.02002   4
   5   8   3 98.9867 13.9695   3
  -5   8  -3 92.3566 12.2760   3
   6  -8   3 20.7573 16.4659   1
  -6  -8  -3 2.74491 16.2005   6
  -6  -8  -3 43.9564 15.5005   1
   6  -8   3 38.0765 17.4496   5
  -6   8  -3 19.9034 12.4265   3
   6   8   3 33.6787 14.4083   3
  -6   8  -3 27.2716 8.53161   4
   6   8   3 15.8974 16.4959   2
  -6   8  -3 2.53507 17.9449   6
  -7  -8  -3 -1.0419 17.2401   1
   7  -8   3 50.6699 19.7655   1
   7  -8   3 22.5135 19.8769   5
  -7  -8  -3 12.6702 19.8478   6
  -7   8  -3 31.2080 20.6596   6
  -7   8  -3 8.32738 9.17608   4
   7   8   3 20.4940 19.1122   2
   7  -9  -3 -12.322 20.0769   5
  -7   9   3 -2.6153 12.9454   3
   7   9  -3 -23.970 19.1667   2
  -7   9   3 10.3992 10.6261   4
   6  -9  -3 19.7683 16.5651   1
  -6  -9   3 15.6630 15.0339   1
   6  -9  -3 9.37598 18.3154   5
  -6   9   3 -6.4922 11.7554   3
   6   9  -3 10.4151 17.3129   2
  -6   9   3 -17.597 7.83018   4
  -6   9   3 -20.075 16.1915   6
   5  -9  -3 53.0256 13.6977   1
   5  -9  -3 58.9762 17.2231   5
  -5  -9   3 46.8843 13.4661   1
   5   9  -3 64.4173 17.3775   2
  -5   9   3 31.4662 9.94637   3
  -5   9   3 33.2469 15.5742   6
  -5   9   3 49.8742 8.95617   4
   5   9  -3 72.9255 17.1907   3
   5   9  -3 32.4787 11.1532   4
  -4  -9   3 50.2936 22.3310   6
  -4  -9   3 61.9109 13.1694   1
  -4  -9   3 37.1165 13.9885   5
   4  -9  -3 35.3177 15.5959   5
   4  -9  -3 54.4312 12.1069   1
   4   9  -3 45.2411 15.8370   2
   4   9  -3 47.3038 10.3279   4
  -4   9   3 33.1182 9.99450   3
  -4   9   3 54.4292 15.5295   6
  -4   9   3 23.5848 7.70563   4
   4   9  -3 42.9581 13.2119   3
  -3  -9   3 61.5070 13.3460   1
  -3  -9   3 39.7520 13.4753   5
   3  -9  -3 72.0965 14.6326   5
  -3  -9   3 53.9118 20.9655   7
   3  -9  -3 75.9491 12.8318   1
  -3   9   3 51.6838 15.5846   6
  -3   9   3 72.0238 11.5535   3
  -3   9   3 59.6634 8.47038   4
   3   9  -3 46.9139 12.0176   3
   3   9  -3 53.1673 15.1299   6
   3   9  -3 51.5684 10.6306   4
  -2  -9   3 41.5452 11.2923   1
  -2  -9   3 36.2610 12.9357   5
   2  -9  -3 42.4422 12.8507   5
   2  -9  -3 45.1234 11.1977   1
  -2  -9   3 50.4019 19.9883   7
   2   9  -3 47.1479 9.37485   4
   2   9  -3 29.1621 12.8618   6
  -2   9   3 33.0433 9.96273   3
  -2   9   3 34.0270 7.62259   4
  -2   9   3 61.1859 14.4823   6
   2   9  -3 57.5866 12.3553   2
   2   9  -3 39.7187 11.0802   3
  -1  -9   3 93.1738 13.8503   1
   1  -9  -3 114.911 13.5066   5
   1  -9  -3 124.397 14.2510   1
  -1  -9   3 112.647 21.9569   7
  -1  -9   3 138.884 16.3408   5
   1   9  -3 155.382 16.3740   6
   1   9  -3 120.092 10.7504   4
   1   9  -3 144.439 17.9404   2
  -1   9   3 138.777 17.0947   6
   1   9  -3 106.522 13.2918   3
  -1   9   3 103.538 12.9464   3
   0  -9  -3 106.409 14.5588   5
   0  -9   3 124.000 15.0827   1
   0  -9   3 154.505 25.4379   5
   0  -9  -3 99.7671 13.4390   1
   0   9  -3 101.905 10.1646   4
   0   9  -3 133.458 16.2975   2
   0   9   3 108.132 16.3765   6
   0   9   3 111.328 15.5473   2
   0   9  -3 150.008 19.1271   3
   0   9  -3 146.070 16.7138   6
   0   9   3 142.245 16.6744   3
   1  -9   3 18.7691 11.4365   1
  -1  -9  -3 31.9236 11.0015   1
  -1  -9  -3 29.5242 15.9065   6
   1  -9   3 13.2905 14.1865   5
  -1   9  -3 38.8290 14.2431   6
   1   9   3 8.54260 11.3378   2
  -1   9  -3 11.9349 7.61773   4
   1   9   3 37.6244 11.3618   3
  -1   9  -3 19.3490 10.2813   3
  -2  -9  -3 -2.8694 11.2973   1
   2  -9   3 43.6578 13.7692   1
   2  -9   3 25.7932 14.0002   5
  -2  -9  -3 35.6109 15.6711   6
  -2   9  -3 31.2266 15.0890   6
   2   9   3 16.7358 13.7761   2
  -2   9  -3 12.3314 9.56308   3
   2   9   3 35.9479 11.0712   3
  -2   9  -3 23.7372 8.09825   4
  -3  -9  -3 0.23658 16.4154   6
  -3  -9  -3 19.2921 13.3113   1
   3  -9   3 9.25273 14.7438   5
   3  -9   3 9.02577 14.2676   1
  -3   9  -3 4.86077 15.9392   6
   3   9   3 28.8906 14.8186   2
  -3   9  -3 43.8771 12.4104   3
   3   9   3 4.36730 11.7411   3
  -3   9  -3 19.1067 8.21260   4
   4  -9   3 112.659 20.4465   5
  -4  -9  -3 93.6235 17.5651   1
  -4  -9  -3 135.726 21.6043   6
   4  -9   3 104.760 17.9018   1
  -4   9  -3 98.7561 10.7278   4
  -4   9  -3 105.484 13.2363   3
   4   9   3 158.220 19.9080   2
  -4   9  -3 68.7395 19.5957   6
   4   9   3 106.778 15.0176   3
  -5  -9  -3 14.7181 20.0074   6
   5  -9   3 25.2672 18.1107   1
  -5  -9  -3 48.0807 16.8199   1
   5  -9   3 18.2306 18.3997   5
  -5   9  -3 15.5936 19.6244   6
   5   9   3 27.0922 15.2877   3
  -5   9  -3 10.8453 7.70485   4
   5   9   3 65.9566 19.7580   2
  -6  -9  -3 -11.989 23.0975   6
   6  -9   3 39.3269 23.2527   5
   6  -9   3 35.6604 22.0750   1
  -6  -9  -3 18.6469 18.6622   1
   6   9   3 72.0130 22.8034   2
  -6   9  -3 10.6115 9.77953   4
  -6   9  -3 5.85659 21.9392   6
   6   9   3 16.4926 16.9960   3
   5 -10  -3 26.5180 21.4050   5
   5  10  -3 25.3841 17.0714   3
   5  10  -3 60.3799 14.4710   4
  -5  10   3 58.8556 16.1499   3
   5  10  -3 41.9191 21.3155   2
  -5  10   3 35.7255 10.4960   4
   4 -10  -3 7.23003 19.4259   5
   4  10  -3 8.78560 11.5472   4
  -4  10   3 22.5335 14.6326   3
  -4  10   3 5.81372 18.5981   6
   4  10  -3 -22.635 15.8312   3
   4  10  -3 -6.6037 18.1850   2
  -3 -10   3 -4.3627 12.2110   1
   3 -10  -3 36.0360 12.5462   1
   3  10  -3 9.58634 16.0719   3
  -3  10   3 8.25580 17.2825   6
  -3  10   3 4.26706 7.74683   4
  -3  10   3 -30.792 12.5310   3
   3  10  -3 26.6891 10.9543   4
   3  10  -3 -4.1715 15.4533   2
   2 -10  -3 63.3747 13.9692   1
  -2 -10   3 102.954 17.0970   1
  -2 -10   3 81.1111 19.2850   5
   2  10  -3 97.2838 17.0058   3
  -2  10   3 78.7537 9.96315   4
  -2  10   3 73.2009 17.8605   6
  -2  10   3 82.8486 14.1638   3
   2  10  -3 72.9771 11.4583   4
  -1 -10   3 8.81867 13.3122   1
   1 -10  -3 24.3737 11.7455   1
  -1 -10   3 15.9802 17.7477   5
  -1  10   3 -1.0067 9.34555   3
  -1  10   3 -4.0026 16.2407   6
   1  10  -3 3.28479 9.12489   4
   1  10  -3 9.24391 13.5184   3
  -1  10   3 -4.9641 7.92146   4
   0 -10   3 71.8407 15.2530   1
   0 -10   3 92.2241 19.3727   5
   0 -10  -3 93.4343 15.1520   1
   0  10  -3 89.5649 11.0943   4
   0  10   3 69.6182 10.3908   4
   0  10   3 68.0045 13.4483   3
   0  10   3 112.132 18.9757   6
   0  10  -3 110.048 19.8793   6
   0  10  -3 58.9461 13.0193   3
   1 -10   3 92.2906 15.2515   1
  -1 -10  -3 110.177 16.1379   1
   1 -10   3 96.1806 19.3187   5
  -1  10  -3 128.208 20.0824   6
  -1  10  -3 120.308 12.1581   4
   1  10   3 117.958 16.2410   3
   1  10   3 126.482 20.0258   6
  -1  10  -3 85.1257 13.1306   3
   2 -10   3 9.05952 18.9327   5
  -2 -10  -3 5.70749 13.7871   1
  -2 -10  -3 28.2345 20.8506   6
   2 -10   3 58.3907 16.2980   1
  -2  10  -3 15.1168 9.00636   4
  -2  10  -3 38.4349 13.0952   3
  -2  10  -3 23.5011 19.3755   6
   2  10   3 36.4167 13.7084   3
   3 -10   3 118.160 21.9776   5
  -3 -10  -3 83.6967 18.0359   1
  -3 -10  -3 66.2359 22.3348   6
   3 -10   3 127.341 20.8634   1
  -3  10  -3 85.3103 22.6845   6
   3  10   3 96.4462 27.4343   2
   3  10   3 105.890 15.5465   3
  -3  10  -3 98.9542 19.7181   3
   4 -10   3 82.7494 23.2862   5
  -4 -10  -3 95.8455 24.8051   6
  -4  10  -3 65.3336 11.7306   4
  -4  10  -3 29.8264 13.9678   3
  -4  10  -3 59.8040 24.7640   6
   4  10   3 98.2073 24.2208   2
   4  10   3 93.9100 16.5376   3
   0  11   3 15.5529 10.5384   4
   0  11   3 31.3996 22.3957   6
   0  11  -3 16.7481 11.7479   4
   0  11   3 44.2999 15.6754   3
 -12   0   4 14.8650 23.1895   6
  12   0  -4 -14.938 23.3339   2
 -11   0   4 28.3795 15.3328   6
 -11   0   4 27.7145 13.4616   1
 -11   0   4 17.5638 13.2042   7
  11   0  -4 20.0245 18.8478   2
  11   0  -4 28.6416 14.5354   5
 -10   0   4 138.778 14.9812   1
 -10   0   4 153.234 17.6329   6
  10   0  -4 157.272 19.3564   5
 -10   0   4 172.109 19.2252   7
  10   0  -4 155.945 18.6948   2
  -9   0   4 226.792 20.0501   6
  -9   0   4 231.637 17.7357   7
   9   0  -4 212.838 20.9938   2
   9   0  -4 220.414 19.0092   5
  -9   0   4 228.671 17.4138   1
   8   0  -4 278.029 20.0811   2
  -8   0   4 287.271 16.6501   7
  -8   0   4 298.682 18.9990   6
  -8   0   4 297.154 20.5579   1
   8   0  -4 314.195 17.7309   5
   7   0  -4 15.6744 8.41781   2
  -7   0   4 14.7722 8.70404   2
  -7   0   4 28.9692 7.60802   1
   7   0  -4 26.5259 7.46258   5
  -7   0   4 16.8008 8.00350   6
   7   0  -4 24.6477 9.75689   6
  -7   0   4 34.1145 7.00423   7
  -6   0   4 149.001 11.9082   6
   6   0  -4 138.244 12.4304   6
  -6   0   4 140.378 8.94673   5
  -6   0   4 142.126 10.1890   7
  -6   0   4 173.511 9.23170   1
  -6   0   4 156.769 11.3766   2
  -6   0   4 166.711 11.0258   1
   6   0  -4 156.836 12.0960   5
   6   0  -4 163.148 12.6756   2
  -5   0   4 9.10068 4.65822   1
  -5   0   4 7.52109 4.10833   7
  -5   0   4 9.23919 4.56384   2
  -5   0   4 10.9336 3.51507   5
  -5   0   4 10.5288 3.92220   1
   5   0  -4 8.90875 5.71354   5
  -5   0   4 14.9923 5.79631   6
   5   0  -4 5.09644 5.66147   2
   5   0  -4 9.34548 5.47487   6
  -4   0   4 561.442 15.8279   1
  -4   0   4 555.686 16.0973   6
  -4   0   4 567.371 15.7151   2
  -4   0   4 556.720 16.4149   1
  -4   0   4 568.684 16.2747   5
  -4   0   4 534.292 14.6949   7
   4   0  -4 564.243 16.2649   6
   4   0  -4 545.756 16.8833   5
   4   0  -4 531.424 16.8052   2
   3   0  -4 235.374 9.40028   6
  -3   0   4 231.435 9.18118   6
  -3   0   4 252.257 9.69184   1
  -3   0   4 242.247 8.05489   7
   3   0  -4 236.368 9.12883   1
  -3   0   4 246.751 9.31197   2
  -3   0   4 232.548 9.37764   5
   3   0  -4 242.388 10.7316   5
   2   0  -4 3313.75 62.5177   5
   2   0  -4 3165.52 62.1663   2
  -2   0   4 3264.42 61.8147   1
  -2   0   4 3233.87 62.0967   2
   2   0  -4 3278.77 61.7599   1
   2   0  -4 3276.56 59.2693   7
  -2   0   4 3309.94 61.1256   6
  -2   0   4 3250.85 61.1756   6
  -1   0   4 7523.16 139.638   5
  -1   0   4 7671.10 138.838   6
   1   0  -4 7630.94 138.880   6
  -1   0   4 7693.79 139.555   7
   1   0  -4 7750.62 139.505   1
  -1   0   4 7601.50 142.498   1
   1   0  -4 7454.32 140.009   2
   1   0  -4 7630.82 139.652   5
  -1   0   4 7794.36 140.065   2
   1   0  -4 7848.56 137.972   7
   0   0  -4 269.630 8.44332   5
   0   0  -4 257.712 9.36092   2
   0   0   4 264.805 8.97684   5
   0   0   4 268.942 6.04515   1
   0   0  -4 256.879 9.13036   6
   0   0   4 244.876 8.77976   6
   0   0   4 264.908 6.07208   1
   1   0   4 191.746 8.23307   5
   1   0   4 171.598 8.86329   6
   1   0   4 191.865 9.44611   2
  -1   0  -4 179.740 8.15316   2
  -1   0  -4 201.893 7.45869   5
  -1   0  -4 189.438 8.85433   6
  -2   0  -4 101.793 7.17524   2
  -2   0  -4 107.169 4.32880   1
   2   0   4 108.925 8.69996   6
  -2   0  -4 98.6463 4.22190   1
  -2   0  -4 99.3390 5.25937   4
   2   0   4 108.403 9.18949   2
  -2   0  -4 96.8772 8.85442   6
   2   0   4 117.234 7.81945   5
  -3   0  -4 1.22837 5.38274   6
  -3   0  -4 4.28915 2.74539   1
  -3   0  -4 0.28051 3.39983   5
   3   0   4 -1.1743 4.86946   5
   3   0   4 7.73974 5.72151   2
   3   0   4 -3.4404 4.43951   6
  -3   0  -4 -3.1502 3.07122   2
  -3   0  -4 1.27671 2.86825   4
  -3   0  -4 3.41862 2.82699   1
  -4   0  -4 21.2988 5.19565   1
   4   0   4 22.0158 5.65953   6
   4   0   4 27.8097 6.36947   5
   4   0   4 20.5478 6.32964   2
  -4   0  -4 22.0397 3.67520   4
  -4   0  -4 13.2606 4.02178   2
  -4   0  -4 21.1026 4.12834   1
  -4   0  -4 21.1216 4.99179   5
  -4   0  -4 21.9437 6.54631   6
  -4   0  -4 27.6333 6.74433   7
  -5   0  -4 464.206 12.4723   4
  -5   0  -4 473.633 19.0586   7
   5   0   4 457.423 17.3941   5
   5   0   4 444.685 18.9635   2
  -5   0  -4 447.011 14.2278   1
  -5   0  -4 437.254 17.9142   6
  -5   0  -4 465.949 16.1038   2
  -5   0  -4 465.872 14.7535   1
  -5   0  -4 449.803 16.3350   5
   5   0   4 453.300 17.9070   6
  -6   0  -4 419.451 20.4058   7
  -6   0  -4 404.305 18.9764   6
  -6   0  -4 410.006 12.5701   4
   6   0   4 423.609 21.0890   2
  -6   0  -4 424.815 15.3257   1
  -6   0  -4 364.280 18.2799   5
  -6   0  -4 412.182 16.7453   1
   6   0   4 392.655 18.9354   5
   7   0   4 118.409 12.9400   5
  -7   0  -4 124.317 13.0350   1
  -7   0  -4 102.696 16.6787   6
  -7   0  -4 111.396 11.7206   1
  -7   0  -4 108.576 9.49237   4
  -7   0  -4 98.7109 12.9261   7
   7   0   4 114.879 14.7140   2
  -8   0  -4 91.4320 11.7709   6
  -8   0  -4 69.4602 14.4620   7
  -8   0  -4 72.0684 7.88419   4
  -8   0  -4 70.0938 11.0974   1
   8   0   4 91.0824 13.5254   5
   8   0   4 81.5292 21.0727   2
  -9   0  -4 5.71334 7.91390   4
   9   0   4 2.21136 13.4362   5
   9   0   4 -5.3855 15.0986   2
  -9   0  -4 -4.3893 14.4177   7
  -9   0  -4 13.5555 9.99136   6
  -9   0  -4 11.3168 11.0211   1
 -10   0  -4 291.978 34.2137   7
  10   0   4 343.570 34.2882   2
 -10   0  -4 331.526 23.8311   6
  10   0   4 274.370 30.4043   5
 -10   0  -4 299.072 25.2602   1
  11   0   4 52.5125 26.7562   2
  11   0   4 119.139 23.1567   5
  12  -1  -4 36.8945 23.7366   2
 -12  -1   4 80.9647 20.9086   6
  12   1  -4 54.5774 25.3710   2
  12   1  -4 78.4627 29.4428   5
 -11  -1   4 13.5356 12.4877   1
  11  -1  -4 -10.980 17.9089   2
 -11  -1   4 16.9930 14.8304   6
 -11  -1   4 8.18860 11.6959   7
  11  -1  -4 -9.6152 12.3424   5
  11   1  -4 9.93419 18.6424   2
 -11   1   4 4.26577 12.8258   1
  11   1  -4 30.9081 16.0252   5
 -11   1   4 17.2814 15.3095   6
 -11   1   4 14.7498 12.9082   7
  10  -1  -4 43.4311 21.5429   2
 -10  -1   4 40.4662 13.6064   6
 -10  -1   4 50.5832 11.9964   1
 -10  -1   4 43.9923 11.2353   7
  10  -1  -4 58.9490 12.4198   5
 -10   1   4 45.4815 10.7193   7
  10   1  -4 47.6331 16.1193   2
 -10   1   4 40.6783 13.1378   6
 -10   1   4 60.4673 11.0984   1
  10   1  -4 33.4539 13.2531   5
  -9  -1   4 -6.6147 8.06760   1
   9  -1  -4 0.44163 8.72643   5
  -9  -1   4 0.76474 7.65392   7
   9  -1  -4 17.4329 12.2277   2
  -9   1   4 -3.5945 10.1537   6
  -9   1   4 3.37837 8.41490   1
   9   1  -4 5.59191 14.2995   2
   9   1  -4 -8.0184 9.01744   5
  -9   1   4 0.94041 7.54557   7
   8  -1  -4 193.697 17.7604   2
  -8  -1   4 200.784 15.1933   1
  -8  -1   4 159.453 14.8581   7
  -8  -1   4 178.119 16.2648   6
   8  -1  -4 160.207 15.4645   5
   8   1  -4 203.976 16.9599   5
  -8   1   4 169.991 17.4610   6
   8   1  -4 182.002 19.1471   2
  -8   1   4 183.813 14.0752   7
  -8   1   4 204.898 15.3572   1
   7  -1  -4 45.1546 8.97401   2
  -7  -1   4 65.5820 9.76704   6
  -7  -1   4 61.5527 8.66366   7
   7  -1  -4 49.0693 8.90846   5
  -7  -1   4 44.8255 7.78809   1
   7   1  -4 60.0225 9.09186   5
  -7   1   4 53.4044 9.96057   6
  -7   1   4 60.1708 5.30204   4
  -7   1   4 47.7761 7.25247   7
  -7   1   4 50.8871 7.64790   1
  -7   1   4 50.9758 6.65083   3
  -7   1   4 43.1007 9.52430   2
   7   1  -4 68.1016 10.6860   2
   7   1  -4 69.0472 12.3146   6
  -6  -1   4 75.6450 8.91798   2
   6  -1  -4 67.2787 8.31623   2
  -6  -1   4 78.1264 8.71152   1
   6  -1  -4 80.3402 10.2855   5
   6  -1  -4 59.2303 7.86850   6
  -6  -1   4 66.0762 7.82150   7
  -6  -1   4 69.5725 8.30108   6
  -6  -1   4 82.5024 7.64901   5
  -6   1   4 74.3551 9.06049   6
  -6   1   4 62.1472 8.20344   7
  -6   1   4 67.4845 8.11848   2
   6   1  -4 53.7015 8.83010   6
  -6   1   4 83.7313 8.87467   1
   6   1  -4 79.8172 9.41442   2
  -6   1   4 69.8380 8.01871   5
   6   1  -4 82.8412 7.04919   1
   6   1  -4 77.4772 8.99097   5
  -6   1   4 77.2365 7.03593   3
  -6   1   4 70.9038 7.32116   1
  -5  -1   4 185.643 10.7500   1
  -5  -1   4 194.261 10.9828   6
  -5  -1   4 173.412 10.1318   7
   5  -1  -4 190.409 11.6556   5
  -5  -1   4 192.283 9.10153   5
   5  -1  -4 189.627 10.7963   6
  -5  -1   4 188.427 10.1716   2
   5  -1  -4 170.093 11.2756   2
   5   1  -4 199.026 11.5878   6
  -5   1   4 193.128 11.1506   1
  -5   1   4 190.939 9.30139   5
   5   1  -4 195.270 12.2606   2
  -5   1   4 206.682 12.6255   6
  -5   1   4 202.222 9.62800   7
  -5   1   4 192.634 9.72134   1
   5   1  -4 183.301 9.52860   1
   5   1  -4 211.712 11.9652   5
  -5   1   4 193.352 10.3873   2
  -4  -1   4 1398.69 30.2848   7
  -4  -1   4 1414.03 30.0356   6
   4  -1  -4 1343.76 31.6016   5
  -4  -1   4 1380.04 30.8534   5
   4  -1  -4 1367.57 29.8899   2
  -4  -1   4 1326.65 31.0334   1
   4  -1  -4 1378.88 31.2367   6
  -4  -1   4 1420.46 31.1960   2
  -4   1   4 1394.05 30.7748   5
  -4   1   4 1299.36 30.7482   1
  -4   1   4 1410.10 30.8941   1
  -4   1   4 1355.64 31.2868   6
   4   1  -4 1371.58 31.6920   2
   4   1  -4 1343.17 30.6229   1
   4   1  -4 1351.38 31.3469   5
  -4   1   4 1354.16 29.1171   2
   4   1  -4 1378.00 29.3072   7
  -3  -1   4 392.833 13.4352   5
   3  -1  -4 407.366 11.9245   2
  -3  -1   4 391.347 11.6819   7
  -3  -1   4 391.499 12.3643   5
   3  -1  -4 406.939 13.1560   5
  -3  -1   4 394.616 12.5502   1
   3  -1  -4 408.356 13.0979   6
  -3  -1   4 399.475 10.9360   6
   3  -1  -4 392.265 12.7657   1
  -3  -1   4 397.358 12.5648   2
  -3   1   4 401.634 11.2900   2
   3   1  -4 387.960 13.3034   5
   3   1  -4 406.374 11.4070   6
  -3   1   4 392.305 12.8548   1
   3   1  -4 388.134 11.9699   1
   3   1  -4 410.780 14.3886   2
  -3   1   4 433.618 12.3319   1
  -3   1   4 408.279 12.3980   5
   3   1  -4 412.405 11.3387   7
  -2  -1   4 2646.23 51.7092   5
  -2  -1   4 2636.59 48.6513   6
   2  -1  -4 2637.18 50.4501   2
  -2  -1   4 2669.21 50.3847   7
   2  -1  -4 2612.14 51.0233   5
  -2  -1   4 2602.08 51.5890   2
  -2   1   4 2696.87 50.4616   1
  -2   1   4 2677.88 50.5892   5
   2   1  -4 2540.44 49.8667   7
  -2   1   4 2606.74 50.8495   6
  -2   1   4 2436.30 52.8411   6
   2   1  -4 2648.48 48.2592   6
  -2   1   4 2637.66 49.8767   2
   2   1  -4 2631.02 50.4198   1
  -1  -1   4 1357.59 24.9995   6
  -1  -1   4 1347.94 27.3792   7
   1  -1  -4 1345.66 28.4864   6
  -1  -1   4 1365.01 28.5010   2
  -1  -1   4 1359.12 28.5555   5
   1  -1  -4 1291.40 26.8254   1
   1  -1  -4 1330.44 26.9307   5
  -1  -1   4 1363.23 27.0155   1
   1   1  -4 1372.32 27.8642   7
  -1   1   4 1400.64 29.0575   6
   1   1  -4 1402.07 29.3160   5
   1   1  -4 1391.93 29.4345   2
   1   1  -4 1393.43 25.9236   6
  -1   1   4 1391.26 27.7366   5
  -1   1   4 1382.32 28.4818   2
   1   1  -4 1403.67 27.7694   1
  -1   1   4 1426.88 27.7948   1
  -1   1   4 1431.41 28.4949   2
  -1   1   4 1367.20 25.9528   7
   0  -1  -4 1685.33 34.2134   6
   0  -1  -4 1639.32 31.4688   1
   0  -1  -4 1612.82 31.8791   7
   0  -1   4 1636.15 31.4579   1
   0  -1   4 1680.33 33.7226   2
   0  -1   4 1716.79 32.0827   6
   0  -1  -4 1689.02 33.4557   2
   0  -1   4 1621.48 33.7474   2
   0  -1   4 1667.56 34.0161   5
   0  -1   4 1645.62 33.3643   7
   0  -1  -4 1640.11 31.4820   5
   0   1  -4 1625.53 31.9465   6
   0   1  -4 1651.00 31.4653   1
   0   1   4 1647.29 31.6331   5
   0   1  -4 1653.24 33.1964   7
   0   1   4 1631.04 32.2718   7
   0   1   4 1671.63 33.8982   2
   0   1  -4 1733.47 33.9296   5
   0   1   4 1693.35 31.6402   1
   0   1   4 1659.69 34.0311   6
   1  -1   4 1379.61 30.3506   5
  -1  -1  -4 1413.81 30.7029   6
  -1  -1  -4 1438.14 27.1067   1
   1  -1   4 1436.02 29.9736   2
  -1  -1  -4 1452.93 27.5534   5
   1  -1   4 1416.14 27.0829   1
   1  -1   4 1449.94 29.5951   6
  -1  -1  -4 1366.08 27.6029   4
  -1  -1  -4 1476.52 30.3854   2
  -1   1  -4 1424.40 29.9695   5
  -1   1  -4 1398.46 27.7404   4
  -1   1  -4 1463.35 27.1278   1
  -1   1  -4 1425.75 29.5639   6
   1   1   4 1470.70 27.7396   5
   1   1   4 1420.98 27.2241   1
   1   1   4 1409.37 29.8183   7
  -2  -1  -4 1358.66 26.8916   4
   2  -1   4 1358.94 26.6851   1
   2  -1   4 1358.77 30.2208   5
   2  -1   4 1394.73 29.8714   2
   2  -1   4 1395.33 30.2535   6
  -2  -1  -4 1413.72 27.5889   5
  -2  -1  -4 1393.11 30.2698   2
  -2  -1  -4 1367.37 26.7214   1
  -2  -1  -4 1303.11 30.6369   6
  -2  -1  -4 1332.59 30.1864   7
  -2   1  -4 1376.93 27.2474   4
  -2   1  -4 1392.53 29.4664   2
  -2   1  -4 1390.47 26.8391   1
   2   1   4 1309.59 30.7976   6
   2   1   4 1372.27 27.8105   5
   2   1   4 1426.00 27.0704   1
  -2   1  -4 1401.95 29.9735   5
  -2   1  -4 1361.45 30.4268   6
  -3  -1  -4 516.426 12.4414   4
  -3  -1  -4 510.311 12.7895   1
  -3  -1  -4 494.431 16.9280   6
  -3  -1  -4 505.515 13.7367   5
   3  -1   4 522.660 16.5951   6
  -3  -1  -4 504.809 16.9544   7
  -3  -1  -4 514.276 15.4576   2
   3  -1   4 515.181 16.7986   5
   3  -1   4 503.824 16.2642   2
  -3   1  -4 507.006 14.7645   2
   3   1   4 512.939 12.8523   1
  -3   1  -4 516.433 12.7327   1
  -3   1  -4 491.071 12.6197   1
  -3   1  -4 514.765 15.1187   5
   3   1   4 514.094 17.5056   6
  -3   1  -4 516.955 12.5536   4
  -3   1  -4 493.973 16.7741   6
   3   1   4 503.505 14.2844   5
   3   1   4 478.757 17.2865   2
  -4  -1  -4 1702.63 37.6357   2
   4  -1   4 1741.82 38.6482   5
  -4  -1  -4 1711.83 34.6830   1
   4  -1   4 1687.77 37.7663   2
  -4  -1  -4 1657.96 39.0004   6
   4  -1   4 1616.06 38.3550   6
  -4  -1  -4 1703.22 33.3854   4
  -4  -1  -4 1614.58 39.8990   7
  -4  -1  -4 1704.71 35.9864   5
  -4   1  -4 1674.31 38.7772   6
  -4   1  -4 1642.22 34.4474   1
   4   1   4 1640.47 35.7559   5
  -4   1  -4 1673.23 36.9229   5
  -4   1  -4 1677.90 34.2390   1
   4   1   4 1683.69 39.2764   6
   4   1   4 1641.80 34.5457   1
  -4   1  -4 1688.38 33.1873   4
  -4   1  -4 1645.28 36.4619   2
   4   1   4 1662.40 38.7855   2
   5  -1   4 510.025 19.4467   5
  -5  -1  -4 526.647 17.4751   5
   5  -1   4 470.180 17.8760   6
   5  -1   4 528.242 19.5837   2
  -5  -1  -4 473.873 16.5914   2
  -5  -1  -4 544.299 13.7422   4
  -5  -1  -4 512.680 20.0831   7
  -5  -1  -4 536.770 19.6291   6
  -5  -1  -4 518.160 15.6511   1
   5   1   4 535.793 16.3690   1
   5   1   4 518.597 20.2217   2
  -5   1  -4 514.199 13.7849   4
   5   1   4 484.736 19.0908   6
  -5   1  -4 518.158 15.8181   1
  -5   1  -4 518.581 15.5070   1
  -5   1  -4 508.325 17.8511   2
  -5   1  -4 500.253 17.5864   5
  -5   1  -4 526.962 19.8595   6
   5   1   4 494.898 17.1267   5
  -6  -1  -4 78.0005 8.91310   1
  -6  -1  -4 69.4613 9.80843   5
  -6  -1  -4 60.7839 9.94984   7
  -6  -1  -4 73.1467 8.09474   1
  -6  -1  -4 62.3043 9.79463   6
   6  -1   4 71.8819 11.0781   2
  -6  -1  -4 74.1489 6.25090   4
   6  -1   4 71.8088 10.8737   5
  -6   1  -4 64.4640 10.6187   2
  -6   1  -4 75.7339 6.58644   4
  -6   1  -4 61.1721 8.00098   1
   6   1   4 64.4957 9.37578   5
   6   1   4 84.8882 12.3922   2
  -6   1  -4 78.9653 10.7730   6
  -6   1  -4 79.5871 8.84740   1
  -7  -1  -4 245.976 11.2540   4
  -7  -1  -4 252.012 18.3802   1
  -7  -1  -4 254.588 20.6567   7
  -7  -1  -4 225.127 14.6662   1
   7  -1   4 269.226 18.8278   5
   7  -1   4 243.113 20.6799   2
   7   1   4 238.131 21.4525   2
  -7   1  -4 242.793 11.9411   4
  -7   1  -4 251.276 21.0392   7
  -7   1  -4 252.525 14.7282   1
   7   1   4 236.093 16.6028   5
  -7   1  -4 269.322 18.0149   1
   8  -1   4 215.806 23.9455   2
  -8  -1  -4 226.078 23.4791   7
  -8  -1  -4 227.534 16.8144   1
  -8  -1  -4 262.672 19.1823   6
  -8  -1  -4 243.660 12.7677   4
   8  -1   4 229.888 21.0945   5
  -8   1  -4 231.249 16.8146   1
   8   1   4 221.029 19.8304   5
  -8   1  -4 229.445 12.2568   4
  -8   1  -4 240.129 17.4852   6
  -8   1  -4 202.854 22.3330   7
   8   1   4 205.600 23.3583   2
   9  -1   4 67.9362 14.8452   5
  -9  -1  -4 50.9392 16.6332   7
  -9  -1  -4 108.593 21.6640   6
   9  -1   4 48.0606 17.3490   2
  -9  -1  -4 54.1934 12.2967   1
   9   1   4 55.0859 16.2533   2
  -9   1  -4 58.5098 8.99723   4
  -9   1  -4 71.3593 12.8352   1
   9   1   4 69.3701 15.1165   5
  -9   1  -4 77.1089 12.9321   6
  10  -1   4 47.5293 17.7794   5
 -10  -1  -4 29.3573 14.8295   1
  10  -1   4 33.1500 19.9652   2
 -10  -1  -4 24.1427 20.9360   7
 -10  -1  -4 35.0204 13.5260   6
 -10   1  -4 17.3370 10.6016   4
 -10   1  -4 4.42655 15.1252   1
  10   1   4 28.4316 19.7836   2
 -10   1  -4 16.7856 18.9933   7
  10   1   4 41.4113 17.4105   5
  11  -2  -4 23.8916 13.0111   5
 -11  -2   4 1.84549 15.3035   6
  11  -2  -4 28.5094 17.9918   2
 -11  -2   4 -4.4290 13.0173   1
 -11  -2   4 16.3574 14.2429   7
 -11   2   4 -18.127 13.0656   6
 -11   2   4 -9.4299 13.0206   1
 -11   2   4 4.49921 11.6817   7
  11   2  -4 -6.1540 17.6546   2
  11   2  -4 -14.851 15.2501   5
 -10  -2   4 43.2158 12.0072   1
  10  -2  -4 25.8059 10.9996   5
  10  -2  -4 13.7321 13.8824   2
 -10  -2   4 30.0427 10.4630   7
 -10  -2   4 71.9988 15.1786   6
 -10   2   4 56.2273 13.6320   1
  10   2  -4 37.7679 13.4868   5
  10   2  -4 35.9989 15.9564   2
 -10   2   4 46.5779 11.0929   7
 -10   2   4 38.3413 13.6946   6
  -9  -2   4 193.530 17.3966   1
  -9  -2   4 171.207 18.8904   6
  -9  -2   4 147.189 16.9604   7
   9  -2  -4 157.864 14.8860   2
   9  -2  -4 179.682 17.0041   5
  -9   2   4 167.969 16.6410   1
   9   2  -4 150.619 15.1538   5
  -9   2   4 147.672 14.9262   7
   9   2  -4 162.363 17.3045   2
  -9   2   4 153.463 18.6868   6
   8  -2  -4 28.6735 9.85771   2
   8  -2  -4 39.7353 10.9216   5
  -8  -2   4 39.0569 9.90336   6
  -8  -2   4 54.0482 10.3394   7
  -8   2   4 46.2583 8.59440   3
  -8   2   4 59.1695 6.79794   4
   8   2  -4 66.1213 12.2164   2
  -8   2   4 52.7367 13.2812   7
   8   2  -4 48.8396 10.5164   5
  -8   2   4 69.4075 14.7109   6
  -8   2   4 34.0904 11.2776   2
  -7  -2   4 155.525 13.7383   6
   7  -2  -4 149.936 13.7680   5
  -7  -2   4 153.943 13.3364   1
   7  -2  -4 131.478 13.2638   2
  -7  -2   4 160.562 13.5163   7
   7   2  -4 151.377 19.4038   6
   7   2  -4 183.629 14.5408   5
  -7   2   4 160.441 15.1346   2
  -7   2   4 186.975 14.1558   1
  -7   2   4 174.891 9.24830   4
   7   2  -4 168.498 16.6047   2
  -7   2   4 178.366 16.1449   6
  -7   2   4 157.646 11.0408   3
  -6  -2   4 170.999 12.0338   7
  -6  -2   4 141.424 10.1858   5
  -6  -2   4 125.949 10.5660   2
   6  -2  -4 127.809 10.6572   6
   6  -2  -4 155.022 11.3379   2
  -6  -2   4 146.530 11.3464   6
   6  -2  -4 152.782 12.6171   5
  -6  -2   4 155.140 11.9852   1
  -6   2   4 124.768 8.56542   1
  -6   2   4 175.610 8.76725   3
   6   2  -4 145.052 8.89871   1
  -6   2   4 179.614 12.2673   1
  -6   2   4 168.376 7.74663   4
   6   2  -4 159.311 12.0884   5
  -6   2   4 155.129 11.3653   2
   6   2  -4 153.681 13.9393   2
   6   2  -4 148.243 9.49062   7
  -6   2   4 166.918 13.8820   6
   6   2  -4 129.339 14.7609   6
  -5  -2   4 29.2257 4.50965   5
   5  -2  -4 34.2681 5.40121   2
   5  -2  -4 25.0705 6.08286   5
  -5  -2   4 24.9494 5.55424   6
   5  -2  -4 27.2178 6.22188   1
   5  -2  -4 33.4549 5.65517   6
  -5  -2   4 29.8107 6.12644   1
  -5  -2   4 33.0611 6.38253   7
  -5  -2   4 30.4494 6.22640   5
  -5  -2   4 39.0970 5.64205   2
  -5   2   4 32.1642 4.72657   5
  -5   2   4 23.8428 4.79346   3
   5   2  -4 24.6143 4.64765   1
   5   2  -4 17.7422 5.74644   5
   5   2  -4 31.4140 4.42807   7
  -5   2   4 27.6461 5.14960   2
  -5   2   4 24.0304 6.43587   6
   5   2  -4 24.0970 7.35910   2
   5   2  -4 34.0563 6.70259   6
  -5   2   4 25.9592 4.56135   1
   4  -2  -4 41.4332 6.66995   5
  -4  -2   4 46.8754 6.36762   2
   4  -2  -4 35.1329 4.82959   2
   4  -2  -4 26.8982 5.26079   1
  -4  -2   4 40.5628 6.18255   1
  -4  -2   4 33.5886 4.57382   5
  -4  -2   4 33.6704 5.97435   5
  -4  -2   4 33.5131 5.61101   7
   4  -2  -4 33.6828 4.90022   6
  -4   2   4 36.0201 4.59580   1
   4   2  -4 39.7791 5.37105   7
   4   2  -4 38.0909 7.52349   2
   4   2  -4 46.6405 5.55807   1
  -4   2   4 44.1355 4.61563   2
  -4   2   4 41.7012 4.87986   3
  -4   2   4 52.8024 6.47072   5
  -4   2   4 47.0558 7.36659   6
   4   2  -4 51.7545 5.96949   6
   3  -2  -4 180.348 7.65561   2
   3  -2  -4 174.583 6.69687   4
   3  -2  -4 167.675 9.52501   1
  -3  -2   4 185.059 10.0753   7
  -3  -2   4 171.643 7.15387   6
   3  -2  -4 167.840 9.89487   5
  -3  -2   4 169.776 9.69393   2
  -3  -2   4 169.886 8.35449   5
  -3  -2   4 179.895 10.0629   1
  -3  -2   4 176.757 10.0977   5
  -3   2   4 178.281 7.32443   2
  -3   2   4 181.370 11.2157   6
   3   2  -4 151.551 11.5541   2
   3   2  -4 193.890 7.77155   6
  -3   2   4 192.688 8.49403   1
   3   2  -4 173.064 8.06726   7
   3   2  -4 193.208 9.01221   1
  -3   2   4 177.671 8.40086   5
  -3   2   4 186.214 9.57235   6
  -2  -2   4 633.378 17.4611   5
   2  -2  -4 635.433 16.0679   5
  -2  -2   4 667.681 17.0281   2
  -2  -2   4 652.034 12.7008   6
   2  -2  -4 637.004 14.1682   4
  -2  -2   4 612.751 16.8484   7
   2  -2  -4 633.636 16.4921   1
  -2  -2   4 666.558 16.8720   1
  -2   2   4 646.453 14.8388   2
  -2   2   4 639.901 14.7706   2
  -2   2   4 636.774 14.2669   7
   2   2  -4 657.362 16.9007   5
  -2   2   4 657.338 16.3657   1
   2   2  -4 646.385 16.4190   7
  -2   2   4 638.444 18.1022   6
  -2   2   4 634.503 17.4320   6
   2   2  -4 664.529 16.4253   1
   2   2  -4 653.168 12.7891   6
   1  -2  -4 266.774 11.9661   6
   1  -2  -4 277.199 7.62306   7
   1  -2  -4 279.497 8.93530   2
   1  -2  -4 282.397 7.98734   4
  -1  -2   4 292.907 11.0342   7
  -1  -2   4 281.739 10.2870   2
   1  -2  -4 264.572 8.21474   5
  -1  -2   4 274.110 11.4914   5
  -1   2   4 295.989 8.13915   5
  -1   2   4 280.775 8.96323   2
  -1   2   4 271.262 8.18849   7
   1   2  -4 247.762 11.2652   7
   1   2  -4 285.462 10.3006   5
  -1   2   4 277.254 9.11306   1
   1   2  -4 280.844 9.36471   1
  -1   2   4 279.448 10.9754   6
   0  -2  -4 2703.31 50.6914   4
   0  -2  -4 2687.22 54.0869   6
   0  -2  -4 2720.40 51.6668   1
   0  -2   4 2628.79 51.6208   1
   0  -2   4 2826.47 53.9831   5
   0  -2  -4 2665.26 52.6623   2
   0  -2  -4 2721.70 51.7435   7
   0  -2   4 2757.50 50.6419   6
   0   2  -4 2683.38 50.2129   6
   0   2  -4 2768.18 53.0952   7
   0   2  -4 2595.50 50.9804   3
   0   2   4 2707.81 53.5102   6
   0   2  -4 2719.66 52.3715   2
   0   2  -4 2609.56 50.0216   4
   0   2  -4 2719.63 51.1720   1
   0   2   4 2708.05 49.0219   5
   0   2  -4 2755.27 53.1065   5
   0   2   4 2643.81 49.0057   5
   0   2   4 2736.78 52.1856   2
   0   2   4 2662.97 51.4774   7
   0   2   4 2636.27 51.1621   1
  -1  -2  -4 522.700 16.2339   6
  -1  -2  -4 533.741 12.3608   4
  -1  -2  -4 552.496 14.8509   2
   1  -2   4 527.304 16.2328   5
  -1  -2  -4 535.796 12.9741   1
   1  -2   4 520.663 13.1003   1
   1  -2   4 471.280 15.4538   2
   1  -2   4 530.880 14.2368   2
   1  -2   4 557.609 14.2527   6
  -1   2  -4 538.449 15.4205   7
  -1   2  -4 547.077 12.7997   4
  -1   2  -4 551.678 13.2933   1
  -1   2  -4 565.814 14.0231   3
   1   2   4 534.421 15.8930   2
   1   2   4 550.103 16.3664   6
   1   2   4 544.623 13.3648   1
  -1   2  -4 550.857 14.5973   6
   1   2   4 544.081 15.0106   7
  -1   2  -4 552.077 15.4453   5
   2  -2   4 48.3700 5.84735   1
  -2  -2  -4 40.0326 6.18600   6
  -2  -2  -4 54.1893 4.20702   4
  -2  -2  -4 46.3028 4.66923   1
  -2  -2  -4 49.1025 4.23639   5
   2  -2   4 46.4523 5.73593   6
   2  -2   4 39.1079 6.23486   5
  -2  -2  -4 56.7248 5.90515   2
  -2  -2  -4 57.1521 6.21490   7
   2   2   4 67.3508 6.19153   1
   2   2   4 47.1165 6.92921   2
  -2   2  -4 36.9856 4.97748   7
   2   2   4 59.5911 7.17678   6
  -2   2  -4 68.9824 7.21231   5
  -2   2  -4 53.3180 6.37587   2
   2   2   4 53.8556 6.31558   7
  -2   2  -4 61.5932 7.15391   6
  -2   2  -4 57.1624 5.70950   4
  -2   2  -4 55.1407 5.55928   1
   2   2   4 53.2229 4.20238   5
  -2   2  -4 59.7423 5.95896   3
   3  -2   4 21.7926 4.51088   1
  -3  -2  -4 20.8213 4.21936   1
  -3  -2  -4 24.9527 6.45765   7
   3  -2   4 23.9419 5.61151   2
  -3  -2  -4 23.9631 5.49290   2
   3  -2   4 26.5641 6.65440   5
  -3  -2  -4 19.8471 3.42150   4
   3  -2   4 20.3767 5.15398   6
  -3  -2  -4 16.1712 5.68338   6
  -3  -2  -4 29.3987 4.01584   5
   3   2   4 15.4993 3.85461   5
   3   2   4 15.1314 5.83849   6
  -3   2  -4 16.8281 3.72525   4
  -3   2  -4 15.5369 5.06789   3
   3   2   4 22.0044 6.12844   2
  -3   2  -4 18.0541 4.26171   1
  -3   2  -4 18.2740 6.54928   6
   3   2   4 17.7955 5.90941   7
   3   2   4 16.1972 4.35587   1
  -3   2  -4 11.6157 4.01490   5
  -3   2  -4 19.5233 4.42706   2
   4  -2   4 7.00099 6.86252   5
  -4  -2  -4 6.16633 4.36244   5
   4  -2   4 7.92688 4.73496   6
  -4  -2  -4 5.20973 5.33404   6
  -4  -2  -4 13.4697 7.02081   7
  -4  -2  -4 7.05511 4.19085   1
   4  -2   4 7.55531 5.64275   2
  -4  -2  -4 0.51265 3.32330   4
  -4  -2  -4 15.2803 4.58541   2
   4  -2   4 6.26628 4.60603   1
   4   2   4 0.49506 6.84092   2
   4   2   4 8.30597 4.90906   1
   4   2   4 8.03151 5.11411   6
   4   2   4 -1.3019 4.06566   5
  -4   2  -4 -5.7026 3.95644   5
  -4   2  -4 6.66215 4.62059   3
  -4   2  -4 4.91235 4.76228   2
  -4   2  -4 2.88955 5.59920   6
  -4   2  -4 6.82328 4.75968   1
  -4   2  -4 2.86152 3.50466   4
  -5  -2  -4 160.395 7.97848   4
  -5  -2  -4 157.657 11.4043   5
   5  -2   4 147.444 13.5380   2
   5  -2   4 138.771 11.2639   6
  -5  -2  -4 167.600 10.3463   1
  -5  -2  -4 160.727 12.8918   6
   5  -2   4 154.322 13.5441   5
  -5  -2  -4 159.844 14.2655   7
   5   2   4 114.009 11.9850   6
  -5   2  -4 160.998 11.3770   1
  -5   2  -4 169.058 13.9418   6
   5   2   4 147.555 15.0219   2
  -5   2  -4 140.684 10.2338   1
   5   2   4 158.948 10.9484   5
  -5   2  -4 153.568 8.42684   4
  -5   2  -4 154.609 9.22697   3
  -5   2  -4 152.754 12.7835   2
  -5   2  -4 151.588 10.6742   5
   5   2   4 155.076 11.9721   1
  -6  -2  -4 950.611 21.8738   4
   6  -2   4 994.283 31.1847   5
  -6  -2  -4 963.684 25.7606   1
  -6  -2  -4 982.220 27.5180   5
  -6  -2  -4 1014.36 30.7615   6
  -6  -2  -4 970.463 31.5829   7
   6  -2   4 1001.81 29.1167   2
  -6   2  -4 994.736 30.7506   6
  -6   2  -4 957.544 26.1431   1
  -6   2  -4 925.160 28.3754   2
   6   2   4 950.689 31.3643   2
  -6   2  -4 978.680 26.6099   1
  -6   2  -4 983.746 22.7762   4
   6   2   4 943.685 27.5439   1
   6   2   4 981.568 26.5962   5
  -7  -2  -4 159.095 13.8439   1
  -7  -2  -4 143.276 15.9284   6
   7  -2   4 148.796 18.5406   5
  -7  -2  -4 143.731 18.5945   5
  -7  -2  -4 154.177 10.0761   4
   7  -2   4 156.179 19.5652   2
  -7  -2  -4 173.788 20.0133   7
  -7   2  -4 168.160 11.0225   4
   7   2   4 180.965 15.2876   5
  -7   2  -4 155.949 18.8252   1
   7   2   4 171.149 21.0727   2
  -7   2  -4 181.034 14.2461   1
  -7   2  -4 157.683 15.6756   6
   7   2   4 194.914 19.4437   1
  -8  -2  -4 109.916 12.5485   1
  -8  -2  -4 135.625 17.4985   6
  -8  -2  -4 150.212 18.6845   7
  -8  -2  -4 121.886 11.8798   4
   8  -2   4 120.034 16.8031   2
   8  -2   4 132.769 15.9322   5
  -8   2  -4 125.477 11.5722   4
   8   2   4 130.212 14.1723   5
  -8   2  -4 120.763 16.0028   7
  -8   2  -4 128.674 13.2617   1
   8   2   4 100.142 15.1019   2
  -8   2  -4 133.233 16.1310   6
   9  -2   4 146.647 17.4534   5
  -9  -2  -4 122.355 24.8755   1
  -9  -2  -4 184.168 21.5349   6
   9  -2   4 185.878 21.1030   2
  -9  -2  -4 171.200 22.0420   7
  -9   2  -4 159.568 20.1924   7
   9   2   4 163.970 19.6882   2
  -9   2  -4 172.090 18.6572   6
  -9   2  -4 146.224 14.1094   4
   9   2   4 150.534 22.0388   5
  10  -2   4 67.1565 18.0897   5
 -10  -2  -4 22.1984 14.2239   1
  10  -2   4 41.8271 21.9707   2
 -10  -2  -4 42.9409 12.9856   6
 -10  -2  -4 41.1851 22.4528   7
 -10   2  -4 23.4687 10.9718   6
 -10   2  -4 11.8345 15.3074   1
 -10   2  -4 24.2995 20.9389   7
  10   2   4 12.8997 17.0118   5
 -10   2  -4 40.1609 9.96783   4
  10   2   4 40.6271 19.6484   2
 -11  -3   4 6.90986 14.2229   7
 -11  -3   4 12.9994 17.0574   5
 -11  -3   4 9.27592 17.0796   6
 -11  -3   4 12.6240 14.0630   1
  11  -3  -4 7.18955 13.5477   5
 -11   3   4 6.99979 14.7112   1
  11   3  -4 0.30683 18.2833   2
 -11   3   4 8.56983 12.2404   7
  11   3  -4 22.9269 16.4399   5
 -11   3   4 -1.2950 14.1312   6
 -10  -3   4 95.1456 15.6538   7
  10  -3  -4 95.4592 12.5259   5
 -10  -3   4 106.797 17.1306   6
 -10  -3   4 91.5967 14.5716   1
 -10  -3   4 82.3940 15.3277   5
  10  -3  -4 68.2286 14.6975   2
 -10   3   4 72.8972 13.0681   1
  10   3  -4 85.6015 15.1229   5
  10   3  -4 71.6625 16.3124   2
 -10   3   4 56.9121 14.3151   6
 -10   3   4 67.0784 11.8573   7
  -9  -3   4 -18.403 10.0384   5
  -9  -3   4 12.2581 10.5196   7
  -9  -3   4 6.58275 10.6775   6
   9  -3  -4 -4.9219 9.61435   2
   9  -3  -4 2.30932 8.76962   5
  -9  -3   4 3.04911 9.37144   1
  -9   3   4 -2.4084 7.71321   4
  -9   3   4 2.91616 10.5115   6
  -9   3   4 -5.5855 9.05428   1
  -9   3   4 -5.6324 8.92609   3
  -9   3   4 17.3088 8.24128   7
   9   3  -4 -5.9170 10.0214   5
   9   3  -4 2.76250 11.4979   2
  -8  -3   4 136.808 14.0174   5
  -8  -3   4 155.404 16.6040   6
  -8  -3   4 150.135 16.3224   7
   8  -3  -4 109.926 14.4661   2
  -8  -3   4 153.302 15.7792   1
  -8   3   4 125.898 14.2576   6
   8   3  -4 159.547 18.0932   2
  -8   3   4 143.790 14.9887   1
  -8   3   4 137.622 12.7845   3
  -8   3   4 130.503 10.8069   4
   8   3  -4 136.421 16.0278   5
  -8   3   4 156.363 17.8788   2
   7  -3  -4 453.679 20.5454   5
  -7  -3   4 448.598 19.0402   6
  -7  -3   4 468.769 20.0265   1
   7  -3  -4 456.374 16.6171   2
  -7  -3   4 449.174 20.5735   7
  -7  -3   4 440.296 20.4114   5
  -7   3   4 462.492 13.6547   4
   7   3  -4 430.928 23.8561   6
  -7   3   4 461.398 15.8977   3
  -7   3   4 462.897 17.7046   2
   7   3  -4 479.197 21.9191   2
  -7   3   4 446.094 19.4301   1
  -7   3   4 429.670 21.5757   6
  -6  -3   4 797.316 24.2983   5
  -6  -3   4 821.801 25.5152   7
   6  -3  -4 794.515 24.6723   1
   6  -3  -4 802.334 20.1368   2
  -6  -3   4 811.790 24.4849   1
   6  -3  -4 763.004 24.9273   5
  -6  -3   4 776.443 22.7224   6
  -6  -3   4 738.378 23.9275   5
  -6   3   4 803.242 18.4635   4
  -6   3   4 784.587 25.9677   6
  -6   3   4 774.056 20.1103   2
  -6   3   4 774.739 19.9322   3
   6   3  -4 761.545 24.7642   6
   6   3  -4 783.388 26.2630   2
   6   3  -4 746.471 23.4767   7
  -5  -3   4 263.417 14.3990   7
  -5  -3   4 252.321 11.7984   6
  -5  -3   4 270.576 13.2403   2
  -5  -3   4 259.124 13.2913   5
  -5  -3   4 268.205 13.2183   1
   5  -3  -4 264.500 13.6479   1
  -5  -3   4 283.367 12.5583   5
   5  -3  -4 292.809 12.8558   6
   5  -3  -4 263.089 10.4543   2
   5  -3  -4 271.379 14.2112   5
  -5   3   4 290.349 14.9214   6
  -5   3   4 275.591 10.2347   2
  -5   3   4 249.831 11.7296   1
  -5   3   4 291.324 12.4524   5
   5   3  -4 282.354 11.7439   1
   5   3  -4 270.143 15.6420   2
   5   3  -4 284.874 12.5648   7
  -5   3   4 271.868 11.6091   3
   5   3  -4 284.096 14.3415   6
   4  -3  -4 187.775 10.1169   6
  -4  -3   4 189.712 10.3403   2
   4  -3  -4 192.606 11.4824   5
  -4  -3   4 179.056 11.1227   1
   4  -3  -4 177.847 10.7419   1
  -4  -3   4 182.506 12.1677   7
   4  -3  -4 193.223 7.63195   2
  -4  -3   4 182.637 9.51849   5
  -4  -3   4 200.877 11.4249   5
  -4   3   4 205.240 12.8888   6
  -4   3   4 165.227 9.62942   5
  -4   3   4 194.318 7.34831   2
  -4   3   4 188.482 9.55754   1
  -4   3   4 189.056 10.1570   6
  -4   3   4 174.212 9.74089   7
  -4   3   4 179.788 9.29731   3
   4   3  -4 187.257 12.7604   2
   4   3  -4 185.833 10.2654   6
   4   3  -4 184.455 9.50178   7
  -3  -3   4 1337.68 31.3837   7
   3  -3  -4 1346.94 30.6079   1
  -3  -3   4 1329.81 30.0766   5
  -3  -3   4 1350.35 30.6752   2
  -3  -3   4 1293.39 30.5291   1
  -3  -3   4 1331.86 30.8272   5
   3  -3  -4 1298.04 29.9524   5
  -3  -3   4 1310.13 26.9306   6
   3   3  -4 1364.17 27.4538   6
  -3   3   4 1366.85 30.3462   1
  -3   3   4 1320.19 26.4207   2
  -3   3   4 1316.42 28.6752   7
   3   3  -4 1352.02 30.5434   1
   3   3  -4 1366.36 30.8705   7
  -3   3   4 1370.51 30.0278   5
  -3   3   4 1304.25 31.3310   6
  -3   3   4 1292.55 26.3642   2
  -3   3   4 1350.10 32.3606   6
   3   3  -4 1335.81 31.7507   2
  -2  -3   4 91.9134 8.94502   7
   2  -3  -4 86.2220 8.18562   1
  -2  -3   4 92.0638 9.07925   5
   2  -3  -4 92.4714 6.45792   7
  -2  -3   4 79.1007 8.54866   1
   2  -3  -4 93.3430 6.14880   4
  -2  -3   4 78.1394 7.62275   2
  -2  -3   4 88.3683 5.11257   6
  -2   3   4 102.671 7.23020   7
  -2   3   4 102.485 8.93624   6
   2   3  -4 91.6989 5.74389   4
   2   3  -4 89.0394 7.02160   5
   2   3  -4 109.008 6.62822   3
  -2   3   4 97.7438 5.46697   2
  -2   3   4 103.007 10.4548   6
   2   3  -4 97.0481 7.59317   7
  -2   3   4 104.256 7.39846   1
   2   3  -4 79.0933 9.23121   2
  -2   3   4 93.8454 6.69040   5
  -2   3   4 96.7565 5.64406   2
   2   3  -4 105.120 7.71969   1
   2   3  -4 88.0126 5.38074   6
   1  -3  -4 1482.93 29.9732   5
  -1  -3   4 1469.99 33.6548   7
  -1  -3   4 1532.06 32.3165   2
  -1  -3   4 1488.34 32.4029   1
   1  -3  -4 1495.11 30.9302   7
  -1  -3   4 1544.29 33.6983   5
   1  -3  -4 1536.98 29.9309   4
   1  -3  -4 1478.30 34.1823   6
   1  -3  -4 1500.06 32.3506   1
   1  -3  -4 1514.14 30.3886   2
   1   3  -4 1506.41 32.0002   1
   1   3  -4 1516.09 28.9223   6
   1   3  -4 1499.45 32.7794   5
   1   3  -4 1505.15 29.3897   4
  -1   3   4 1488.97 30.3432   2
  -1   3   4 1488.84 31.3032   7
  -1   3   4 1521.12 29.9171   5
  -1   3   4 1536.29 32.0470   1
   1   3  -4 1488.17 28.8663   6
   1   3  -4 1452.06 32.4432   2
   1   3  -4 1501.73 30.4869   3
   1   3  -4 1496.80 33.0689   7
  -1   3   4 1508.42 33.8373   6
   0  -3  -4 3929.34 74.9280   1
   0  -3  -4 3927.82 74.7383   7
   0  -3  -4 4032.92 72.9379   4
   0  -3  -4 4046.03 74.5532   2
   0  -3   4 3833.54 76.7096   7
   0  -3   4 4005.57 76.6275   5
   0  -3  -4 3916.98 77.1683   6
   0  -3   4 4036.81 74.8471   2
   0  -3  -4 3869.33 71.1625   5
   0  -3   4 3778.26 74.7919   1
   0  -3   4 3802.36 72.9651   6
   0   3  -4 3798.02 75.8308   7
   0   3  -4 3902.79 72.1502   4
   0   3  -4 3986.21 73.6458   3
   0   3   4 3981.02 70.7593   5
   0   3   4 4086.32 74.5877   1
   0   3   4 4000.96 76.6572   6
   0   3  -4 3965.67 75.7248   5
   0   3  -4 4013.31 72.7730   6
   0   3  -4 3859.21 74.0794   1
   0   3  -4 3439.34 76.1653   2
   0   3   4 3865.43 74.5918   7
   1  -3   4 774.245 19.2337   1
   1  -3   4 776.289 18.7443   2
   1  -3   4 688.978 20.1769   2
  -1  -3  -4 782.926 18.9431   1
   1  -3   4 743.354 21.3508   7
   1  -3   4 789.182 19.0263   6
  -1  -3  -4 771.841 16.9422   4
  -1  -3  -4 804.065 22.0146   6
  -1  -3  -4 795.273 19.5823   2
   1  -3   4 775.363 21.3341   5
  -1   3  -4 791.355 18.9524   1
   1   3   4 780.094 21.1148   6
   1   3   4 794.464 19.1553   1
  -1   3  -4 790.498 19.3686   3
  -1   3  -4 770.520 20.1865   5
   1   3   4 788.798 20.7514   2
  -1   3  -4 797.206 17.5441   4
   1   3   4 782.652 20.7109   7
   2  -3   4 320.798 12.3994   6
  -2  -3  -4 312.138 12.0792   2
  -2  -3  -4 305.288 9.14499   4
   2  -3   4 323.097 11.1893   2
  -2  -3  -4 303.323 13.8862   6
  -2  -3  -4 304.159 11.2086   1
  -2  -3  -4 297.845 13.1487   7
   2  -3   4 306.011 11.5964   1
   2   3   4 293.276 14.1587   2
  -2   3  -4 294.014 9.64902   4
   2   3   4 299.777 11.1537   1
  -2   3  -4 293.720 11.5371   3
   2   3   4 272.663 13.2719   7
   2   3   4 289.791 12.3949   6
  -2   3  -4 281.143 10.8334   1
  -2   3  -4 366.947 16.4825   7
  -2   3  -4 298.259 12.2620   5
  -2   3  -4 296.829 13.2289   6
   3  -3   4 1.33018 4.99364   6
  -3  -3  -4 -1.4565 5.03097   6
  -3  -3  -4 3.36809 5.89271   7
   3  -3   4 9.45063 4.81074   1
  -3  -3  -4 2.56546 3.29758   4
  -3  -3  -4 11.6037 3.96294   2
  -3  -3  -4 6.57050 4.92200   1
   3  -3   4 1.37623 6.54930   5
   3  -3   4 8.41989 4.96706   2
  -3  -3  -4 9.74828 3.16086   5
   3   3   4 14.3793 6.77513   7
   3   3   4 7.49308 4.82345   1
  -3   3  -4 2.68478 4.52542   7
  -3   3  -4 0.03086 3.67032   4
  -3   3  -4 10.2073 3.78086   3
  -3   3  -4 3.02906 3.99599   5
   3   3   4 2.47213 6.78669   2
  -3   3  -4 8.69119 4.42469   2
   3   3   4 8.34817 3.08826   5
  -3   3  -4 2.26420 5.73223   6
   3   3   4 -7.0631 3.96020   6
  -3   3  -4 8.64803 4.64726   1
  -4  -3  -4 749.155 17.0904   4
  -4  -3  -4 726.299 21.3189   2
  -4  -3  -4 731.919 23.0562   6
  -4  -3  -4 747.842 23.9004   7
   4  -3   4 755.194 22.3441   6
   4  -3   4 742.786 20.3533   1
   4  -3   4 772.662 23.8441   5
   4  -3   4 753.188 20.5676   2
  -4  -3  -4 756.367 20.0907   1
  -4  -3  -4 605.845 21.8580   5
   4   3   4 785.755 21.6011   1
  -4   3  -4 714.787 21.1822   5
  -4   3  -4 777.185 20.6276   3
  -4   3  -4 781.110 20.9866   1
  -4   3  -4 774.344 20.6013   2
   4   3   4 750.048 22.8376   6
  -4   3  -4 761.716 18.4828   4
  -4   3  -4 754.553 23.9515   6
   4   3   4 748.888 18.4320   5
   4   3   4 768.930 24.4153   2
  -5  -3  -4 19.9338 6.16038   5
   5  -3   4 25.5066 8.04738   2
   5  -3   4 15.7011 9.19724   5
  -5  -3  -4 34.2637 11.1777   7
  -5  -3  -4 15.2017 7.43496   6
  -5  -3  -4 16.8403 4.75166   4
  -5  -3  -4 28.2532 6.62433   1
   5  -3   4 16.8394 6.93381   1
  -5   3  -4 32.8630 7.96992   1
  -5   3  -4 24.3550 7.26904   2
  -5   3  -4 17.4346 5.02085   4
   5   3   4 15.0061 9.63288   7
   5   3   4 23.9925 8.67185   2
   5   3   4 19.6620 7.69053   1
   5   3   4 22.3476 5.85355   5
  -5   3  -4 17.9571 8.33307   6
  -6  -3  -4 35.1277 5.79458   4
   6  -3   4 38.1300 10.1938   2
   6  -3   4 44.6157 10.6143   5
  -6  -3  -4 36.4247 9.40506   7
  -6  -3  -4 32.2949 8.62202   5
  -6  -3  -4 40.8541 8.87021   6
  -6  -3  -4 37.2138 7.89795   1
  -6   3  -4 39.9683 10.2214   1
   6   3   4 27.7397 7.37777   5
   6   3   4 31.7670 14.6208   2
  -6   3  -4 36.2998 8.27418   1
  -6   3  -4 32.3076 7.42506   3
   6   3   4 14.0405 9.41921   1
  -6   3  -4 31.1602 5.93213   4
  -6   3  -4 35.8173 9.53966   2
  -6   3  -4 23.0351 9.63110   6
  -7  -3  -4 242.461 22.3348   7
  -7  -3  -4 238.614 18.0124   6
  -7  -3  -4 236.802 15.8327   1
  -7  -3  -4 223.385 11.5937   4
   7  -3   4 278.023 20.8844   2
   7  -3   4 198.926 20.3498   5
  -7  -3  -4 197.418 19.9769   5
  -7   3  -4 254.856 16.6481   1
   7   3   4 213.604 20.6220   2
  -7   3  -4 247.479 18.9983   6
  -7   3  -4 232.676 12.3560   4
  -7   3  -4 199.928 21.7666   2
   7   3   4 222.855 15.5287   5
  -8  -3  -4 226.583 20.3293   6
  -8  -3  -4 217.056 13.3370   4
  -8  -3  -4 253.662 26.2531   7
   8  -3   4 248.127 22.5240   5
   8  -3   4 222.851 24.1670   2
  -8  -3  -4 215.335 18.0638   1
  -8   3  -4 209.233 13.7458   4
  -8   3  -4 235.570 19.5255   1
   8   3   4 251.788 19.3692   5
  -8   3  -4 236.237 19.7146   6
   8   3   4 249.213 21.9741   2
   9  -3   4 12.0755 14.0757   5
   9  -3   4 23.6581 17.9494   2
  -9  -3  -4 30.2447 11.8959   6
  -9  -3  -4 24.4084 12.0108   1
  -9  -3  -4 1.23993 16.7631   7
  -9   3  -4 17.4438 9.82824   6
  -9   3  -4 6.34672 12.8121   1
  -9   3  -4 21.1596 8.59333   4
   9   3   4 13.4070 13.4701   5
   9   3   4 25.6968 15.0799   2
  10  -3   4 3.60768 16.5788   5
 -10  -3  -4 26.9150 15.4612   6
 -10  -3  -4 2.95410 14.6506   1
  10   3   4 -12.207 18.1598   2
 -10   3  -4 7.40976 10.0314   4
 -10   3  -4 13.6709 19.8956   7
 -10   3  -4 -18.419 16.6745   1
 -11  -4   4 68.0250 18.0430   5
 -11  -4   4 48.1805 19.8635   6
 -10  -4   4 26.6343 17.1386   7
 -10  -4   4 62.0206 14.4529   1
  10  -4  -4 51.1463 12.6183   5
 -10  -4   4 67.4044 16.9213   6
 -10  -4   4 56.7257 15.3167   5
 -10   4   4 41.0945 14.4819   6
 -10   4   4 69.0322 10.8678   4
 -10   4   4 55.6130 11.3417   3
 -10   4   4 53.4231 14.9851   1
  10   4  -4 51.5104 15.1027   2
 -10   4   4 67.1452 12.4766   7
  -9  -4   4 21.1784 11.2367   5
  -9  -4   4 7.06939 12.5769   7
   9  -4  -4 34.8696 10.9919   5
  -9  -4   4 28.3567 13.3303   6
  -9  -4   4 16.0435 10.3592   1
  -9   4   4 21.9881 10.0615   3
  -9   4   4 18.2187 10.0334   1
  -9   4   4 21.8562 8.17651   4
   9   4  -4 7.01524 11.8371   2
  -9   4   4 16.3957 10.1215   6
  -8  -4   4 96.6104 11.9125   1
   8  -4  -4 116.428 14.6170   5
  -8  -4   4 83.4496 24.1764   7
   8  -4  -4 103.427 9.42691   2
  -8  -4   4 131.447 16.2309   5
  -8  -4   4 117.533 13.2638   6
  -8   4   4 121.653 11.4182   4
  -8   4   4 97.1313 12.8801   6
   8   4  -4 134.433 15.3012   2
  -8   4   4 115.354 14.2132   3
  -8   4   4 79.9875 11.1970   1
  -8   4   4 129.279 15.2980   7
  -7  -4   4 128.369 15.1682   1
  -7  -4   4 153.490 14.5159   6
  -7  -4   4 143.813 17.4872   7
   7  -4  -4 152.323 17.1051   1
  -7  -4   4 182.807 15.9534   5
   7  -4  -4 177.147 18.3266   5
  -7   4   4 151.324 17.8308   7
   7   4  -4 133.365 16.9586   2
  -7   4   4 135.787 16.3006   6
  -7   4   4 132.437 13.4613   3
  -7   4   4 151.107 11.9603   2
  -7   4   4 153.786 13.6910   4
   7   4  -4 132.871 16.4900   6
   6  -4  -4 630.747 16.0082   2
  -6  -4   4 668.481 22.9873   1
   6  -4  -4 662.087 23.8503   5
  -6  -4   4 629.924 20.7429   6
   6  -4  -4 654.486 23.6529   1
  -6  -4   4 664.110 24.7627   7
  -6  -4   4 670.686 22.9722   5
   6   4  -4 625.696 24.3057   2
  -6   4   4 617.757 15.6365   2
   6   4  -4 622.964 23.8454   6
  -6   4   4 652.258 24.5425   6
  -6   4   4 651.774 19.8137   3
  -6   4   4 639.847 17.1772   4
  -6   4   4 626.009 22.2544   7
  -5  -4   4 11.2401 5.94081   6
  -5  -4   4 12.9609 6.94799   5
  -5  -4   4 11.2804 7.17014   7
   5  -4  -4 4.99466 6.91285   5
  -5  -4   4 1.67983 6.24382   5
   5  -4  -4 21.2720 6.73090   1
  -5  -4   4 9.26463 6.55150   1
  -5   4   4 9.38591 3.13179   2
   5   4  -4 9.06318 7.94000   6
  -5   4   4 3.37934 6.78406   7
  -5   4   4 6.70418 3.08445   2
  -5   4   4 8.20323 6.52782   6
  -5   4   4 17.7517 6.95198   5
   5   4  -4 -8.8992 7.03902   2
  -5   4   4 13.3175 6.21294   3
   5   4  -4 1.09836 5.75424   7
   4  -4  -4 65.4139 8.38597   5
  -4  -4   4 56.8591 7.26956   1
   4  -4  -4 39.1704 6.20606   1
  -4  -4   4 57.4154 7.12829   5
  -4  -4   4 55.8317 7.31485   2
  -4  -4   4 45.0639 7.07925   7
  -4  -4   4 60.7712 7.79633   5
  -4  -4   4 62.6792 7.79155   6
   4   4  -4 69.3559 9.14960   2
   4   4  -4 44.8830 6.34188   3
   4   4  -4 60.1590 4.99479   4
  -4   4   4 62.0139 6.81074   3
  -4   4   4 58.6779 7.40897   5
  -4   4   4 66.1307 9.11941   6
   4   4  -4 85.0482 8.40207   1
  -4   4   4 53.4835 6.76932   6
  -4   4   4 57.5884 7.03353   7
   4   4  -4 41.9150 6.11708   7
   4   4  -4 62.0067 7.39254   6
  -4   4   4 69.7279 7.18162   1
  -3  -4   4 279.542 12.8794   1
  -3  -4   4 272.423 13.0652   5
  -3  -4   4 256.565 14.0625   7
   3  -4  -4 266.034 12.7146   1
  -3  -4   4 297.317 14.0914   2
   3  -4  -4 251.769 12.3095   5
  -3  -4   4 267.098 10.0193   6
  -3   4   4 256.203 6.81392   2
  -3   4   4 260.206 12.2506   7
   3   4  -4 275.432 12.1833   5
   3   4  -4 268.471 11.1486   1
   3   4  -4 261.730 8.81990   4
  -3   4   4 282.436 11.4105   1
  -3   4   4 272.447 12.0553   5
  -3   4   4 270.196 14.1233   6
  -3   4   4 268.201 12.2061   6
  -3   4   4 290.418 9.78313   2
   3   4  -4 275.100 9.89073   3
  -3   4   4 270.097 10.9699   3
   3   4  -4 266.214 13.1938   7
   3   4  -4 285.083 10.6859   6
   3   4  -4 259.197 14.2639   2
  -2  -4   4 137.371 9.48589   2
   2  -4  -4 136.741 10.1421   1
  -2  -4   4 142.816 10.5895   5
   2  -4  -4 131.064 8.86453   7
   2  -4  -4 139.808 9.03860   5
  -2  -4   4 129.029 10.3402   1
  -2  -4   4 138.380 7.50849   6
   2  -4  -4 148.548 7.28568   4
  -2  -4   4 129.706 11.6292   7
  -2   4   4 128.944 6.48308   2
   2   4  -4 131.431 7.03962   4
   2   4  -4 155.149 8.14045   3
  -2   4   4 124.443 9.12582   6
   2   4  -4 139.327 8.33255   1
   2   4  -4 137.301 10.4362   7
  -2   4   4 136.109 8.45378   1
  -2   4   4 132.464 6.23955   2
  -2   4   4 145.243 8.68279   5
   2   4  -4 135.959 10.7975   2
   2   4  -4 140.510 8.44895   5
  -2   4   4 139.963 9.44446   7
   2   4  -4 142.113 7.73200   6
  -2   4   4 140.964 11.6102   6
   1  -4  -4 134.864 9.76552   1
  -1  -4   4 146.401 9.33947   2
  -1  -4   4 137.064 10.5527   5
   1  -4  -4 139.111 9.02937   7
   1  -4  -4 134.457 7.50818   5
  -1  -4   4 138.307 11.6207   7
   1  -4  -4 131.364 6.95700   4
   1  -4  -4 147.306 11.7016   6
  -1  -4   4 136.664 10.1453   1
   1  -4  -4 135.417 7.62081   2
  -1   4   4 143.574 9.58762   7
  -1   4   4 137.260 7.78448   5
   1   4  -4 141.049 7.90602   6
   1   4  -4 154.895 8.50730   1
   1   4  -4 139.110 9.59448   2
   1   4  -4 139.643 7.81651   6
   1   4  -4 148.314 8.60175   3
  -1   4   4 149.086 7.94237   2
   1   4  -4 145.059 7.19101   4
   1   4  -4 144.431 10.7404   7
   1   4  -4 130.913 8.18510   5
  -1   4   4 134.929 8.13090   1
  -1   4   4 140.684 9.10191   6
   0  -4  -4 84.4248 4.96917   5
   0  -4   4 73.9022 8.47109   2
   0  -4  -4 85.7832 8.07673   2
   0  -4  -4 77.2230 8.29377   7
   0  -4  -4 79.7229 8.65855   1
   0  -4   4 82.0707 9.15486   1
   0  -4   4 76.3361 9.74120   5
   0  -4  -4 79.0604 9.94260   6
   0  -4   4 92.9764 10.8491   7
   0  -4  -4 83.5144 6.09938   4
   0   4   4 92.3633 5.37248   5
   0   4  -4 83.5373 6.70082   4
   0   4  -4 83.3467 8.99270   3
   0   4   4 85.4842 8.02959   6
   0   4   4 93.3341 9.65151   7
   0   4  -4 99.2939 8.69583   2
   0   4   4 107.123 9.32381   2
   0   4  -4 93.9120 7.67198   1
   0   4  -4 117.045 7.38167   5
   0   4  -4 78.9214 10.1229   6
   0   4  -4 96.8754 8.33236   6
   0   4   4 103.574 7.91575   1
   0   4  -4 100.569 10.2859   7
  -1  -4  -4 230.800 10.7912   2
  -1  -4  -4 217.158 8.12414   4
   1  -4   4 215.908 10.2017   2
  -1  -4  -4 222.714 10.7571   1
  -1  -4  -4 208.553 12.8836   6
   1  -4   4 224.979 13.2216   7
   1  -4   4 214.686 10.1716   2
   1  -4   4 226.813 13.1037   5
   1  -4   4 195.839 11.1297   1
   1  -4   4 229.417 11.0055   6
   1   4   4 214.362 10.4371   1
  -1   4  -4 224.940 8.63725   4
   1   4   4 222.553 10.7810   6
  -1   4  -4 219.572 11.2974   6
  -1   4  -4 208.337 10.0897   1
  -1   4  -4 201.440 9.38073   5
   1   4   4 219.584 12.6482   7
  -1   4  -4 216.503 10.0325   3
   1   4   4 236.236 12.6573   2
  -2  -4  -4 330.830 15.1513   7
   2  -4   4 313.361 11.7122   2
   2  -4   4 302.517 13.2321   1
  -2  -4  -4 307.047 9.90946   4
   2  -4   4 313.588 14.7341   5
   2  -4   4 295.079 13.4783   6
  -2  -4  -4 314.858 12.9332   1
  -2  -4  -4 326.463 15.3051   6
  -2  -4  -4 311.960 13.1758   2
  -2   4  -4 312.802 14.0083   6
   2   4   4 309.895 14.8837   2
  -2   4  -4 288.868 11.9931   3
  -2   4  -4 324.948 12.7665   1
  -2   4  -4 301.552 11.7477   5
  -2   4  -4 294.181 15.5855   7
   2   4   4 298.877 15.9395   7
   2   4   4 287.363 13.3073   6
  -2   4  -4 303.732 9.98248   4
   2   4   4 306.088 12.5718   1
   3  -4   4 116.565 9.41861   2
  -3  -4  -4 121.545 5.20097   5
   3  -4   4 105.173 12.5150   5
  -3  -4  -4 117.082 10.2141   1
   3  -4   4 119.905 10.6750   1
   3  -4   4 128.882 9.45368   2
  -3  -4  -4 125.635 7.35889   4
  -3  -4  -4 118.546 5.25285   5
   3  -4   4 130.124 12.0464   6
  -3  -4  -4 122.694 13.7262   7
  -3  -4  -4 119.965 9.60695   2
  -3  -4  -4 130.591 11.9696   6
  -3   4  -4 121.423 12.0324   7
   3   4   4 123.156 13.2702   2
  -3   4  -4 123.693 7.84129   4
   3   4   4 117.985 11.3055   1
   3   4   4 128.584 14.2951   7
   3   4   4 137.969 10.7403   6
  -3   4  -4 132.226 10.7365   1
  -3   4  -4 127.792 12.8053   6
  -3   4  -4 118.417 10.3629   3
   4  -4   4 102.809 11.3363   5
  -4  -4  -4 104.226 7.42076   5
   4  -4   4 133.684 11.3688   1
  -4  -4  -4 114.369 7.73837   5
  -4  -4  -4 120.827 15.9363   7
   4  -4   4 119.558 11.0382   2
  -4  -4  -4 121.977 11.4124   1
   4  -4   4 109.299 13.8475   6
  -4  -4  -4 102.688 8.00212   4
  -4  -4  -4 112.566 13.1947   6
   4  -4   4 128.048 10.8701   2
  -4   4  -4 117.998 10.3341   3
  -4   4  -4 136.653 16.5361   7
   4   4   4 124.292 13.4697   1
  -4   4  -4 101.002 12.1714   1
   4   4   4 126.026 15.7450   2
  -4   4  -4 120.651 14.6307   6
  -4   4  -4 113.329 10.2485   4
   4   4   4 137.696 18.3074   7
   5  -4   4 63.3286 9.49393   1
  -5  -4  -4 58.2129 6.05164   4
  -5  -4  -4 61.7077 8.98746   1
  -5  -4  -4 47.1688 6.23851   5
  -5  -4  -4 54.1367 7.12876   5
  -5  -4  -4 43.8518 9.93626   7
   5  -4   4 68.3061 11.8322   5
  -5  -4  -4 49.4994 9.69881   6
   5  -4   4 62.1798 8.98726   2
   5   4   4 56.6310 12.8572   7
  -5   4  -4 62.6579 8.63594   2
  -5   4  -4 55.2535 10.3782   1
   5   4   4 47.8724 11.0131   2
   5   4   4 60.5527 11.1328   1
  -5   4  -4 61.5673 8.28057   3
  -5   4  -4 56.5132 13.4564   7
  -5   4  -4 72.6427 11.4792   6
  -5   4  -4 56.9885 6.73232   4
  -6  -4  -4 240.971 21.7985   7
  -6  -4  -4 248.901 16.0073   1
  -6  -4  -4 237.279 15.1503   5
   6  -4   4 230.445 16.9385   2
  -6  -4  -4 227.810 18.4882   6
   6  -4   4 209.511 16.9133   1
   6  -4   4 232.261 27.8294   5
  -6  -4  -4 239.152 11.2569   4
  -6   4  -4 222.378 17.2739   2
  -6   4  -4 239.358 16.3472   3
  -6   4  -4 232.856 12.4050   4
   6   4   4 216.074 12.9007   5
  -6   4  -4 226.131 25.3246   7
   6   4   4 177.358 23.7854   7
  -6   4  -4 230.596 19.4142   6
   7  -4   4 73.7094 13.5409   5
   7  -4   4 78.8292 13.3413   2
  -7  -4  -4 89.8717 15.0755   7
  -7  -4  -4 78.3667 7.71302   4
  -7  -4  -4 96.8917 12.2213   1
  -7  -4  -4 80.9274 13.2906   6
  -7   4  -4 72.7297 8.32107   4
   7   4   4 78.3319 10.0637   5
   7   4   4 77.5916 13.1703   2
  -7   4  -4 77.5001 13.2813   6
  -7   4  -4 86.9924 10.9838   3
  -7   4  -4 77.9010 11.7804   1
  -8  -4  -4 74.9519 14.7651   6
   8  -4   4 47.1081 12.8017   5
  -8  -4  -4 61.5471 11.9503   1
  -8  -4  -4 72.1018 18.2976   7
   8  -4   4 56.5058 15.2599   2
  -8   4  -4 76.7592 13.6159   1
   8   4   4 88.6211 14.9672   2
  -8   4  -4 52.6320 8.21258   4
   8   4   4 47.0460 11.7903   5
  -8   4  -4 91.6969 14.2619   6
  -9  -4  -4 79.5101 14.9370   1
  -9  -4  -4 83.8429 18.3896   6
   9  -4   4 68.6521 16.3503   5
   9   4   4 83.6445 16.6945   2
  -9   4  -4 60.6748 15.9674   1
  -9   4  -4 28.8316 12.3874   6
  -9   4  -4 52.8720 9.77538   4
 -10  -4  -4 70.0505 19.3669   1
 -10   4  -4 64.1025 11.8303   4
 -10   4  -4 88.2235 28.1197   1
 -10   4  -4 47.9642 24.1189   7
  10  -5  -4 54.1854 15.2469   5
 -10  -5   4 25.4148 13.6477   1
 -10  -5   4 34.0759 17.2103   6
 -10  -5   4 27.9237 17.1503   5
 -10  -5   4 0.81320 18.9103   7
 -10   5   4 2.58651 13.1689   6
  10   5  -4 51.3300 16.1578   2
 -10   5   4 48.2143 14.5007   1
 -10   5   4 7.28414 9.92996   4
 -10   5   4 20.0962 13.8508   3
  -9  -5   4 30.4742 15.6834   6
   9  -5  -4 12.4845 12.1503   5
  -9  -5   4 33.4080 14.0670   5
  -9  -5   4 49.0700 12.0317   1
  -9  -5   4 42.4836 16.4734   7
  -9   5   4 28.3218 10.7586   3
  -9   5   4 35.7523 9.12362   4
  -9   5   4 17.8700 11.4379   1
  -9   5   4 25.1207 12.4678   6
   9   5  -4 35.4531 14.3385   2
   8  -5  -4 28.6124 11.3628   5
  -8  -5   4 41.9649 11.9642   5
  -8  -5   4 38.4103 13.4421   7
  -8  -5   4 35.3838 11.9832   6
   8  -5  -4 25.9044 11.4395   1
  -8  -5   4 30.3266 9.91022   1
  -8   5   4 13.6080 10.6988   6
  -8   5   4 26.2025 9.17845   3
   8   5  -4 26.1788 12.7695   2
  -8   5   4 42.4551 8.04042   4
   7  -5  -4 10.0274 10.1074   1
  -7  -5   4 32.5369 9.46384   1
  -7  -5   4 20.2361 10.8870   7
   7  -5  -4 21.1055 9.56992   5
  -7  -5   4 9.65168 9.59557   5
  -7  -5   4 25.4023 8.99573   6
  -7   5   4 16.8832 11.3151   7
  -7   5   4 28.8456 8.97625   3
   7   5  -4 23.4367 16.1194   6
   7   5  -4 7.49766 10.4018   2
  -7   5   4 19.1086 6.78989   4
  -7   5   4 23.9085 10.2821   6
  -6  -5   4 13.0424 8.51320   5
   6  -5  -4 13.0026 8.57031   5
  -6  -5   4 15.5626 7.73676   6
  -6  -5   4 2.40837 9.28140   7
  -6   5   4 14.1481 9.84145   7
  -6   5   4 13.4962 5.99053   4
   6   5  -4 11.7537 12.5586   6
  -6   5   4 9.92034 7.67121   3
   6   5  -4 20.2907 10.0857   2
  -6   5   4 2.13479 14.4021   6
   5  -5  -4 148.031 14.8949   5
  -5  -5   4 151.982 12.6709   6
  -5  -5   4 136.313 15.9575   5
  -5  -5   4 136.270 13.1160   1
  -5  -5   4 155.495 13.6282   5
   5  -5  -4 154.525 13.8123   1
  -5  -5   4 221.850 22.1723   7
   5   5  -4 171.836 16.0256   2
  -5   5   4 132.054 15.0217   7
   5   5  -4 156.505 20.8123   7
   5   5  -4 138.365 15.8157   6
   5   5  -4 135.956 9.59366   3
   5   5  -4 142.686 9.35282   4
  -5   5   4 147.316 14.8143   6
  -5   5   4 149.159 12.0719   3
  -4  -5   4 320.321 16.2093   5
  -4  -5   4 317.055 16.0545   1
  -4  -5   4 306.934 13.1535   6
  -4  -5   4 328.456 16.0070   5
  -4  -5   4 331.254 18.0595   7
   4  -5  -4 334.902 15.6986   1
[truncated: 2,826,495 more chars]
