# Supplementary material for: Crystal structure of naltrexone chloride solvates with ethanol, propan-2-ol, and 2-methyl­propan-2-ol
Source: Acta Crystallogr E Crystallogr Commun. 2017 Jun 13;73(Pt 7):1013–20. doi: 10.1107/S205698901700843X (PMC5499280; doi:10.1107/S205698901700843X)
Supplement: Supplementary file 2 [file e-73-01013-Isup6.hkl]

data_I                                                                          
_shelx_title ' mo_an041416_0m_a.res in P2(1)'                                   
_shelx_refln_list_code          4                                               
_shelx_F_calc_maximum       91.85                                               
_exptl_crystal_F_000       452.00                                               
_reflns_d_resolution_high  0.7140                                               
                                                                                
loop_                                                                           
 _space_group_symop_operation_xyz                                               
 'x, y, z'                                                                      
 '-x, y+1/2, -z'                                                                
                                                                                
_cell_length_a     8.6885                                                       
_cell_length_b     7.9478                                                       
_cell_length_c    15.3417                                                       
_cell_angle_alpha  90.000                                                       
_cell_angle_beta  103.908                                                       
_cell_angle_gamma  90.000                                                       
                                                                                
_shelx_F_squared_multiplier     1.000                                           
                                                                                
loop_                                                                           
 _refln_index_h                                                                 
 _refln_index_k                                                                 
 _refln_index_l                                                                 
 _refln_F_squared_calc                                                          
 _refln_F_squared_meas                                                          
 _refln_F_squared_sigma                                                         
 _refln_observed_status                                                         
   0 -10   0         36.50         28.02         9.41 o                         
   1 -10   0          8.33         -1.06         6.94 o                         
   2 -10   0          2.31          4.92         8.98 o                         
   3 -10   0          3.17         11.62         7.00 o                         
   4 -10   0         45.60         59.36        23.84 o                         
   5 -10   0         13.53         25.45        20.92 o                         
   1  -9   0          9.14         -4.63         4.63 o                         
   2  -9   0         40.40         53.93         7.23 o                         
   3  -9   0         12.96         19.09         5.67 o                         
   4  -9   0        147.37        164.40         9.04 o                         
   5  -9   0        126.01        135.66         8.59 o                         
   6  -9   0         41.12         42.14         8.43 o                         
   0  -8   0        363.74        351.77         9.48 o                         
   1  -8   0          6.73          8.91         3.14 o                         
   2  -8   0          1.09          4.24         3.30 o                         
   3  -8   0        285.70        284.43         7.59 o                         
   4  -8   0         79.72         84.18         6.15 o                         
   5  -8   0        109.09        116.15         7.11 o                         
   6  -8   0          4.64          8.12         6.50 o                         
   7  -8   0         31.09         28.65        12.47 o                         
   8  -8   0          9.60          9.31        20.11 o                         
   1  -7   0          3.32          4.70         2.66 o                         
   2  -7   0        372.47        350.51         6.21 o                         
   3  -7   0         20.74         21.30         4.16 o                         
   4  -7   0         29.95         24.53         3.34 o                         
   5  -7   0         40.12         41.04         4.16 o                         
   6  -7   0         48.35         51.53         5.23 o                         
   7  -7   0         15.47         22.13         6.18 o                         
   8  -7   0         72.96         80.38         8.34 o                         
   9  -7   0        129.16        154.14        15.75 o                         
   0  -6   0        305.83        307.47         6.91 o                         
   1  -6   0         51.12         44.34         2.30 o                         
   2  -6   0        221.38        209.65         4.65 o                         
   3  -6   0        395.44        390.99         5.79 o                         
   4  -6   0        120.82        113.91         4.73 o                         
   5  -6   0         70.74         77.55         3.85 o                         
   6  -6   0        210.98        220.55         6.67 o                         
   7  -6   0         26.38         27.19         4.57 o                         
   8  -6   0         14.55         23.24         5.24 o                         
   9  -6   0          1.80          0.47         7.29 o                         
   1  -5   0         12.47         11.89         1.60 o                         
   2  -5   0        123.84        110.49         3.58 o                         
   3  -5   0         10.43         11.22         1.98 o                         
   4  -5   0        130.49        127.78         5.60 o                         
   5  -5   0        268.33        272.58         5.94 o                         
   6  -5   0        282.61        270.55         6.23 o                         
   7  -5   0         92.16         98.16         4.16 o                         
   8  -5   0        150.67        145.18         6.53 o                         
   9  -5   0          2.56          0.02         5.33 o                         
  10  -5   0        163.47        177.25        16.40 o                         
   0  -4   0        743.95        725.10         9.17 o                         
   1  -4   0        521.33        495.21         4.70 o                         
   2  -4   0         50.86         36.48         1.87 o                         
   3  -4   0        258.34        237.93         3.72 o                         
   4  -4   0       1533.59       1518.33        12.11 o                         
   5  -4   0         72.52         72.37         2.66 o                         
   6  -4   0        279.82        276.35         5.20 o                         
   7  -4   0         39.94         48.25         3.25 o                         
   8  -4   0         61.15         63.52         6.13 o                         
   9  -4   0        231.28        231.50         9.24 o                         
  10  -4   0          0.14         -0.46         5.90 o                         
  11  -4   0         12.48         28.89        25.74 o                         
   1  -3   0        331.65        332.00         4.65 o                         
   2  -3   0       2216.81       2270.23        15.95 o                         
   3  -3   0       1333.90       1444.82        10.22 o                         
   4  -3   0        147.79        149.41         2.77 o                         
   5  -3   0        626.04        635.68         6.27 o                         
   6  -3   0         55.81         51.69         3.27 o                         
   7  -3   0        127.87        120.47         5.27 o                         
   8  -3   0        142.63        126.93         7.55 o                         
   9  -3   0         95.39        105.03         6.29 o                         
  10  -3   0         16.46         21.82         5.88 o                         
  11  -3   0         59.56         77.90         8.47 o                         
   0  -2   0       1669.09       1631.94        20.15 o                         
   1  -2   0       3377.01       3528.71        23.26 o                         
   2  -2   0       2643.19       2743.20        23.83 o                         
   3  -2   0        816.34        783.04         6.32 o                         
   4  -2   0       1276.75       1284.80         9.61 o                         
   5  -2   0        164.56        175.31         3.41 o                         
   6  -2   0        172.96        165.09         4.58 o                         
   7  -2   0        776.50        775.91        10.18 o                         
   8  -2   0         41.35         38.90         4.03 o                         
   9  -2   0         13.30         16.42         6.60 o                         
  10  -2   0         20.69         27.35         5.62 o                         
  11  -2   0         50.75         53.72         7.63 o                         
   1  -1   0       1056.94       1112.26         8.19 o                         
   2  -1   0       2238.56       2322.37        14.81 o                         
   3  -1   0        402.31        405.85         4.28 o                         
   4  -1   0        175.99        161.09         3.48 o                         
   5  -1   0        203.05        204.90         4.22 o                         
   6  -1   0        521.24        501.36         6.06 o                         
   7  -1   0        193.32        185.30         5.66 o                         
   8  -1   0        517.84        518.01         9.64 o                         
   9  -1   0        160.41        183.65         8.80 o                         
  10  -1   0         29.24         24.63         5.24 o                         
  11  -1   0          3.67         14.84        10.15 o                         
   2   0   0        921.29        862.46         6.58 o                         
   3   0   0       2854.18       2972.92        25.56 o                         
   4   0   0       1005.81        931.25         7.82 o                         
   5   0   0         84.82         89.26         2.74 o                         
   6   0   0         93.47         85.20         2.75 o                         
   7   0   0        127.59        122.59         4.00 o                         
   8   0   0          3.12          1.10         2.77 o                         
   9   0   0          5.75          6.27         4.05 o                         
  10   0   0         37.03         35.89         5.51 o                         
  11   0   0         28.40         43.23         8.46 o                         
   1   1   0       1035.17       1011.58        22.86 o                         
   2   1   0       2234.00       2378.07        16.04 o                         
   3   1   0        405.54        403.33         4.59 o                         
   4   1   0        181.32        162.23         2.73 o                         
   5   1   0        215.13        214.68         2.92 o                         
   6   1   0        518.49        504.27         4.79 o                         
   7   1   0        191.58        185.68         4.48 o                         
   8   1   0        529.70        537.27         8.12 o                         
   9   1   0        159.78        153.33         8.18 o                         
  10   1   0         28.33         36.36         5.46 o                         
  11   1   0          4.60         16.76         6.03 o                         
   0   2   0       1655.33       1627.94        15.81 o                         
   1   2   0       3378.75       3581.87        28.19 o                         
   2   2   0       2624.56       2681.08        36.71 o                         
   3   2   0        823.17        817.16         5.70 o                         
   4   2   0       1269.95       1295.76         8.94 o                         
   5   2   0        167.16        172.47         2.91 o                         
   6   2   0        175.83        173.84         4.42 o                         
   7   2   0        778.62        762.19         8.42 o                         
   8   2   0         40.90         43.27         2.94 o                         
   9   2   0         11.47         16.73         3.76 o                         
  10   2   0         21.75         15.23         5.85 o                         
  11   2   0         50.36         46.74         7.21 o                         
   1   3   0        331.06        333.03         2.92 o                         
   2   3   0       2213.84       2272.85        14.33 o                         
   3   3   0       1338.69       1450.74        10.69 o                         
   4   3   0        138.98        139.01         2.58 o                         
   5   3   0        620.70        639.40         6.12 o                         
   6   3   0         55.76         52.49         2.33 o                         
   7   3   0        132.84        127.74         4.47 o                         
   8   3   0        143.32        128.32         5.22 o                         
   9   3   0         97.01        106.27         4.99 o                         
  10   3   0         17.28         17.77         4.55 o                         
  11   3   0         59.90         74.60        10.14 o                         
   0   4   0        741.33        743.92         7.45 o                         
   1   4   0        528.61        500.30         3.93 o                         
   2   4   0         51.76         43.27         1.58 o                         
   3   4   0        254.21        235.37         3.38 o                         
   4   4   0       1528.42       1524.49        11.44 o                         
   5   4   0         72.09         69.83         3.74 o                         
   6   4   0        286.47        280.83         8.72 o                         
   7   4   0         41.37         37.91         3.30 o                         
   8   4   0         59.74         60.92         4.82 o                         
   9   4   0        232.85        253.74         8.63 o                         
  10   4   0          0.30          2.95         4.22 o                         
  11   4   0         12.54          1.19        16.86 o                         
   1   5   0         15.06         15.27         1.32 o                         
   2   5   0        126.11        108.37         2.95 o                         
   3   5   0         10.71          9.62         1.48 o                         
   4   5   0        137.88        137.53         3.87 o                         
   5   5   0        265.55        263.80         5.38 o                         
   6   5   0        280.07        254.36         6.26 o                         
   7   5   0         89.11         83.97         4.85 o                         
   8   5   0        152.85        147.10         7.41 o                         
   9   5   0          2.93          3.06         5.77 o                         
  10   5   0        161.25        152.05         8.43 o                         
   0   6   0        310.91        312.42         6.76 o                         
   1   6   0         54.11         48.29         2.03 o                         
   2   6   0        222.91        212.82         3.98 o                         
   3   6   0        397.98        400.29         6.00 o                         
   4   6   0        123.62        115.80         4.90 o                         
   5   6   0         71.75         70.73         3.91 o                         
   6   6   0        206.72        210.94         6.98 o                         
   7   6   0         24.03         28.80         4.32 o                         
   8   6   0         14.12         21.14         4.87 o                         
   9   6   0          1.37         -7.55         8.97 o                         
   1   7   0          2.99          1.67         2.00 o                         
   2   7   0        377.34        354.75         5.77 o                         
   3   7   0         21.43         19.68         2.92 o                         
   4   7   0         29.48         27.30         3.43 o                         
   5   7   0         42.91         45.68         4.79 o                         
   6   7   0         47.18         50.52         6.04 o                         
   7   7   0         14.40         28.54        10.55 o                         
   8   7   0         69.31         65.94         6.11 o                         
   9   7   0        130.32        125.15        14.52 o                         
   0   8   0        363.97        337.68         7.60 o                         
   1   8   0          6.13          6.85         2.50 o                         
   2   8   0          1.27          2.28         3.01 o                         
   3   8   0        294.64        282.63         7.26 o                         
   4   8   0         77.96         81.27         4.73 o                         
   5   8   0        110.94        108.28         5.70 o                         
   6   8   0          3.91         -2.36         3.94 o                         
   7   8   0         33.07         26.38         5.40 o                         
   8   8   0          9.36          6.25         9.68 o                         
   1   9   0          8.35          8.95         3.50 o                         
   2   9   0         40.86         38.74         4.36 o                         
   3   9   0         13.42         15.86         5.18 o                         
   4   9   0        145.14        138.61         5.82 o                         
   5   9   0        130.61        132.53         5.79 o                         
   6   9   0         42.05         43.18         8.09 o                         
   0  10   0         38.78         47.78         6.41 o                         
   1  10   0          8.68         -1.64         4.19 o                         
   2  10   0          2.05         -0.38         5.52 o                         
   3  10   0          3.70         -1.84         6.57 o                         
   4  10   0         46.80         51.61        10.53 o                         
   5  10   0         13.67          7.48         7.81 o                         
   1  11   0          2.82         23.46         7.45 o                         
  -5 -10   1         39.80         35.03        19.68 o                         
  -4 -10   1         28.14         38.60        18.68 o                         
  -3 -10   1         12.00         19.72         7.84 o                         
  -2 -10   1          6.51         36.37         7.29 o                         
  -1 -10   1         30.50         37.48         7.47 o                         
   0 -10   1         34.66         13.30         7.58 o                         
   1 -10   1        108.18        109.26         8.72 o                         
   2 -10   1          2.71         12.25        12.97 o                         
   3 -10   1         88.53         91.38         8.56 o                         
   4 -10   1        136.90        151.92        15.18 o                         
  -7  -9   1         13.35         -0.25        18.51 o                         
  -6  -9   1        138.18        139.40        10.45 o                         
  -5  -9   1         54.70         57.10         7.40 o                         
  -4  -9   1        222.29        235.20        11.31 o                         
  -3  -9   1         59.90         76.32         6.16 o                         
  -2  -9   1         50.04         56.88         5.62 o                         
  -1  -9   1         31.65         29.84         4.97 o                         
   0  -9   1         20.74         22.12         6.66 o                         
   1  -9   1         44.09         40.66         6.15 o                         
   2  -9   1         87.36         94.67         6.73 o                         
   3  -9   1         67.18         83.29         7.10 o                         
   4  -9   1         81.22         77.71         7.30 o                         
   5  -9   1         13.81         21.96         9.08 o                         
   6  -9   1         45.40         52.62         8.86 o                         
  -8  -8   1         75.29         65.14        18.26 o                         
  -7  -8   1         69.25         84.05         8.17 o                         
  -6  -8   1         27.37         26.97         6.03 o                         
  -5  -8   1         67.88         77.02         5.29 o                         
  -4  -8   1         14.20         14.60         4.20 o                         
  -3  -8   1        367.46        369.08         8.13 o                         
  -2  -8   1         94.82         99.98         5.06 o                         
  -1  -8   1         10.65          7.70         3.38 o                         
   0  -8   1         79.66         77.32         3.82 o                         
   1  -8   1         13.93         12.58         3.78 o                         
   2  -8   1        489.40        499.85         8.40 o                         
   3  -8   1         16.37         12.08         3.88 o                         
   4  -8   1          6.33          2.94         4.28 o                         
   5  -8   1          9.05         10.55         5.85 o                         
   6  -8   1         43.45         46.72         7.22 o                         
   7  -8   1         35.52         29.03         8.30 o                         
   8  -8   1        285.43        276.93        27.09 o                         
  -9  -7   1         68.13         94.33        17.57 o                         
  -8  -7   1        130.51        159.74         8.77 o                         
  -7  -7   1         64.70         84.94         5.90 o                         
  -6  -7   1         33.12         28.99         4.47 o                         
  -5  -7   1         15.39         15.32         3.85 o                         
  -4  -7   1          4.55          2.72         3.11 o                         
  -3  -7   1         41.11         40.76         3.58 o                         
  -2  -7   1        306.73        301.16         5.92 o                         
  -1  -7   1         51.49         52.15         3.36 o                         
   0  -7   1        767.83        742.46         8.87 o                         
   1  -7   1        237.29        221.48         4.86 o                         
   2  -7   1        182.42        167.45         3.39 o                         
   3  -7   1        114.45        118.80         4.92 o                         
   4  -7   1        147.16        143.80         5.44 o                         
   5  -7   1         21.57         20.34         4.03 o                         
   6  -7   1        129.25        137.94         7.35 o                         
   7  -7   1         64.26         79.62         7.38 o                         
   8  -7   1         17.40         10.46         8.58 o                         
   9  -7   1         68.58         62.70        13.52 o                         
 -10  -6   1         14.01         42.47        20.67 o                         
  -9  -6   1          8.91         12.36         6.59 o                         
  -8  -6   1         62.73         67.50         7.35 o                         
  -7  -6   1         88.61         92.81         5.99 o                         
  -6  -6   1         95.69         99.89         4.75 o                         
  -5  -6   1         12.98         16.61         3.25 o                         
  -4  -6   1        396.51        401.66         6.58 o                         
  -3  -6   1        349.20        331.61         5.56 o                         
  -2  -6   1        267.26        254.71         4.93 o                         
  -1  -6   1        215.36        218.99         4.27 o                         
   0  -6   1         17.57         16.28         2.04 o                         
   1  -6   1         75.24         68.87         3.14 o                         
   2  -6   1         11.46          9.86         1.60 o                         
   3  -6   1          9.27          7.76         2.33 o                         
   4  -6   1        197.72        188.91         5.10 o                         
   5  -6   1         31.51         32.60         3.25 o                         
   6  -6   1        130.98        127.51         5.74 o                         
   7  -6   1         86.20         87.88         5.36 o                         
   8  -6   1        163.05        195.53         9.12 o                         
   9  -6   1         97.43        131.55        10.58 o                         
 -10  -5   1         40.68         50.85         6.85 o                         
  -9  -5   1          2.25          9.01         5.39 o                         
  -8  -5   1        115.38        116.41         6.14 o                         
  -7  -5   1         75.12         75.56         4.54 o                         
  -6  -5   1        235.38        233.09         8.12 o                         
  -5  -5   1        392.78        367.18         6.28 o                         
  -4  -5   1        131.48        136.72         4.17 o                         
  -3  -5   1         70.72         68.99         3.79 o                         
  -2  -5   1          7.38          8.27         1.84 o                         
  -1  -5   1        231.67        229.27         3.70 o                         
   0  -5   1        879.34        881.54         7.81 o                         
   1  -5   1         91.55         95.06         3.16 o                         
   2  -5   1        108.24        102.91         2.44 o                         
   3  -5   1         90.90         82.52         3.13 o                         
   4  -5   1         18.48         16.56         2.27 o                         
   5  -5   1        550.45        564.64         6.65 o                         
   6  -5   1        413.83        396.51         5.41 o                         
   7  -5   1         18.95         15.87         3.46 o                         
   8  -5   1          8.40         10.18         4.26 o                         
   9  -5   1         24.93         33.69         7.03 o                         
  10  -5   1         34.16         54.43        12.59 o                         
 -11  -4   1         50.10         46.41         9.22 o                         
 -10  -4   1          3.44         -5.36         5.36 o                         
  -9  -4   1         21.59         16.29         5.07 o                         
  -8  -4   1        148.31        137.67         6.29 o                         
  -7  -4   1        195.83        176.96         5.47 o                         
  -6  -4   1        188.63        188.54         4.54 o                         
  -5  -4   1         24.54         27.41         3.31 o                         
  -4  -4   1         55.78         60.46         2.73 o                         
  -3  -4   1        231.71        232.21         3.53 o                         
  -2  -4   1        518.91        530.98         6.29 o                         
  -1  -4   1        128.15        131.12         2.62 o                         
   0  -4   1        293.56        300.28         3.99 o                         
   1  -4   1         79.15         70.56         2.31 o                         
   2  -4   1        889.31        917.24         5.85 o                         
   3  -4   1        108.23         98.39         2.15 o                         
   4  -4   1        358.28        371.19         3.59 o                         
   5  -4   1        116.20        111.65         3.27 o                         
   6  -4   1          2.23          2.02         2.12 o                         
   7  -4   1         51.74         51.64         3.43 o                         
   8  -4   1         29.74         34.05         4.13 o                         
   9  -4   1         59.49         64.68         5.93 o                         
  10  -4   1         13.93         10.78         7.70 o                         
 -11  -3   1         77.20         78.72         8.77 o                         
 -10  -3   1         25.58         22.08         5.32 o                         
  -9  -3   1         47.09         43.49         6.40 o                         
  -8  -3   1          2.83          2.13         4.45 o                         
  -7  -3   1         56.12         51.38         3.91 o                         
  -6  -3   1        496.95        470.39         6.54 o                         
  -5  -3   1         16.75         13.15         1.67 o                         
  -4  -3   1         30.13         29.76         1.53 o                         
  -3  -3   1         68.91         58.22         2.16 o                         
  -2  -3   1         23.90         21.89         1.75 o                         
  -1  -3   1       1029.35       1031.53        12.14 o                         
   0  -3   1        248.29        247.82         2.90 o                         
   1  -3   1        691.43        691.93         5.69 o                         
   2  -3   1       3354.39       3581.66        19.52 o                         
   3  -3   1       1117.60       1158.78         8.01 o                         
   4  -3   1         81.90         82.10         2.33 o                         
   5  -3   1        266.24        246.83         4.23 o                         
   6  -3   1        333.12        318.50         4.91 o                         
   7  -3   1         79.65         82.54         3.80 o                         
   8  -3   1         12.86          5.47         3.79 o                         
   9  -3   1        107.89        114.41         9.57 o                         
  10  -3   1         18.99         30.43         7.15 o                         
  11  -3   1          7.64          8.02        20.35 o                         
 -11  -2   1         52.40         63.33         7.01 o                         
 -10  -2   1         27.41         30.85         5.57 o                         
  -9  -2   1          0.10         -1.63         6.03 o                         
  -8  -2   1        127.51        126.42         6.99 o                         
  -7  -2   1         63.85         60.40         3.80 o                         
  -6  -2   1        116.02        129.43         3.99 o                         
  -5  -2   1        382.42        368.39         4.47 o                         
  -4  -2   1        620.00        618.90         5.65 o                         
  -3  -2   1         30.65         28.47         1.48 o                         
  -2  -2   1        436.78        433.82         4.39 o                         
  -1  -2   1        283.46        288.19         3.43 o                         
   0  -2   1       3412.36       3379.95        22.62 o                         
   1  -2   1        426.22        415.91         3.32 o                         
   2  -2   1       1922.22       2015.94        17.31 o                         
   3  -2   1       1456.06       1604.55        11.78 o                         
   4  -2   1        429.32        435.11         4.63 o                         
   5  -2   1         21.28         20.15         1.69 o                         
   6  -2   1         51.51         56.92         2.74 o                         
   7  -2   1        155.68        148.25         4.63 o                         
   8  -2   1        247.48        247.54         7.77 o                         
   9  -2   1         43.18         38.90         5.05 o                         
  10  -2   1         63.94         60.64         6.32 o                         
  11  -2   1         56.50         65.58        10.60 o                         
 -11  -1   1        151.78        141.56        14.42 o                         
 -10  -1   1         62.05         74.86         8.54 o                         
  -9  -1   1        269.58        255.99         8.55 o                         
  -8  -1   1          1.08          1.24         3.19 o                         
  -7  -1   1          9.02         11.83         3.05 o                         
  -6  -1   1         45.47         45.54         2.34 o                         
  -5  -1   1         48.13         46.43         2.05 o                         
  -4  -1   1        285.18        274.70         4.06 o                         
  -3  -1   1        239.47        244.20         3.43 o                         
  -2  -1   1       5717.30       5825.76        35.52 o                         
  -1  -1   1       1815.52       1752.74        12.46 o                         
   0  -1   1        198.87        159.12        24.66 o                         
   1  -1   1       1773.25       1756.95        14.08 o                         
   2  -1   1       1748.32       1800.87        11.77 o                         
   3  -1   1       2900.45       3031.42        22.17 o                         
   4  -1   1       1513.64       1569.38        11.97 o                         
   5  -1   1         32.77         33.28         1.92 o                         
   6  -1   1       1198.96       1159.31         9.94 o                         
   7  -1   1         81.75         77.60         4.00 o                         
   8  -1   1         90.71         97.61         5.34 o                         
   9  -1   1        144.06        157.48         7.37 o                         
  10  -1   1        104.77        120.91         8.33 o                         
  11  -1   1         75.11         94.13         7.87 o                         
 -11   0   1         82.79         98.60         7.55 o                         
 -10   0   1        370.45        389.18        10.80 o                         
  -9   0   1        173.17        170.34         7.67 o                         
  -8   0   1        400.77        389.09         8.38 o                         
  -7   0   1          0.28          0.35         2.31 o                         
  -6   0   1         20.01         22.90         1.84 o                         
  -5   0   1        117.59        110.45         2.77 o                         
  -4   0   1        233.77        234.95         3.29 o                         
  -3   0   1          1.08          2.04         1.26 o                         
  -2   0   1       1422.56       1399.68         9.28 o                         
   1   0   1       5770.38       5581.92        51.55 o                         
   2   0   1          1.79          3.41         1.07 o                         
   3   0   1        257.41        262.06         3.75 o                         
   4   0   1        492.96        477.29         4.78 o                         
   5   0   1         93.44         95.74         2.47 o                         
   6   0   1        414.30        434.69         4.83 o                         
   7   0   1        222.70        234.36         6.75 o                         
   8   0   1         67.22         66.85         3.67 o                         
   9   0   1         66.03         70.43         5.65 o                         
  10   0   1         59.73         54.04         6.54 o                         
  11   0   1        286.99        317.52        12.49 o                         
 -11   1   1        151.92        167.19        19.10 o                         
 -10   1   1         62.09         62.10         8.74 o                         
  -9   1   1        261.20        258.41        10.80 o                         
  -8   1   1          1.00         -0.04         2.74 o                         
  -7   1   1          8.65         12.68         2.30 o                         
  -6   1   1         40.29         39.19         1.67 o                         
  -5   1   1         48.32         51.54         1.72 o                         
  -4   1   1        295.73        289.59         3.41 o                         
  -3   1   1        234.57        233.96         2.95 o                         
  -2   1   1       5748.94       5963.80        36.33 o                         
  -1   1   1       1786.33       1649.73        15.97 o                         
   0   1   1        214.20        192.67         7.28 o                         
   1   1   1       1767.86       1781.09        11.28 o                         
   2   1   1       1744.82       1803.33        11.79 o                         
   3   1   1       2947.06       3105.70        18.83 o                         
   4   1   1       1496.09       1551.55         9.85 o                         
   5   1   1         33.26         36.90         1.55 o                         
   6   1   1       1203.13       1182.83        10.09 o                         
   7   1   1         84.75         80.37         3.44 o                         
   8   1   1         91.65         93.37         4.45 o                         
   9   1   1        143.55        143.04         7.29 o                         
  10   1   1        106.32        123.92         7.10 o                         
  11   1   1         75.50         89.28         9.49 o                         
 -11   2   1         53.31         69.37        13.15 o                         
 -10   2   1         27.37         20.12         5.15 o                         
  -9   2   1          0.19          1.46         3.34 o                         
  -8   2   1        121.80        118.63         4.46 o                         
  -7   2   1         60.20         59.10         3.42 o                         
  -6   2   1        114.80        124.31         3.05 o                         
  -5   2   1        394.27        385.62         3.91 o                         
  -4   2   1        610.41        623.43         4.91 o                         
  -3   2   1         31.15         26.66         1.25 o                         
  -2   2   1        420.65        421.83         5.04 o                         
  -1   2   1        288.80        296.91         2.86 o                         
   0   2   1       3410.15       3444.56        20.18 o                         
   1   2   1        445.71        443.54         4.04 o                         
   2   2   1       1944.07       2039.91        15.84 o                         
   3   2   1       1453.34       1611.58        10.00 o                         
   4   2   1        425.29        434.86         4.17 o                         
   5   2   1         21.74         20.39         1.43 o                         
   6   2   1         52.76         58.82         2.32 o                         
   7   2   1        152.96        140.80         4.54 o                         
   8   2   1        239.39        238.65         6.29 o                         
   9   2   1         44.74         45.77         4.60 o                         
  10   2   1         65.97         75.65         8.31 o                         
  11   2   1         56.35         49.60         8.76 o                         
 -11   3   1         77.13         88.15        10.77 o                         
 -10   3   1         24.25         19.15         6.89 o                         
  -9   3   1         45.72         42.34         4.15 o                         
  -8   3   1          3.00          1.41         3.14 o                         
  -7   3   1         57.81         54.38         3.00 o                         
  -6   3   1        479.80        448.68         6.40 o                         
  -5   3   1         17.26         14.35         1.54 o                         
  -4   3   1         33.18         30.91         1.39 o                         
  -3   3   1         70.65         61.00         2.05 o                         
  -2   3   1         23.67         25.87         1.71 o                         
  -1   3   1       1026.87       1041.88         6.76 o                         
   0   3   1        255.47        250.19         2.57 o                         
   1   3   1        688.63        677.14         5.63 o                         
   2   3   1       3367.94       3688.95        24.85 o                         
   3   3   1       1150.88       1199.86         8.05 o                         
   4   3   1         79.78         79.72         2.23 o                         
   5   3   1        266.66        255.42         3.55 o                         
   6   3   1        329.59        313.93         4.68 o                         
   7   3   1         75.74         75.28         3.69 o                         
   8   3   1         13.42         17.95         3.51 o                         
   9   3   1        108.84        126.65         5.76 o                         
  10   3   1         18.42         24.59         5.10 o                         
  11   3   1          7.44         -8.76         8.76 o                         
 -11   4   1         49.07         62.35        16.36 o                         
 -10   4   1          3.04         -0.97         5.00 o                         
  -9   4   1         20.97         27.58         4.29 o                         
  -8   4   1        144.49        151.43         6.42 o                         
  -7   4   1        190.18        176.13         5.77 o                         
  -6   4   1        191.94        193.02         4.32 o                         
  -5   4   1         27.94         30.22         1.63 o                         
  -4   4   1         52.61         55.28         1.94 o                         
  -3   4   1        233.50        239.36         3.00 o                         
  -2   4   1        517.25        530.41         4.57 o                         
  -1   4   1        123.93        127.03         2.28 o                         
   0   4   1        293.71        301.33         2.83 o                         
   1   4   1         80.71         70.65         1.86 o                         
   2   4   1        892.84        927.79         7.09 o                         
   3   4   1        107.82         99.83         2.61 o                         
   4   4   1        366.55        380.63         4.51 o                         
   5   4   1        124.45        121.83         3.62 o                         
   6   4   1          2.48          4.87         2.49 o                         
   7   4   1         52.84         44.90         3.20 o                         
   8   4   1         29.72         29.32         3.93 o                         
   9   4   1         61.01         68.53         4.51 o                         
  10   4   1         14.24         16.27         5.27 o                         
 -10   5   1         38.67         41.48         6.44 o                         
  -9   5   1          2.99         -4.34         4.34 o                         
  -8   5   1        113.85        117.59        12.00 o                         
  -7   5   1         70.91         64.64         4.56 o                         
  -6   5   1        246.02        237.09         5.53 o                         
  -5   5   1        390.51        365.32         5.77 o                         
  -4   5   1        137.65        130.87         4.01 o                         
  -3   5   1         67.39         63.26         2.37 o                         
  -2   5   1          7.43         10.41         1.42 o                         
  -1   5   1        233.29        233.98         3.04 o                         
   0   5   1        868.69        885.57         6.38 o                         
   1   5   1         87.30         90.06         2.14 o                         
   2   5   1        111.05        110.46         3.71 o                         
   3   5   1         90.16         80.40         2.61 o                         
   4   5   1         19.15         16.08         2.16 o                         
   5   5   1        554.03        553.81         8.38 o                         
   6   5   1        416.70        390.40        12.76 o                         
   7   5   1         21.07         32.06         6.93 o                         
   8   5   1          7.98         -3.81         3.83 o                         
   9   5   1         26.75         19.63         5.29 o                         
  10   5   1         34.96         43.88         6.92 o                         
 -10   6   1         14.14         16.50        17.29 o                         
  -9   6   1          8.23          3.18         4.84 o                         
  -8   6   1         63.44         69.73         5.43 o                         
  -7   6   1         89.89         78.59         5.65 o                         
  -6   6   1         96.20        100.62         6.20 o                         
  -5   6   1         14.44         12.11         2.87 o                         
  -4   6   1        387.93        388.07         6.14 o                         
  -3   6   1        351.10        338.37         5.28 o                         
  -2   6   1        266.38        259.24         4.56 o                         
  -1   6   1        205.63        213.14         3.45 o                         
   0   6   1         17.72         19.00         1.84 o                         
   1   6   1         80.01         74.04         2.36 o                         
   2   6   1          9.31         10.65         1.98 o                         
   3   6   1          8.91         10.12         2.41 o                         
   4   6   1        202.35        196.53         5.24 o                         
   5   6   1         28.67         21.94         3.12 o                         
   6   6   1        132.61        113.99         5.32 o                         
   7   6   1         87.63         77.31         5.31 o                         
   8   6   1        167.30        182.55         8.61 o                         
   9   6   1         95.60        105.59        11.10 o                         
  -9   7   1         64.93         68.54         8.23 o                         
  -8   7   1        132.60        131.10         7.23 o                         
  -7   7   1         66.55         63.73         5.70 o                         
  -6   7   1         31.08         28.65         3.54 o                         
  -5   7   1         15.20         18.10         3.32 o                         
  -4   7   1          3.79          4.23         3.53 o                         
  -3   7   1         37.51         34.27         2.78 o                         
  -2   7   1        302.68        298.15         5.42 o                         
  -1   7   1         53.33         46.74         2.36 o                         
   0   7   1        765.35        731.94         6.42 o                         
   1   7   1        242.57        228.88         4.75 o                         
   2   7   1        186.41        183.50         4.84 o                         
   3   7   1        111.82        113.21         4.74 o                         
   4   7   1        145.86        161.42         6.99 o                         
   5   7   1         22.28         18.60         3.64 o                         
   6   7   1        130.79        132.24         5.92 o                         
   7   7   1         66.23         68.55         5.71 o                         
   8   7   1         18.15         16.28         7.42 o                         
   9   7   1         71.43         66.96        13.20 o                         
  -8   8   1         76.41         74.67        10.15 o                         
  -7   8   1         69.89         70.27         7.25 o                         
  -6   8   1         26.70         18.99         5.48 o                         
  -5   8   1         69.47         68.13         4.52 o                         
  -4   8   1         12.94         11.76         4.25 o                         
  -3   8   1        367.79        357.01         8.86 o                         
  -2   8   1         90.20         83.18         3.58 o                         
  -1   8   1         10.95         12.76         2.51 o                         
   0   8   1         79.82         76.78         3.13 o                         
   1   8   1         15.80         18.03         2.88 o                         
   2   8   1        481.46        477.75         8.61 o                         
   3   8   1         16.39          9.55         3.54 o                         
   4   8   1          5.32         10.21         3.68 o                         
   5   8   1          9.61         13.61         5.23 o                         
   6   8   1         42.14         54.03         6.19 o                         
   7   8   1         33.77         33.33         6.98 o                         
   8   8   1        287.44        350.81        24.23 o                         
  -7   9   1         12.27         17.32         7.88 o                         
  -6   9   1        138.49        161.90        10.21 o                         
  -5   9   1         53.46         52.43         4.62 o                         
  -4   9   1        217.53        227.95         7.30 o                         
  -3   9   1         63.36         65.04         4.28 o                         
  -2   9   1         49.05         44.67         3.78 o                         
  -1   9   1         30.72         30.64         4.51 o                         
   0   9   1         23.00         26.37         3.66 o                         
   1   9   1         43.10         45.35         3.59 o                         
   2   9   1         87.19         86.66         9.58 o                         
   3   9   1         70.93         78.44         5.37 o                         
   4   9   1         78.75         80.47         5.40 o                         
   5   9   1         14.26         13.74         5.14 o                         
   6   9   1         47.14         52.40        11.11 o                         
  -5  10   1         38.18         55.15         5.85 o                         
  -4  10   1         27.69         16.82         6.16 o                         
  -3  10   1         12.16          8.33         4.24 o                         
  -2  10   1          5.79          6.55         4.02 o                         
  -1  10   1         29.79         23.52         4.19 o                         
   0  10   1         34.61         36.32         4.51 o                         
   1  10   1        109.04        116.55         6.72 o                         
   2  10   1          2.91         -0.43         5.09 o                         
   3  10   1         87.79         91.47         5.77 o                         
   4  10   1        138.18        167.09         8.41 o                         
   5  10   1         17.83         60.40        22.80 o                         
  -1  11   1         35.42          3.69         9.63 o                         
   0  11   1         20.90         49.33         9.44 o                         
   1  11   1         58.78         65.08         6.90 o                         
  -5 -10   2          4.24          1.17        17.65 o                         
  -4 -10   2         33.10         17.14        17.40 o                         
  -3 -10   2         29.76         55.82         7.79 o                         
  -2 -10   2         23.12         24.21         7.99 o                         
  -1 -10   2         11.29         10.23        12.90 o                         
   0 -10   2         14.77          6.95         7.55 o                         
   1 -10   2         54.24         41.10         7.47 o                         
   2 -10   2         51.12         63.56         8.13 o                         
   3 -10   2         15.34         19.50         8.00 o                         
   4 -10   2          0.66         21.93        19.32 o                         
  -7  -9   2         24.11         28.70        19.65 o                         
  -6  -9   2         80.54         92.01         9.43 o                         
  -5  -9   2         58.32         62.72         7.95 o                         
  -4  -9   2         28.15         42.82         5.69 o                         
  -3  -9   2         26.57         39.10         5.66 o                         
  -2  -9   2        133.08        157.09         8.73 o                         
  -1  -9   2         29.27         33.63         5.16 o                         
   0  -9   2        176.05        164.07         8.36 o                         
   1  -9   2         13.36          7.17         5.07 o                         
   2  -9   2          9.76         18.56         5.83 o                         
   3  -9   2         28.52         37.17         6.49 o                         
   4  -9   2        104.49        112.28         8.31 o                         
   5  -9   2         49.20         47.74         7.83 o                         
   6  -9   2          0.14         11.18         9.83 o                         
  -8  -8   2          6.56        -15.94        16.60 o                         
  -7  -8   2         68.47         83.49         8.59 o                         
  -6  -8   2        128.59        130.60         6.54 o                         
  -5  -8   2         14.41         13.02         4.33 o                         
  -4  -8   2          1.14         -3.28         3.83 o                         
  -3  -8   2         44.72         49.53         4.36 o                         
  -2  -8   2        223.67        224.69         7.69 o                         
  -1  -8   2        137.75        131.85         5.28 o                         
   0  -8   2        190.97        177.07         5.74 o                         
   1  -8   2          6.15          4.68         3.14 o                         
   2  -8   2        365.29        363.92         8.68 o                         
   3  -8   2         98.28        101.16         5.62 o                         
   4  -8   2         78.75         82.90         6.82 o                         
   5  -8   2         62.84         61.09         6.91 o                         
   6  -8   2         67.65         82.94         8.23 o                         
   7  -8   2         20.72         36.95        11.27 o                         
  -9  -7   2         32.93         30.17        17.75 o                         
  -8  -7   2        136.91        150.61         8.26 o                         
  -7  -7   2         15.62         18.58         5.02 o                         
  -6  -7   2          0.45          0.24         4.10 o                         
  -5  -7   2         62.49         59.60         4.22 o                         
  -4  -7   2        144.29        139.55         5.44 o                         
  -3  -7   2        153.62        154.63         5.79 o                         
  -2  -7   2        238.76        230.81         5.79 o                         
  -1  -7   2        260.66        252.45         5.44 o                         
   0  -7   2        190.15        175.09         4.64 o                         
   1  -7   2          1.36          2.24         2.38 o                         
   2  -7   2        151.96        151.14         3.65 o                         
   3  -7   2         49.60         45.48         3.32 o                         
   4  -7   2         97.15         96.86         5.29 o                         
   5  -7   2          3.78          5.86         3.62 o                         
   6  -7   2         29.96         32.51         5.71 o                         
   7  -7   2         84.25         85.12         8.27 o                         
   8  -7   2         61.45         54.39         8.66 o                         
 -10  -6   2         35.15         49.07        14.75 o                         
  -9  -6   2         12.24         23.21         6.76 o                         
  -8  -6   2         20.25         21.58         4.92 o                         
  -7  -6   2         16.42         21.56         4.33 o                         
  -6  -6   2          8.47         13.34         3.61 o                         
  -5  -6   2        148.56        148.78         5.92 o                         
  -4  -6   2        759.16        751.86         8.95 o                         
  -3  -6   2         22.15         22.55         2.56 o                         
  -2  -6   2        753.99        754.51         8.43 o                         
  -1  -6   2         80.84         79.27         3.17 o                         
   0  -6   2        104.06         95.67         3.47 o                         
   1  -6   2         16.73         21.96         2.25 o                         
   2  -6   2         37.68         38.83         2.10 o                         
   3  -6   2        274.16        253.12         5.18 o                         
   4  -6   2         83.26         81.77         4.30 o                         
   5  -6   2         26.40         34.28         3.35 o                         
   6  -6   2        123.95        135.97         6.00 o                         
   7  -6   2         42.57         40.04         4.76 o                         
   8  -6   2         13.47         16.39         8.11 o                         
   9  -6   2         65.00         75.39         9.66 o                         
 -10  -5   2          2.76          8.75         6.36 o                         
  -9  -5   2         43.39         50.07         5.71 o                         
  -8  -5   2        129.03        141.76         6.66 o                         
  -7  -5   2         63.70         62.07         4.31 o                         
  -6  -5   2        241.64        243.22         9.21 o                         
  -5  -5   2        690.14        668.28         8.18 o                         
  -4  -5   2        750.79        751.08         8.36 o                         
  -3  -5   2        144.50        137.30         3.74 o                         
  -2  -5   2        193.66        192.39         3.83 o                         
  -1  -5   2        281.46        264.59         3.99 o                         
   0  -5   2        820.19        839.83         7.82 o                         
   1  -5   2          5.86          4.10         1.56 o                         
   2  -5   2        217.40        218.05         2.85 o                         
   3  -5   2         34.02         33.77         1.67 o                         
   4  -5   2        284.23        268.07         4.67 o                         
   5  -5   2        196.83        188.44         3.62 o                         
   6  -5   2        134.17        128.34         4.07 o                         
   7  -5   2         10.90          9.88         3.40 o                         
   8  -5   2         18.18         17.88         5.60 o                         
   9  -5   2          6.34          4.83         8.54 o                         
  10  -5   2         50.13         67.10        15.11 o                         
 -11  -4   2          2.77         -5.15         8.14 o                         
 -10  -4   2          5.41         -1.03         5.32 o                         
  -9  -4   2        191.92        203.23         8.60 o                         
  -8  -4   2         17.32         17.76         3.42 o                         
  -7  -4   2         97.44         89.51         5.04 o                         
  -6  -4   2        719.36        680.23         7.45 o                         
  -5  -4   2         33.30         33.58         2.07 o                         
  -4  -4   2        219.71        224.24         3.75 o                         
  -3  -4   2        139.98        141.15         3.25 o                         
  -2  -4   2        116.05        115.26         2.96 o                         
  -1  -4   2        177.89        188.54         4.21 o                         
   0  -4   2         63.95         50.19         2.13 o                         
   1  -4   2        197.67        212.80         2.87 o                         
   2  -4   2        393.74        387.14         3.39 o                         
   3  -4   2        662.44        674.31         5.01 o                         
   4  -4   2        364.95        368.29         3.93 o                         
   5  -4   2         50.32         56.66         2.90 o                         
   6  -4   2         68.58         66.89         2.74 o                         
   7  -4   2          1.25          3.26         2.83 o                         
   8  -4   2         45.72         48.94         4.93 o                         
   9  -4   2         17.21         14.54         5.85 o                         
  10  -4   2         76.62         94.62        12.80 o                         
 -11  -3   2         66.86         67.47         9.81 o                         
 -10  -3   2         11.72         11.61         5.10 o                         
  -9  -3   2         46.16         43.04         4.88 o                         
  -8  -3   2        289.95        287.91        10.16 o                         
  -7  -3   2        390.90        373.18         7.55 o                         
  -6  -3   2        495.15        488.94         6.15 o                         
  -5  -3   2        304.80        273.21         3.81 o                         
  -4  -3   2        413.89        414.48         4.22 o                         
  -3  -3   2         29.94         28.71         1.71 o                         
  -2  -3   2        516.48        503.43         5.03 o                         
  -1  -3   2         39.35         40.73         1.58 o                         
   0  -3   2        345.60        331.73         3.36 o                         
   1  -3   2         18.45         14.56         1.04 o                         
   2  -3   2       1081.19       1195.21         7.31 o                         
   3  -3   2       1867.10       1963.88        12.07 o                         
   4  -3   2         36.52         42.90         1.72 o                         
   5  -3   2        200.26        187.42         3.54 o                         
   6  -3   2        102.57        109.06         3.89 o                         
   7  -3   2         39.11         36.48         3.16 o                         
   8  -3   2         27.56         23.46         4.46 o                         
   9  -3   2          0.42          1.49         5.36 o                         
  10  -3   2          0.20          5.34         6.30 o                         
  11  -3   2         39.02         51.26        17.72 o                         
 -11  -2   2         45.53         52.53         8.19 o                         
 -10  -2   2         60.80         61.06         6.27 o                         
  -9  -2   2         72.03         75.17         5.01 o                         
  -8  -2   2        189.44        168.90         6.95 o                         
  -7  -2   2        268.25        264.38         6.61 o                         
  -6  -2   2         18.25         22.02         1.97 o                         
  -5  -2   2        441.15        478.94         6.07 o                         
  -4  -2   2        693.74        663.06         5.87 o                         
  -3  -2   2        175.67        172.87         2.58 o                         
  -2  -2   2        599.55        619.94         4.69 o                         
  -1  -2   2        706.81        714.48         5.02 o                         
   0  -2   2        742.48        769.42         6.35 o                         
   1  -2   2       1175.75       1131.47         8.12 o                         
   2  -2   2       1765.98       1891.40        13.47 o                         
   3  -2   2        621.57        646.19         5.87 o                         
   4  -2   2         31.42         28.48         1.50 o                         
   5  -2   2        387.36        367.43         4.21 o                         
   6  -2   2        401.38        395.41         5.77 o                         
   7  -2   2         16.99         21.15         2.74 o                         
   8  -2   2         43.50         47.42         4.63 o                         
   9  -2   2         31.73         41.81         5.27 o                         
  10  -2   2         32.83         27.68         6.10 o                         
  11  -2   2         32.24         20.84        10.00 o                         
 -11  -1   2         63.20         66.43         6.75 o                         
 -10  -1   2         19.37         24.02         5.53 o                         
  -9  -1   2        122.48        114.04         6.59 o                         
  -8  -1   2        116.39        123.39         6.94 o                         
  -7  -1   2        412.39        415.13         7.79 o                         
  -6  -1   2        100.22         87.66         3.13 o                         
  -5  -1   2        246.42        238.51         3.81 o                         
  -4  -1   2        736.40        726.01        12.75 o                         
  -3  -1   2        223.33        226.13         2.91 o                         
  -2  -1   2       8435.88       8661.18        52.79 o                         
  -1  -1   2        949.54        943.58         7.14 o                         
   0  -1   2       2221.05       2199.93        17.97 o                         
   1  -1   2       4123.33       4303.44        28.60 o                         
   2  -1   2       2705.43       2721.36        22.88 o                         
   3  -1   2       1164.31       1203.93        21.29 o                         
   4  -1   2       1731.54       1860.88        14.67 o                         
   5  -1   2        229.22        226.48         3.52 o                         
   6  -1   2        251.71        250.36         4.47 o                         
   7  -1   2         77.75         72.76         3.41 o                         
   8  -1   2         34.92         33.24         3.36 o                         
   9  -1   2         27.11         33.51         5.54 o                         
  10  -1   2         31.71         34.75         5.82 o                         
  11  -1   2         28.17         22.63         8.80 o                         
 -12   0   2          7.51         -4.93        17.00 o                         
 -11   0   2         75.95         74.38         7.12 o                         
 -10   0   2        239.81        242.94        10.39 o                         
  -9   0   2          7.95          9.24         4.25 o                         
  -8   0   2         36.58         34.34         3.78 o                         
  -7   0   2        132.90        129.17         5.05 o                         
  -6   0   2        252.25        253.39         3.99 o                         
  -5   0   2        377.63        390.09         4.47 o                         
  -4   0   2        514.85        526.01         4.68 o                         
  -3   0   2        795.04        759.56         6.75 o                         
  -2   0   2         39.92         38.42         1.42 o                         
  -1   0   2       2219.96       2170.91        35.90 o                         
   1   0   2        806.29        855.27         6.15 o                         
   2   0   2         41.42         45.24         2.32 o                         
   3   0   2        614.72        629.89         5.78 o                         
   4   0   2        562.81        500.82         4.57 o                         
   5   0   2        240.68        272.94         3.57 o                         
   6   0   2        261.18        241.98         4.24 o                         
   7   0   2         30.41         30.11         2.72 o                         
   8   0   2         44.59         55.27         3.71 o                         
   9   0   2          0.16          3.04         4.43 o                         
  10   0   2         24.94         36.67         7.09 o                         
  11   0   2        143.98        161.04        10.26 o                         
 -11   1   2         61.37         64.69         7.73 o                         
 -10   1   2         19.00         22.28         4.82 o                         
  -9   1   2        120.65        122.68        11.67 o                         
  -8   1   2        121.22        122.58         4.80 o                         
  -7   1   2        415.14        396.85         5.15 o                         
  -6   1   2        102.68         98.63         2.90 o                         
  -5   1   2        237.80        232.97         3.20 o                         
  -4   1   2        749.37        756.18         6.01 o                         
  -3   1   2        225.82        231.41         3.07 o                         
  -2   1   2       8412.94       8681.69        52.75 o                         
  -1   1   2        979.18        995.30         6.28 o                         
   0   1   2       2220.14       2256.01        13.26 o                         
   1   1   2       4064.24       4194.46        25.67 o                         
   2   1   2       2702.59       2742.72        23.54 o                         
   3   1   2       1160.30       1238.32         8.31 o                         
   4   1   2       1700.35       1837.88        11.41 o                         
   5   1   2        242.54        244.93         3.42 o                         
   6   1   2        249.81        252.89         4.17 o                         
   7   1   2         77.04         73.79         3.47 o                         
   8   1   2         36.53         32.74         3.42 o                         
   9   1   2         27.30         27.57         5.57 o                         
  10   1   2         30.12         30.97         5.44 o                         
  11   1   2         27.86         25.54         8.47 o                         
 -11   2   2         45.97         46.62         6.59 o                         
 -10   2   2         64.07         67.54         5.80 o                         
  -9   2   2         74.40         84.27         5.67 o                         
  -8   2   2        190.14        183.74         4.96 o                         
  -7   2   2        277.33        283.22         5.04 o                         
  -6   2   2         15.22         17.59         1.51 o                         
  -5   2   2        441.90        483.31         4.37 o                         
  -4   2   2        687.23        666.62         5.12 o                         
  -3   2   2        167.32        162.27         2.67 o                         
  -2   2   2        596.48        606.62         6.54 o                         
  -1   2   2        719.91        743.75         5.16 o                         
   0   2   2        732.26        760.56         5.19 o                         
   1   2   2       1187.00       1151.14         8.06 o                         
   2   2   2       1746.38       1893.95        11.80 o                         
   3   2   2        603.20        629.91         4.85 o                         
   4   2   2         28.85         27.65         1.38 o                         
   5   2   2        385.21        366.26         4.17 o                         
   6   2   2        410.78        402.89         5.08 o                         
   7   2   2         16.48         16.47         2.61 o                         
   8   2   2         44.32         52.21         4.82 o                         
   9   2   2         32.86         33.97         4.04 o                         
  10   2   2         30.91         38.58         4.67 o                         
  11   2   2         32.07         40.66        16.08 o                         
 -11   3   2         66.03         70.16         8.40 o                         
 -10   3   2         12.54          5.69         5.75 o                         
  -9   3   2         46.51         56.33         7.44 o                         
  -8   3   2        296.66        303.79         6.11 o                         
  -7   3   2        398.83        392.48         7.42 o                         
  -6   3   2        490.07        481.50         5.83 o                         
  -5   3   2        308.99        285.42         3.58 o                         
  -4   3   2        404.81        404.34         3.81 o                         
  -3   3   2         30.38         30.60         1.57 o                         
  -2   3   2        496.78        503.72         4.26 o                         
  -1   3   2         43.68         46.16         1.36 o                         
   0   3   2        346.31        334.87         2.76 o                         
   1   3   2         22.66         19.66         1.07 o                         
   2   3   2       1050.99       1170.78         8.22 o                         
   3   3   2       1866.87       1975.15        12.87 o                         
   4   3   2         36.51         41.79         1.69 o                         
   5   3   2        191.46        185.51         3.94 o                         
   6   3   2        103.32        104.44         3.57 o                         
   7   3   2         36.21         33.44         3.01 o                         
   8   3   2         27.06         22.62         3.16 o                         
   9   3   2          0.54          1.55         4.03 o                         
  10   3   2          0.22         -4.50         4.50 o                         
  11   3   2         37.18         39.51        11.13 o                         
 -11   4   2          2.80          0.48        14.59 o                         
 -10   4   2          4.46         -0.93         4.73 o                         
  -9   4   2        193.65        206.92        10.86 o                         
  -8   4   2         16.85         21.64         6.57 o                         
  -7   4   2         92.81         84.52         5.06 o                         
  -6   4   2        730.55        678.43        10.26 o                         
  -5   4   2         33.58         31.75         1.74 o                         
  -4   4   2        211.58        218.57         3.17 o                         
  -3   4   2        142.28        135.43         2.67 o                         
  -2   4   2        117.27        121.83         2.41 o                         
  -1   4   2        170.56        177.34         2.32 o                         
   0   4   2         68.45         58.23         1.80 o                         
   1   4   2        203.94        222.38         2.57 o                         
   2   4   2        388.76        383.60         4.10 o                         
   3   4   2        642.92        661.21         5.91 o                         
   4   4   2        358.15        358.84         4.68 o                         
   5   4   2         48.37         52.48         2.81 o                         
   6   4   2         63.86         59.11         3.23 o                         
   7   4   2          1.21         -1.14         2.62 o                         
   8   4   2         45.78         39.29         3.84 o                         
   9   4   2         17.36         15.95         3.86 o                         
  10   4   2         74.71         90.69         8.25 o                         
 -10   5   2          3.15          5.98         9.91 o                         
  -9   5   2         44.53         36.47         4.72 o                         
  -8   5   2        130.31        134.76         6.95 o                         
  -7   5   2         65.24         57.93         4.02 o                         
  -6   5   2        241.43        218.92         6.24 o                         
  -5   5   2        677.97        647.32         6.59 o                         
  -4   5   2        757.28        740.56         7.59 o                         
  -3   5   2        142.63        129.92         2.93 o                         
  -2   5   2        199.33        195.41         2.97 o                         
  -1   5   2        272.69        254.28         2.89 o                         
   0   5   2        819.86        848.18         5.92 o                         
   1   5   2          6.93          5.23         1.14 o                         
   2   5   2        209.31        207.05         3.35 o                         
   3   5   2         33.32         33.41         2.25 o                         
   4   5   2        274.93        257.10         4.86 o                         
   5   5   2        189.13        184.13         5.73 o                         
   6   5   2        132.33        124.51         5.50 o                         
   7   5   2         12.14         12.06         5.10 o                         
   8   5   2         18.65         14.07         4.09 o                         
   9   5   2          5.86          6.62         4.59 o                         
  10   5   2         49.49         47.50         8.72 o                         
 -10   6   2         34.27         21.18         7.33 o                         
  -9   6   2         13.06         19.91         7.88 o                         
  -8   6   2         19.62         12.49         6.56 o                         
  -7   6   2         15.42         15.10         4.04 o                         
  -6   6   2         10.07          5.57         3.33 o                         
  -5   6   2        151.25        154.29         4.51 o                         
  -4   6   2        748.58        736.51         8.36 o                         
  -3   6   2         18.83         17.14         2.28 o                         
  -2   6   2        762.44        746.56         6.59 o                         
  -1   6   2         81.52         84.69         2.51 o                         
   0   6   2        102.94         99.44         2.72 o                         
   1   6   2         18.25         23.47         2.00 o                         
   2   6   2         39.21         44.58         2.85 o                         
   3   6   2        266.32        253.02         8.44 o                         
   4   6   2         87.06         88.15         4.64 o                         
   5   6   2         25.23         24.79         3.48 o                         
   6   6   2        119.71        121.49         6.94 o                         
   7   6   2         40.02         34.19         4.80 o                         
   8   6   2         14.20         13.63         4.93 o                         
   9   6   2         63.07         64.68         8.60 o                         
  -9   7   2         34.41         32.11         7.43 o                         
  -8   7   2        136.43        139.99         7.31 o                         
  -7   7   2         16.54         13.51         4.54 o                         
  -6   7   2          0.52          0.65         3.88 o                         
  -5   7   2         61.54         68.17         3.83 o                         
  -4   7   2        145.45        145.72         6.29 o                         
  -3   7   2        152.86        148.56         4.20 o                         
  -2   7   2        233.13        228.75         4.87 o                         
  -1   7   2        262.78        257.18         4.34 o                         
   0   7   2        190.48        182.46         4.11 o                         
   1   7   2          1.39          1.61         2.08 o                         
   2   7   2        148.07        146.03         5.68 o                         
   3   7   2         50.45         47.60         3.53 o                         
   4   7   2         92.86         90.70         4.32 o                         
   5   7   2          4.11          2.50         5.56 o                         
   6   7   2         29.00         25.07         4.12 o                         
   7   7   2         81.42         72.49         5.87 o                         
   8   7   2         58.22         54.64         9.30 o                         
  -8   8   2          6.21          1.37         6.86 o                         
  -7   8   2         71.03         68.08         6.05 o                         
  -6   8   2        124.04        111.92         6.46 o                         
  -5   8   2         15.18         12.91         3.59 o                         
  -4   8   2          1.59          1.15         3.13 o                         
  -3   8   2         43.25         47.63         3.77 o                         
  -2   8   2        225.85        224.69        11.16 o                         
  -1   8   2        133.74        131.08         4.50 o                         
   0   8   2        190.50        181.31         5.39 o                         
   1   8   2          6.24          6.02         2.69 o                         
   2   8   2        360.40        341.43         7.55 o                         
   3   8   2        103.38         77.30         5.28 o                         
   4   8   2         76.61         78.79         4.90 o                         
   5   8   2         61.93         63.47         6.89 o                         
   6   8   2         67.44         72.04         5.39 o                         
   7   8   2         22.03         41.82         8.88 o                         
  -7   9   2         24.52         -0.70         6.61 o                         
  -6   9   2         79.20         77.77         6.94 o                         
  -5   9   2         61.59         56.27         4.82 o                         
  -4   9   2         28.73         31.24         4.11 o                         
  -3   9   2         27.21         23.74         4.71 o                         
  -2   9   2        132.03        142.17         5.46 o                         
  -1   9   2         28.49         29.12         3.40 o                         
   0   9   2        175.96        175.08         5.99 o                         
   1   9   2         12.48         16.02         3.79 o                         
   2   9   2          8.65          2.38         4.31 o                         
   3   9   2         28.35         32.76         4.79 o                         
   4   9   2        101.28        121.03         7.32 o                         
   5   9   2         49.54         36.76         6.87 o                         
   6   9   2          0.11         -7.48         7.48 o                         
  -5  10   2          4.53          5.88         5.95 o                         
  -4  10   2         33.00         23.68         9.57 o                         
  -3  10   2         28.78         35.29         4.67 o                         
  -2  10   2         23.74         31.28         4.52 o                         
  -1  10   2         10.62         10.85         3.99 o                         
   0  10   2         14.46         16.61         4.00 o                         
   1  10   2         53.80         54.48         4.63 o                         
   2  10   2         50.26         43.83         4.58 o                         
   3  10   2         16.74         19.64         4.91 o                         
   4  10   2          0.88         -0.63         5.28 o                         
  -1  11   2          6.36         -6.88         6.88 o                         
   0  11   2          4.54         16.88         7.05 o                         
   1  11   2         23.51         17.68        17.02 o                         
  -5 -10   3         33.14         23.43        18.92 o                         
  -4 -10   3          4.20          6.39        17.17 o                         
  -3 -10   3          1.03         13.75        17.85 o                         
  -2 -10   3         68.65         73.59         8.69 o                         
  -1 -10   3          3.56         14.84         6.97 o                         
   0 -10   3         86.49         76.17         8.31 o                         
   1 -10   3         98.58         88.59         8.50 o                         
   2 -10   3         20.33         23.39         9.17 o                         
   3 -10   3         86.47         91.90        12.19 o                         
   4 -10   3         65.36         78.98        15.00 o                         
  -7  -9   3          9.47        -10.89        17.74 o                         
  -6  -9   3          9.57         13.38         8.41 o                         
  -5  -9   3         42.52         46.38         7.41 o                         
  -4  -9   3         42.60         44.43         5.73 o                         
  -3  -9   3         50.59         56.87         5.69 o                         
  -2  -9   3         33.18         37.80         5.07 o                         
  -1  -9   3        101.81        104.11         6.04 o                         
   0  -9   3        104.79        102.40         9.23 o                         
   1  -9   3         19.04         20.80         5.61 o                         
   2  -9   3         23.93         21.21         7.65 o                         
   3  -9   3         15.14          8.79         6.43 o                         
   4  -9   3         81.09         98.34         8.47 o                         
   5  -9   3         17.64         24.13         8.06 o                         
   6  -9   3         18.59         18.07         9.50 o                         
  -8  -8   3         18.58         45.97        17.12 o                         
  -7  -8   3         13.96         15.85         7.11 o                         
  -6  -8   3         59.94         66.71         5.59 o                         
  -5  -8   3        150.66        165.52         7.15 o                         
  -4  -8   3         83.69         86.32         5.21 o                         
  -3  -8   3         60.20         61.02         4.57 o                         
  -2  -8   3        228.00        245.19        14.48 o                         
  -1  -8   3        142.90        136.99         5.84 o                         
   0  -8   3        263.59        260.05         7.57 o                         
   1  -8   3          3.57          2.26         3.32 o                         
   2  -8   3        443.39        447.64         8.96 o                         
   3  -8   3         66.03         58.03         5.97 o                         
   4  -8   3         22.48         31.85         5.96 o                         
   5  -8   3         79.21         91.03         7.58 o                         
   6  -8   3         15.76         23.33         7.47 o                         
   7  -8   3         14.12         18.05         8.43 o                         
  -9  -7   3         30.94         37.65        13.20 o                         
  -8  -7   3         16.68         19.41         5.84 o                         
  -7  -7   3         89.35        102.69         6.05 o                         
  -6  -7   3         27.58         31.03         4.48 o                         
  -5  -7   3         46.13         55.23         4.31 o                         
  -4  -7   3        180.13        190.48         6.38 o                         
  -3  -7   3         79.53         83.56         4.15 o                         
  -2  -7   3         65.10         60.55         3.59 o                         
  -1  -7   3        156.23        165.16         5.02 o                         
   0  -7   3        151.95        140.62         4.54 o                         
   1  -7   3        110.99        112.79         4.05 o                         
   2  -7   3         40.18         42.57         2.42 o                         
   3  -7   3         94.52         83.37         4.15 o                         
   4  -7   3        121.77        111.14         5.10 o                         
   5  -7   3        130.17        141.11         7.16 o                         
   6  -7   3        311.56        346.24        12.44 o                         
   7  -7   3         47.09         47.54         7.49 o                         
   8  -7   3        194.04        219.59        12.21 o                         
 -10  -6   3         19.34          8.09        17.47 o                         
  -9  -6   3         30.51         50.60         5.94 o                         
  -8  -6   3         38.80         42.43         6.05 o                         
  -7  -6   3         23.04         13.94         4.02 o                         
  -6  -6   3         15.95         14.65         4.43 o                         
  -5  -6   3        176.53        177.76         5.73 o                         
  -4  -6   3        351.84        344.20         6.32 o                         
  -3  -6   3        417.33        408.34         6.47 o                         
  -2  -6   3       1587.68       1571.92        12.99 o                         
  -1  -6   3         98.19         88.85         4.44 o                         
   0  -6   3         20.24         18.66         2.10 o                         
   1  -6   3         56.00         51.25         2.59 o                         
   2  -6   3        533.58        509.23         4.77 o                         
   3  -6   3         21.43         21.27         1.79 o                         
   4  -6   3         38.85         30.78         1.97 o                         
   5  -6   3        165.06        179.39         5.99 o                         
   6  -6   3        101.65        100.17         5.53 o                         
   7  -6   3         80.56         73.42         6.29 o                         
   8  -6   3         23.62         31.53         7.10 o                         
   9  -6   3         25.14         42.15        12.60 o                         
 -10  -5   3          9.96         14.05         6.08 o                         
  -9  -5   3         85.31         94.93         6.12 o                         
  -8  -5   3         57.30         61.49         4.78 o                         
  -7  -5   3         65.22         68.13         4.30 o                         
  -6  -5   3          1.11          0.50         2.86 o                         
  -5  -5   3        206.96        210.58         5.22 o                         
  -4  -5   3        135.49        135.92         4.33 o                         
  -3  -5   3        187.87        181.50         4.28 o                         
  -2  -5   3         36.66         38.53         2.27 o                         
  -1  -5   3         45.87         45.23         3.04 o                         
   0  -5   3       1918.61       1972.86        13.78 o                         
   1  -5   3         34.08         36.24         1.75 o                         
   2  -5   3        140.04        149.15         2.56 o                         
   3  -5   3         74.30         77.74         2.22 o                         
   4  -5   3        630.52        644.64         5.68 o                         
   5  -5   3        186.16        178.13         4.38 o                         
   6  -5   3        244.83        238.84         7.23 o                         
   7  -5   3         93.32         97.88         4.10 o                         
   8  -5   3         10.12          3.82         5.23 o                         
   9  -5   3         19.79         24.53         7.99 o                         
  10  -5   3         16.94         34.37        18.35 o                         
 -11  -4   3         17.34         13.61         9.79 o                         
 -10  -4   3         13.53         13.05         5.46 o                         
  -9  -4   3        119.10        134.20         6.53 o                         
  -8  -4   3         47.80         49.47         3.91 o                         
  -7  -4   3        164.63        156.28         6.07 o                         
  -6  -4   3        464.33        439.28         5.90 o                         
  -5  -4   3         54.61         59.82         2.92 o                         
  -4  -4   3        292.44        284.87         4.38 o                         
  -3  -4   3        150.82        144.36         5.07 o                         
  -2  -4   3        466.87        451.17         5.24 o                         
  -1  -4   3        949.75        980.43         7.19 o                         
   0  -4   3          9.11         12.06         1.37 o                         
   1  -4   3        688.49        677.85         5.47 o                         
   2  -4   3        303.40        315.91         3.00 o                         
   3  -4   3        221.49        226.43         2.78 o                         
   4  -4   3        519.32        531.18         5.02 o                         
   5  -4   3        195.20        184.00         3.83 o                         
   6  -4   3        294.05        283.19         4.85 o                         
   7  -4   3         34.51         33.45         3.18 o                         
   8  -4   3         43.47         47.00         5.26 o                         
   9  -4   3         49.02         72.01         7.49 o                         
  10  -4   3          9.70         27.41         8.63 o                         
 -11  -3   3         53.54         41.02         7.91 o                         
 -10  -3   3         85.41         87.81         5.93 o                         
  -9  -3   3         93.66         88.10         6.10 o                         
  -8  -3   3          8.23          4.07         3.38 o                         
  -7  -3   3        226.48        212.72         5.64 o                         
  -6  -3   3        195.34        194.30         4.28 o                         
  -5  -3   3        305.48        303.13         4.16 o                         
  -4  -3   3         10.20         10.71         1.40 o                         
  -3  -3   3        457.00        471.34         4.99 o                         
  -2  -3   3          6.54          8.78         1.40 o                         
  -1  -3   3        156.67        163.86         2.48 o                         
   0  -3   3        686.80        703.55         5.56 o                         
   1  -3   3        965.12       1040.40         6.98 o                         
   2  -3   3        891.87        936.18         6.23 o                         
   3  -3   3       1226.35       1315.69         9.13 o                         
   4  -3   3        299.10        293.24         3.81 o                         
   5  -3   3        164.50        151.85         3.95 o                         
   6  -3   3         44.94         49.55         2.76 o                         
   7  -3   3        148.28        137.97         5.40 o                         
   8  -3   3         18.26         21.18         4.50 o                         
   9  -3   3         45.43         48.39         5.86 o                         
  10  -3   3         11.79         30.17        10.89 o                         
 -11  -2   3        101.63        103.54         7.63 o                         
 -10  -2   3         72.21         64.71         5.53 o                         
  -9  -2   3          6.77          9.48         3.92 o                         
  -8  -2   3         89.09         79.08         4.64 o                         
  -7  -2   3        497.91        499.19         8.32 o                         
  -6  -2   3        536.13        508.67         6.02 o                         
  -5  -2   3       1146.86       1130.69         9.00 o                         
  -4  -2   3        341.61        360.61         3.87 o                         
  -3  -2   3        180.03        184.77         2.76 o                         
  -2  -2   3       3987.63       4056.26        35.78 o                         
  -1  -2   3       4056.89       4014.06        43.39 o                         
   0  -2   3         63.51         60.51         1.61 o                         
   1  -2   3        416.53        439.84         3.87 o                         
   2  -2   3       2532.54       2583.01        19.34 o                         
   3  -2   3        301.10        326.54         3.65 o                         
   4  -2   3        429.53        441.19         4.55 o                         
   5  -2   3        185.23        185.08         3.55 o                         
   6  -2   3        553.72        551.91         6.93 o                         
   7  -2   3         68.11         69.64         3.42 o                         
   8  -2   3         74.33         67.81         4.04 o                         
   9  -2   3         69.86         77.87        10.85 o                         
  10  -2   3         19.12         19.24         6.62 o                         
  11  -2   3         25.02         24.13        18.46 o                         
 -12  -1   3         97.53         87.15        24.49 o                         
 -11  -1   3         27.47         28.61         5.94 o                         
 -10  -1   3         22.11         21.66         5.15 o                         
  -9  -1   3        102.60        107.78         5.70 o                         
  -8  -1   3         88.22         93.33         5.07 o                         
  -7  -1   3        300.06        302.86         6.78 o                         
  -6  -1   3        593.14        595.02         6.51 o                         
  -5  -1   3        107.43        102.13         2.88 o                         
  -4  -1   3        971.90       1022.76         9.03 o                         
  -3  -1   3        562.76        590.47         4.99 o                         
  -2  -1   3       1095.10       1121.17         7.41 o                         
  -1  -1   3       2061.48       2049.63        14.87 o                         
   0  -1   3       1933.36       2029.04        12.85 o                         
   1  -1   3        762.51        774.08         5.90 o                         
   2  -1   3       1703.10       1716.80        17.82 o                         
   3  -1   3        180.63        203.64         2.91 o                         
   4  -1   3       1238.69       1334.73        13.22 o                         
   5  -1   3         36.24         45.34         1.98 o                         
   6  -1   3        467.84        439.15         5.72 o                         
   7  -1   3        104.40        103.86         5.56 o                         
   8  -1   3          7.47          5.63         3.63 o                         
   9  -1   3        221.86        247.66        12.20 o                         
  10  -1   3         59.53         68.00         9.33 o                         
  11  -1   3          3.17          5.12         8.92 o                         
 -12   0   3         32.47         49.15        23.34 o                         
 -11   0   3          1.42          1.73         5.48 o                         
 -10   0   3          0.19          0.70         4.48 o                         
  -9   0   3        186.25        165.00         7.48 o                         
  -8   0   3       1150.30       1154.49        14.41 o                         
  -7   0   3          0.12         -2.21         2.21 o                         
  -6   0   3         38.56         39.53         2.38 o                         
  -5   0   3       2053.13       2158.26        14.99 o                         
  -4   0   3        331.36        324.17         3.55 o                         
  -3   0   3          0.03          0.57         1.07 o                         
  -2   0   3        939.78        962.75         6.77 o                         
  -1   0   3        496.65        529.45         3.68 o                         
   0   0   3       3296.69       3472.31        22.53 o                         
   1   0   3       1463.81       1567.22        11.56 o                         
   2   0   3       4344.59       4291.58        35.72 o                         
   3   0   3         61.71         62.91         1.96 o                         
   4   0   3         26.97         21.59         1.38 o                         
   5   0   3        324.08        316.01         3.91 o                         
   6   0   3        439.86        450.29         5.42 o                         
   7   0   3         74.35         72.31         3.63 o                         
   8   0   3         82.33         90.61         4.25 o                         
   9   0   3         31.64         45.19         4.32 o                         
  10   0   3         52.70         75.46         6.70 o                         
  11   0   3          0.01          4.23         9.14 o                         
 -12   1   3        100.22        105.23        24.56 o                         
 -11   1   3         27.74         25.64         5.99 o                         
 -10   1   3         23.02         22.50         4.66 o                         
  -9   1   3        100.27        105.35         6.10 o                         
  -8   1   3         88.17         81.48         3.88 o                         
  -7   1   3        300.37        299.15         4.54 o                         
  -6   1   3        578.85        586.83         6.13 o                         
  -5   1   3        108.05         99.35         2.66 o                         
  -4   1   3        981.37       1024.89         7.51 o                         
  -3   1   3        565.28        594.72         4.99 o                         
  -2   1   3       1083.15       1127.03         7.77 o                         
  -1   1   3       2051.99       2081.17        12.50 o                         
   0   1   3       1965.38       2090.63        11.88 o                         
   1   1   3        746.64        758.40         5.48 o                         
   2   1   3       1683.64       1713.58        10.27 o                         
   3   1   3        194.83        222.92         2.83 o                         
   4   1   3       1238.79       1343.97         9.30 o                         
   5   1   3         37.49         42.82         1.83 o                         
   6   1   3        454.51        434.11         6.01 o                         
   7   1   3        105.10        102.95         4.10 o                         
   8   1   3          7.61          8.22         3.14 o                         
   9   1   3        223.62        228.16         8.36 o                         
  10   1   3         61.11         67.69         6.50 o                         
  11   1   3          3.14         -1.92         9.18 o                         
 -11   2   3        104.49        117.41         7.49 o                         
 -10   2   3         71.51         74.61         5.70 o                         
  -9   2   3          6.64          4.29         3.43 o                         
  -8   2   3         83.00         91.05         3.76 o                         
  -7   2   3        493.05        490.61         7.38 o                         
  -6   2   3        533.06        513.64         4.87 o                         
  -5   2   3       1150.28       1142.51         7.93 o                         
  -4   2   3        354.68        374.35         3.83 o                         
  -3   2   3        177.03        180.14         2.64 o                         
  -2   2   3       3983.71       4096.85        22.11 o                         
  -1   2   3       4080.62       4076.12        41.60 o                         
   0   2   3         63.47         63.83         1.76 o                         
   1   2   3        431.84        449.88         3.83 o                         
   2   2   3       2547.80       2662.83        14.86 o                         
   3   2   3        299.27        323.11         3.27 o                         
   4   2   3        436.03        450.19         4.24 o                         
   5   2   3        196.58        203.07         3.20 o                         
   6   2   3        549.50        542.64         6.00 o                         
   7   2   3         64.40         66.32         3.35 o                         
   8   2   3         75.36         69.81         4.16 o                         
   9   2   3         69.63         76.83         5.03 o                         
  10   2   3         18.35         15.24         4.65 o                         
  11   2   3         24.83         30.44        14.37 o                         
 -11   3   3         52.71         32.03         7.82 o                         
 -10   3   3         86.66         80.54         5.86 o                         
  -9   3   3         89.76         81.59         4.43 o                         
  -8   3   3          7.88          5.85         2.77 o                         
  -7   3   3        235.18        229.20         4.81 o                         
  -6   3   3        184.10        178.14         4.00 o                         
  -5   3   3        308.95        308.40         3.70 o                         
  -4   3   3          8.95          7.08         1.21 o                         
  -3   3   3        460.62        477.96         3.78 o                         
  -2   3   3          7.22          8.96         0.87 o                         
  -1   3   3        155.21        158.98         1.97 o                         
   0   3   3        688.50        697.63         4.69 o                         
   1   3   3        961.07       1057.54         7.88 o                         
   2   3   3        897.19        953.39         7.08 o                         
   3   3   3       1255.45       1354.62        10.00 o                         
   4   3   3        306.96        301.89         3.65 o                         
   5   3   3        161.72        157.10         3.49 o                         
   6   3   3         47.87         49.35         3.21 o                         
   7   3   3        151.63        148.02         4.82 o                         
   8   3   3         18.66         18.94         4.56 o                         
   9   3   3         42.61         42.69         4.66 o                         
  10   3   3         12.52         12.28         5.57 o                         
 -11   4   3         18.59        -14.29        14.36 o                         
 -10   4   3         14.52         16.45         4.41 o                         
  -9   4   3        117.73        122.84         5.42 o                         
  -8   4   3         46.00         44.87         3.78 o                         
  -7   4   3        164.38        145.19         5.37 o                         
  -6   4   3        467.42        430.51         5.65 o                         
  -5   4   3         51.41         50.47         2.05 o                         
  -4   4   3        292.57        282.99         3.33 o                         
  -3   4   3        150.64        141.01         2.86 o                         
  -2   4   3        476.81        462.66         3.35 o                         
  -1   4   3        939.48        960.71         6.33 o                         
   0   4   3          9.19         13.85         1.18 o                         
   1   4   3        697.52        680.12         4.86 o                         
   2   4   3        292.61        303.35         3.75 o                         
   3   4   3        223.16        231.18         3.54 o                         
   4   4   3        525.28        532.94         6.52 o                         
   5   4   3        197.07        190.16         4.69 o                         
   6   4   3        293.76        277.51        11.54 o                         
   7   4   3         37.06         36.90         3.47 o                         
   8   4   3         40.93         37.23         3.77 o                         
   9   4   3         48.56         53.56         5.00 o                         
  10   4   3          8.91         12.22        10.56 o                         
 -10   5   3          8.84          5.14         4.92 o                         
  -9   5   3         85.94         86.36         5.63 o                         
  -8   5   3         56.39         62.00         5.03 o                         
  -7   5   3         61.15         60.44         3.94 o                         
  -6   5   3          0.68          0.05         2.97 o                         
  -5   5   3        204.12        195.72         5.08 o                         
  -4   5   3        140.76        139.86         3.72 o                         
  -3   5   3        198.34        199.23         3.46 o                         
  -2   5   3         38.55         37.18         1.30 o                         
  -1   5   3         45.32         49.85         1.65 o                         
   0   5   3       1931.82       1997.11        11.58 o                         
   1   5   3         33.31         35.36         1.57 o                         
   2   5   3        135.49        142.07         3.18 o                         
   3   5   3         77.14         89.20         3.35 o                         
   4   5   3        639.37        638.21         7.92 o                         
   5   5   3        189.88        181.35         6.07 o                         
   6   5   3        246.28        230.82         6.84 o                         
   7   5   3         95.05         83.28         6.60 o                         
   8   5   3         10.44         11.01         4.25 o                         
   9   5   3         20.11         15.83         5.05 o                         
  10   5   3         17.74         18.30        17.36 o                         
 -10   6   3         20.20         11.79         7.83 o                         
  -9   6   3         31.13         36.38         4.96 o                         
  -8   6   3         41.46         44.46         5.17 o                         
  -7   6   3         23.17         18.67         7.49 o                         
  -6   6   3         14.89         10.46         3.27 o                         
  -5   6   3        179.45        160.46         4.76 o                         
  -4   6   3        354.30        340.95         5.11 o                         
  -3   6   3        420.97        411.14         5.32 o                         
  -2   6   3       1590.93       1580.74        10.70 o                         
  -1   6   3         93.55         97.91         2.72 o                         
   0   6   3         20.48         16.68         1.95 o                         
   1   6   3         53.89         52.59         2.26 o                         
   2   6   3        534.57        522.20         6.90 o                         
   3   6   3         22.05         20.57         3.05 o                         
   4   6   3         41.72         31.32         3.45 o                         
   5   6   3        169.27        163.52         9.51 o                         
   6   6   3        102.99         76.52         5.21 o                         
   7   6   3         80.05         67.57         5.23 o                         
   8   6   3         23.47         23.49         5.13 o                         
   9   6   3         25.47         10.77         6.41 o                         
  -9   7   3         29.77         34.85        10.55 o                         
  -8   7   3         15.84          9.32         6.44 o                         
  -7   7   3         89.41         79.74         5.40 o                         
  -6   7   3         26.09         20.07         4.28 o                         
  -5   7   3         46.48         45.05         3.35 o                         
  -4   7   3        180.36        178.49         5.04 o                         
  -3   7   3         84.49         85.93         3.56 o                         
  -2   7   3         63.20         60.49         2.82 o                         
  -1   7   3        159.84        167.47         4.36 o                         
   0   7   3        144.10        128.67         5.53 o                         
   1   7   3        113.42        115.02         3.71 o                         
   2   7   3         40.35         36.23         3.33 o                         
   3   7   3         99.30         90.89         4.60 o                         
   4   7   3        120.81        113.64         5.79 o                         
   5   7   3        128.50        115.45         6.61 o                         
   6   7   3        316.53        321.56        11.57 o                         
   7   7   3         47.51         40.05         5.21 o                         
   8   7   3        192.88        203.74        22.98 o                         
  -8   8   3         17.64         24.68         7.83 o                         
  -7   8   3         13.29          3.28         5.10 o                         
  -6   8   3         58.61         55.86         5.55 o                         
  -5   8   3        155.53        156.72         5.93 o                         
  -4   8   3         82.18         84.24         4.15 o                         
  -3   8   3         59.51         51.77         3.62 o                         
  -2   8   3        234.84        238.14         5.77 o                         
  -1   8   3        148.60        148.72         4.39 o                         
   0   8   3        264.21        255.62         5.45 o                         
   1   8   3          2.68          8.16         2.88 o                         
   2   8   3        443.99        425.23         8.26 o                         
   3   8   3         66.25         67.32         4.75 o                         
   4   8   3         20.92         22.71         4.40 o                         
   5   8   3         80.68         81.83         7.39 o                         
   6   8   3         15.70         19.09         4.95 o                         
   7   8   3         13.20         14.71         6.79 o                         
  -7   9   3         10.08         -1.87         7.26 o                         
  -6   9   3          8.54         -5.31         5.31 o                         
  -5   9   3         42.43         41.73         5.93 o                         
  -4   9   3         40.88         35.07         3.95 o                         
  -3   9   3         51.90         51.24         4.13 o                         
  -2   9   3         32.99         38.06         3.76 o                         
  -1   9   3        103.27        111.26         7.14 o                         
   0   9   3        106.11        110.11         6.48 o                         
   1   9   3         19.94         19.32         5.17 o                         
   2   9   3         23.81         20.96         4.21 o                         
   3   9   3         13.78         18.65         5.79 o                         
   4   9   3         82.58         96.50         9.37 o                         
   5   9   3         18.26         22.46         8.50 o                         
   6   9   3         18.03         19.74        10.68 o                         
  -5  10   3         33.77         40.28         5.79 o                         
  -4  10   3          4.26          2.22         5.95 o                         
  -3  10   3          1.14          2.43         5.15 o                         
  -2  10   3         69.02         70.90         5.17 o                         
  -1  10   3          3.15          0.12         4.01 o                         
   0  10   3         86.49         72.94         7.59 o                         
   1  10   3        100.79        101.15         6.05 o                         
   2  10   3         20.46         24.03         5.47 o                         
   3  10   3         85.62         87.86         8.85 o                         
   4  10   3         65.37         62.43         9.53 o                         
   0  11   3         20.00         21.84         5.92 o                         
  -3 -10   4          6.69         11.81         7.49 o                         
  -2 -10   4          5.40          8.39         7.39 o                         
  -1 -10   4         32.46         35.22        10.20 o                         
   0 -10   4         87.35         79.20        12.58 o                         
   1 -10   4        143.75        134.58         9.02 o                         
   2 -10   4          7.54         14.36         7.79 o                         
   3 -10   4         78.99         91.78         9.48 o                         
   4 -10   4          1.19        -13.72        13.72 o                         
  -7  -9   4         50.70         49.92        19.15 o                         
  -6  -9   4          5.11         -3.37        15.56 o                         
  -5  -9   4         25.31         28.05         6.94 o                         
  -4  -9   4          4.76          4.08         5.68 o                         
  -3  -9   4         21.47         16.19         6.55 o                         
  -2  -9   4          7.08         11.47         4.88 o                         
  -1  -9   4         99.91        104.34         6.63 o                         
   0  -9   4         36.33         22.48         5.97 o                         
   1  -9   4          2.80          1.56         7.90 o                         
   2  -9   4         15.42         19.73         6.39 o                         
   3  -9   4          6.25         -4.19         6.70 o                         
   4  -9   4         39.57         42.55         7.64 o                         
   5  -9   4         36.60         41.91         8.73 o                         
   6  -9   4         82.11         72.12        11.93 o                         
  -8  -8   4         11.10         26.95        14.07 o                         
  -7  -8   4         28.22         39.95         6.28 o                         
  -6  -8   4        121.92        138.97         7.39 o                         
  -5  -8   4         26.57         31.20         4.56 o                         
  -4  -8   4         19.35         23.58         4.24 o                         
  -3  -8   4         42.24         45.16         4.68 o                         
  -2  -8   4        325.79        324.53        10.37 o                         
  -1  -8   4         34.07         40.44         4.11 o                         
   0  -8   4         42.14         34.96         3.80 o                         
   1  -8   4         41.96         41.01         3.43 o                         
   2  -8   4         12.35          8.92         4.75 o                         
   3  -8   4         27.26         28.34         5.69 o                         
   4  -8   4         13.50         20.19         6.33 o                         
   5  -8   4          3.31         10.27         6.48 o                         
   6  -8   4         31.36         51.98         8.14 o                         
   7  -8   4         37.53         38.54        10.65 o                         
  -9  -7   4         15.44         19.36        12.72 o                         
  -8  -7   4         45.14         63.50         6.66 o                         
  -7  -7   4          6.91          5.84         4.68 o                         
  -6  -7   4         32.59         30.73         4.29 o                         
  -5  -7   4         64.95         67.45         4.28 o                         
  -4  -7   4        139.13        143.11         5.69 o                         
  -3  -7   4         74.69         79.27         4.13 o                         
  -2  -7   4         73.64         74.32         4.01 o                         
  -1  -7   4        123.82        124.95         4.38 o                         
   0  -7   4         41.02         34.62         2.95 o                         
   1  -7   4        142.61        129.61         3.95 o                         
   2  -7   4         80.69         83.31         4.17 o                         
   3  -7   4         93.36         76.12         4.54 o                         
   4  -7   4         79.02         87.66         4.55 o                         
   5  -7   4         69.38         80.25         4.93 o                         
   6  -7   4         69.96         70.99         6.89 o                         
   7  -7   4         34.25         33.94        12.80 o                         
   8  -7   4         86.45         92.43        11.37 o                         
 -10  -6   4        106.43        130.19        15.49 o                         
  -9  -6   4        106.93        125.55         6.79 o                         
  -8  -6   4         63.34         62.09         9.51 o                         
  -7  -6   4         41.70         51.69         4.93 o                         
  -6  -6   4         48.67         52.16         4.15 o                         
  -5  -6   4         67.23         65.49         4.86 o                         
  -4  -6   4         92.83         92.65         4.11 o                         
  -3  -6   4        790.04        777.59        10.16 o                         
  -2  -6   4        148.31        139.75         4.68 o                         
  -1  -6   4          6.47          7.47         2.06 o                         
   0  -6   4        109.95        112.56         3.64 o                         
   1  -6   4         74.24         75.51         2.65 o                         
   2  -6   4        286.56        288.46         4.74 o                         
   3  -6   4        178.58        166.35         4.75 o                         
   4  -6   4        137.41        121.50         4.70 o                         
   5  -6   4          9.81          8.04         2.51 o                         
   6  -6   4         27.48         27.36         4.10 o                         
   7  -6   4         31.09         43.06         5.13 o                         
   8  -6   4         17.17         38.46         7.61 o                         
   9  -6   4         65.40         78.11        19.72 o                         
 -10  -5   4         20.21         26.83         6.37 o                         
  -9  -5   4         29.87         30.45         5.43 o                         
  -8  -5   4         31.35         29.49         4.16 o                         
  -7  -5   4         18.29         17.94         3.51 o                         
  -6  -5   4         11.52          9.98         3.74 o                         
  -5  -5   4        143.66        136.60         5.87 o                         
  -4  -5   4        285.91        283.44         5.25 o                         
  -3  -5   4        416.86        404.32         5.71 o                         
  -2  -5   4        631.83        611.62         7.02 o                         
  -1  -5   4         29.81         24.80         1.83 o                         
   0  -5   4        157.26        164.86         3.27 o                         
   1  -5   4        345.22        348.82         3.54 o                         
   2  -5   4        149.97        153.09         3.34 o                         
   3  -5   4        179.61        188.94         3.88 o                         
   4  -5   4        357.82        325.41         4.14 o                         
   5  -5   4        413.52        385.93         6.11 o                         
   6  -5   4         39.25         36.65         2.98 o                         
   7  -5   4         56.39         56.98         3.79 o                         
   8  -5   4         98.69        125.77         8.98 o                         
   9  -5   4         40.17         42.98         8.52 o                         
 -11  -4   4         41.44         52.76        11.80 o                         
 -10  -4   4         50.69         48.06         5.93 o                         
  -9  -4   4         18.97         19.20         4.57 o                         
  -8  -4   4        110.76         96.90         5.40 o                         
  -7  -4   4        141.66        139.25         6.40 o                         
  -6  -4   4        573.43        575.10         7.17 o                         
  -5  -4   4          9.96          9.18         2.21 o                         
  -4  -4   4         46.35         49.04         2.28 o                         
  -3  -4   4        253.03        238.53         4.18 o                         
  -2  -4   4        137.88        122.35         2.69 o                         
  -1  -4   4        126.28        121.25         2.52 o                         
   0  -4   4         69.40         72.62         2.17 o                         
   1  -4   4        187.58        193.40         3.02 o                         
   2  -4   4        260.57        275.65         3.82 o                         
   3  -4   4        115.69        107.31         2.15 o                         
   4  -4   4         95.45        100.99         2.72 o                         
   5  -4   4         50.51         49.76         2.39 o                         
   6  -4   4        223.40        207.52         5.15 o                         
   7  -4   4         66.63         73.13         4.18 o                         
   8  -4   4         51.99         55.27         5.59 o                         
   9  -4   4         56.30         68.51         8.36 o                         
  10  -4   4         40.92         61.91        17.12 o                         
 -11  -3   4         10.64          8.56         5.92 o                         
 -10  -3   4         75.75         80.46         5.33 o                         
  -9  -3   4          1.30          0.04         3.52 o                         
  -8  -3   4        120.54        125.08         6.24 o                         
  -7  -3   4        400.59        400.55         6.99 o                         
  -6  -3   4        707.95        697.35         7.39 o                         
  -5  -3   4        241.15        237.72         3.58 o                         
  -4  -3   4        184.05        166.16         3.01 o                         
  -3  -3   4       1171.36       1170.36         9.38 o                         
  -2  -3   4         91.75         78.29         2.22 o                         
  -1  -3   4       1284.26       1330.10         8.91 o                         
   0  -3   4       3280.68       3470.54        21.62 o                         
   1  -3   4        707.55        682.03         6.08 o                         
   2  -3   4        223.08        273.43         3.62 o                         
   3  -3   4          6.03          5.04         1.23 o                         
   4  -3   4        660.06        651.66         7.76 o                         
   5  -3   4         18.34         18.69         2.16 o                         
   6  -3   4         31.65         33.01         2.77 o                         
   7  -3   4        217.74        204.46         7.46 o                         
   8  -3   4        190.07        200.25         6.93 o                         
   9  -3   4          7.01         17.05         5.51 o                         
  10  -3   4          7.04          9.88         7.91 o                         
 -11  -2   4          1.40         11.15         5.69 o                         
 -10  -2   4         44.39         34.43         7.48 o                         
  -9  -2   4        145.90        150.63         6.67 o                         
  -8  -2   4         45.07         37.18         4.52 o                         
  -7  -2   4        151.02        133.28         5.34 o                         
  -6  -2   4        133.47        129.80         3.85 o                         
  -5  -2   4         28.29         27.63         1.59 o                         
  -4  -2   4         28.59         31.84         1.61 o                         
  -3  -2   4        176.70        154.13         2.41 o                         
  -2  -2   4        532.10        568.40         5.03 o                         
  -1  -2   4        250.04        245.16         2.91 o                         
   0  -2   4       2361.24       2398.85        16.28 o                         
   1  -2   4        481.65        468.45         4.81 o                         
   2  -2   4         52.94         43.93         1.66 o                         
   3  -2   4         17.68         20.47         1.34 o                         
   4  -2   4          6.66          6.44         1.32 o                         
   5  -2   4        153.80        138.92         3.54 o                         
   6  -2   4        883.87        864.95         9.22 o                         
   7  -2   4        126.02        136.36         5.11 o                         
   8  -2   4        119.77        111.59         5.37 o                         
   9  -2   4        130.15        146.41         9.42 o                         
  10  -2   4         28.42         38.14         6.59 o                         
 -12  -1   4         38.79         55.75        19.47 o                         
 -11  -1   4         15.71          3.67         5.29 o                         
 -10  -1   4         43.01         43.28         5.20 o                         
  -9  -1   4          1.61          1.48         3.87 o                         
  -8  -1   4        170.47        158.36         6.71 o                         
  -7  -1   4         50.06         47.56         3.70 o                         
  -6  -1   4         59.12         64.20         2.62 o                         
  -5  -1   4        177.16        164.46         3.29 o                         
  -4  -1   4       1169.93       1219.41         9.61 o                         
  -3  -1   4        334.49        351.95         3.46 o                         
  -2  -1   4       2238.50       2328.08        18.26 o                         
  -1  -1   4       1147.11       1188.75         8.52 o                         
   0  -1   4       1409.47       1464.84         8.73 o                         
   1  -1   4       1224.57       1260.07         8.75 o                         
   2  -1   4       1229.28       1209.75         8.05 o                         
   3  -1   4        416.43        450.94         4.42 o                         
   4  -1   4       1421.67       1489.59        10.93 o                         
   5  -1   4        480.82        455.90         5.95 o                         
   6  -1   4         53.90         63.14         2.78 o                         
   7  -1   4        210.04        217.98         5.83 o                         
   8  -1   4        197.38        210.37         6.55 o                         
   9  -1   4         62.30         58.57         7.92 o                         
  10  -1   4         16.00         30.08         6.59 o                         
 -12   0   4         23.38          0.01        14.54 o                         
 -11   0   4         13.77         21.69         5.82 o                         
 -10   0   4        127.81        136.42         7.01 o                         
  -9   0   4        212.40        198.84         7.47 o                         
  -8   0   4        271.54        261.54         7.36 o                         
  -7   0   4         21.34         21.81         2.68 o                         
  -6   0   4        152.91        137.10         3.20 o                         
  -5   0   4          6.50          8.44         1.36 o                         
  -4   0   4        472.47        489.73         4.73 o                         
  -3   0   4        198.77        212.09         2.90 o                         
  -2   0   4       2689.30       2883.28        19.21 o                         
  -1   0   4       6040.34       6771.50        39.03 o                         
   0   0   4        239.72        232.32         2.58 o                         
   1   0   4        191.03        166.96         3.04 o                         
   2   0   4        105.88         91.78         1.89 o                         
   3   0   4          5.42          1.01         1.03 o                         
   4   0   4         18.83         19.14         1.40 o                         
   5   0   4        404.19        403.74         4.50 o                         
   6   0   4        370.25        360.53         5.34 o                         
   7   0   4         96.03         98.83         4.19 o                         
   8   0   4         62.02         69.40         4.22 o                         
   9   0   4          1.06          4.37         3.99 o                         
  10   0   4        239.17        274.98        11.30 o                         
  11   0   4         68.05         85.54        29.44 o                         
 -12   1   4         40.22         58.00        16.99 o                         
 -11   1   4         14.36         13.29         5.81 o                         
 -10   1   4         44.34         42.44         4.93 o                         
  -9   1   4          1.80         -0.54         3.65 o                         
  -8   1   4        169.80        168.40         6.45 o                         
  -7   1   4         50.45         49.46         2.34 o                         
  -6   1   4         57.01         65.31         2.17 o                         
  -5   1   4        188.79        173.28         2.97 o                         
  -4   1   4       1147.46       1204.19         9.02 o                         
  -3   1   4        339.21        358.13         3.61 o                         
  -2   1   4       2247.69       2309.99        20.07 o                         
  -1   1   4       1174.95       1234.01         7.44 o                         
   0   1   4       1408.47       1469.34         9.61 o                         
   1   1   4       1222.83       1265.24         9.48 o                         
   2   1   4       1238.28       1220.88         8.93 o                         
   3   1   4        416.75        447.51         4.00 o                         
   4   1   4       1410.34       1469.56        10.08 o                         
   5   1   4        478.74        453.41         4.75 o                         
   6   1   4         53.49         64.47         3.00 o                         
   7   1   4        213.64        219.27         5.86 o                         
   8   1   4        196.21        199.87         6.27 o                         
   9   1   4         61.02         58.65         4.90 o                         
  10   1   4         16.28         18.24         5.97 o                         
 -11   2   4          1.49         -5.42         5.42 o                         
 -10   2   4         44.27         39.25         5.26 o                         
  -9   2   4        147.01        138.03         6.47 o                         
  -8   2   4         45.17         48.70         3.50 o                         
  -7   2   4        153.99        151.68         4.21 o                         
  -6   2   4        142.13        138.75         3.83 o                         
  -5   2   4         27.76         24.33         1.46 o                         
  -4   2   4         31.92         39.01         1.64 o                         
  -3   2   4        182.89        161.64         3.02 o                         
  -2   2   4        528.79        572.39         4.36 o                         
  -1   2   4        256.00        246.85         2.92 o                         
   0   2   4       2331.27       2375.09        12.57 o                         
   1   2   4        486.75        484.65         4.05 o                         
   2   2   4         56.04         49.63         1.66 o                         
   3   2   4         14.26         14.94         1.24 o                         
   4   2   4          5.50          2.81         1.28 o                         
   5   2   4        151.94        134.24         2.95 o                         
   6   2   4        883.18        853.83         8.48 o                         
   7   2   4        130.89        152.87         5.17 o                         
   8   2   4        119.47        109.95         5.08 o                         
   9   2   4        130.33        139.31         7.22 o                         
  10   2   4         27.99         24.25         5.02 o                         
 -11   3   4          9.86          6.56         5.83 o                         
 -10   3   4         74.63         63.07         5.48 o                         
  -9   3   4          1.00          0.55         3.07 o                         
  -8   3   4        126.94        123.11         4.78 o                         
  -7   3   4        402.59        403.38         6.08 o                         
  -6   3   4        701.16        687.25         7.39 o                         
  -5   3   4        253.76        245.26         3.68 o                         
  -4   3   4        183.99        163.96         2.73 o                         
  -3   3   4       1168.64       1183.26         7.84 o                         
  -2   3   4         97.86         85.84         1.61 o                         
  -1   3   4       1277.42       1326.68         7.61 o                         
   0   3   4       3279.88       3454.92        31.99 o                         
   1   3   4        705.88        696.13         6.13 o                         
   2   3   4        211.32        262.12         3.84 o                         
   3   3   4          5.90          4.33         1.21 o                         
   4   3   4        667.69        673.48         5.88 o                         
   5   3   4         18.51         19.42         2.22 o                         
   6   3   4         30.93         27.32         2.48 o                         
   7   3   4        215.67        205.28         6.50 o                         
   8   3   4        190.94        205.46         7.16 o                         
   9   3   4          7.49         15.04         4.42 o                         
  10   3   4          6.75         -1.17         6.60 o                         
 -10   4   4         52.38         52.63         4.64 o                         
  -9   4   4         18.73         15.56         3.89 o                         
  -8   4   4        109.52         99.95         6.42 o                         
  -7   4   4        137.67        126.48         4.95 o                         
  -6   4   4        576.95        559.47         6.75 o                         
  -5   4   4          9.35          6.11         1.68 o                         
  -4   4   4         49.02         53.77         2.17 o                         
  -3   4   4        256.17        238.84         2.45 o                         
  -2   4   4        134.18        121.53         1.95 o                         
  -1   4   4        132.84        125.83         2.06 o                         
   0   4   4         73.67         84.86         2.15 o                         
   1   4   4        192.55        192.33         3.07 o                         
   2   4   4        260.48        268.01         3.61 o                         
   3   4   4        116.10        111.19         3.24 o                         
   4   4   4         94.19        105.98         4.10 o                         
   5   4   4         52.36         52.65         2.87 o                         
   6   4   4        222.10        198.86         5.53 o                         
   7   4   4         64.29         69.10         3.90 o                         
   8   4   4         51.92         61.35         7.77 o                         
   9   4   4         57.46         50.22         7.99 o                         
  10   4   4         42.13         57.52         8.78 o                         
 -10   5   4         20.80         21.32         8.28 o                         
  -9   5   4         31.59         25.76         4.44 o                         
  -8   5   4         31.82         27.36         4.90 o                         
  -7   5   4         20.11         17.73         3.48 o                         
  -6   5   4         11.40         11.03         3.20 o                         
  -5   5   4        139.87        128.08         4.02 o                         
  -4   5   4        294.80        288.93         4.45 o                         
  -3   5   4        421.05        393.61         5.48 o                         
  -2   5   4        627.57        605.75         4.51 o                         
  -1   5   4         33.76         33.37         1.64 o                         
   0   5   4        157.95        167.01         2.88 o                         
   1   5   4        345.38        344.91         4.86 o                         
   2   5   4        158.68        150.48         4.05 o                         
   3   5   4        178.15        187.57         4.40 o                         
   4   5   4        357.74        325.43        10.92 o                         
   5   5   4        401.16        380.01         7.52 o                         
   6   5   4         40.04         33.96         4.03 o                         
   7   5   4         59.03         58.29         6.65 o                         
   8   5   4         95.58         98.02         5.39 o                         
   9   5   4         41.07         36.98         6.06 o                         
 -10   6   4        106.95        128.25        15.04 o                         
  -9   6   4        103.01        113.11        11.44 o                         
  -8   6   4         64.16         61.69         7.16 o                         
  -7   6   4         42.50         47.78         4.61 o                         
  -6   6   4         51.81         51.37         3.84 o                         
  -5   6   4         68.08         64.58         4.28 o                         
  -4   6   4         91.74         83.69         3.36 o                         
  -3   6   4        776.85        768.07         7.18 o                         
  -2   6   4        149.69        138.69         3.15 o                         
  -1   6   4          7.32          9.14         1.92 o                         
   0   6   4        111.57        107.80         3.33 o                         
   1   6   4         74.25         72.19         2.70 o                         
   2   6   4        284.80        293.29         9.12 o                         
   3   6   4        185.51        172.20         5.57 o                         
   4   6   4        133.98        127.52         5.32 o                         
   5   6   4          9.34          4.37         3.99 o                         
   6   6   4         30.02         25.08         6.15 o                         
   7   6   4         32.01         36.22         5.07 o                         
   8   6   4         16.40         14.77         5.40 o                         
   9   6   4         67.81         60.54         7.19 o                         
  -9   7   4         16.46          6.47         7.14 o                         
  -8   7   4         45.56         36.25         5.25 o                         
  -7   7   4          7.57          5.42         4.59 o                         
  -6   7   4         33.72         33.79         4.41 o                         
  -5   7   4         67.56         72.99         3.75 o                         
  -4   7   4        140.67        135.87         5.28 o                         
  -3   7   4         75.37         79.85         4.39 o                         
  -2   7   4         69.11         68.11         2.44 o                         
  -1   7   4        122.07        115.59         3.57 o                         
   0   7   4         40.67         34.77         2.43 o                         
   1   7   4        149.28        147.29         4.06 o                         
   2   7   4         79.75         83.89         4.18 o                         
   3   7   4         94.05         74.69         6.21 o                         
   4   7   4         80.18         86.70         5.40 o                         
   5   7   4         69.52         75.91         6.55 o                         
   6   7   4         69.75         67.41         6.05 o                         
   7   7   4         33.58         25.72         5.24 o                         
   8   7   4         87.48         86.24         9.91 o                         
  -8   8   4         11.43         -5.01         7.07 o                         
  -7   8   4         30.28         19.54         5.19 o                         
  -6   8   4        121.39        131.98         7.40 o                         
  -5   8   4         25.51         27.49         3.72 o                         
  -4   8   4         19.85         18.00         3.26 o                         
  -3   8   4         40.97         41.10         3.78 o                         
  -2   8   4        324.31        322.67         6.53 o                         
  -1   8   4         33.69         29.10         2.91 o                         
   0   8   4         39.48         41.31         3.43 o                         
   1   8   4         43.57         35.09         3.71 o                         
   2   8   4         12.02         13.74         3.86 o                         
   3   8   4         27.61         30.81         3.85 o                         
   4   8   4         14.43         12.79         4.20 o                         
   5   8   4          2.96          2.81         4.69 o                         
   6   8   4         30.23         36.94         5.18 o                         
   7   8   4         38.49         33.14        13.10 o                         
  -7   9   4         50.94         36.20        12.70 o                         
  -6   9   4          4.66          7.57         5.40 o                         
  -5   9   4         26.09         21.05         4.71 o                         
  -4   9   4          4.31          9.25         3.75 o                         
  -3   9   4         21.37         13.66         3.61 o                         
  -2   9   4          6.91         11.54         3.81 o                         
  -1   9   4         98.37        112.74         7.03 o                         
   0   9   4         36.15         29.01         3.95 o                         
   1   9   4          3.20          4.13         4.27 o                         
   2   9   4         16.33         25.43         6.61 o                         
   3   9   4          6.04          5.67         4.21 o                         
   4   9   4         39.92         32.22         4.96 o                         
   5   9   4         38.65         45.26         9.84 o                         
   6   9   4         80.91         83.40         6.89 o                         
  -5  10   4         75.74         83.25         7.90 o                         
  -4  10   4         33.46         36.91         7.93 o                         
  -3  10   4          6.60         10.97         7.12 o                         
  -2  10   4          5.59          4.88         4.13 o                         
  -1  10   4         32.66         31.88         5.58 o                         
   0  10   4         83.60         79.23         6.45 o                         
   1  10   4        143.04        142.15         9.24 o                         
   2  10   4          7.11          3.03         7.84 o                         
   3  10   4         80.15         62.12        11.76 o                         
   4  10   4          1.37          3.73         6.08 o                         
  -3 -10   5          3.70          7.87         8.84 o                         
  -2 -10   5         21.94         32.18         8.06 o                         
  -1 -10   5        124.13        137.63        15.06 o                         
   0 -10   5        155.88        145.40        22.10 o                         
   1 -10   5        137.29        128.32         9.15 o                         
   2 -10   5         10.48         22.13         9.93 o                         
   3 -10   5         12.52         14.67        14.73 o                         
  -7  -9   5         75.50         84.38        20.18 o                         
  -6  -9   5          8.44          8.96        12.53 o                         
  -5  -9   5         17.10         22.41         5.88 o                         
  -4  -9   5          1.71         -1.55         6.24 o                         
  -3  -9   5         23.12         24.16         5.19 o                         
  -2  -9   5         29.75         29.81         5.92 o                         
  -1  -9   5         95.36         99.44         7.32 o                         
   0  -9   5        142.28        151.59         7.96 o                         
   1  -9   5         30.88         41.74         6.38 o                         
   2  -9   5         39.77         43.59         6.92 o                         
   3  -9   5         48.01         60.64         7.70 o                         
   4  -9   5          6.13          6.75         7.71 o                         
   5  -9   5         12.32         34.41         9.09 o                         
  -8  -8   5         22.58         29.14        13.12 o                         
  -7  -8   5         34.39         42.86         6.39 o                         
  -6  -8   5        119.76        138.54         7.21 o                         
  -5  -8   5         11.12         16.59         5.00 o                         
  -4  -8   5        170.98        159.58         7.48 o                         
  -3  -8   5         19.08         24.06         4.49 o                         
  -2  -8   5         81.18         82.03         5.14 o                         
  -1  -8   5         63.64         60.88         4.54 o                         
   0  -8   5         24.92         22.62         4.58 o                         
   1  -8   5         49.59         49.70         4.63 o                         
   2  -8   5         46.90         43.90         4.81 o                         
   3  -8   5          2.71         -5.58         5.58 o                         
   4  -8   5         12.43         10.94         6.36 o                         
   5  -8   5         26.58         43.15         7.27 o                         
   6  -8   5          9.13          0.13         7.55 o                         
   7  -8   5         77.83         87.41        15.51 o                         
  -9  -7   5         75.49         97.60        11.08 o                         
  -8  -7   5         48.44         42.54         7.38 o                         
  -7  -7   5         60.81         69.64         5.98 o                         
  -6  -7   5        120.03        130.31         5.92 o                         
  -5  -7   5         57.05         50.92         4.14 o                         
  -4  -7   5        219.39        211.97         6.45 o                         
  -3  -7   5         21.77         25.16         3.93 o                         
  -2  -7   5          0.84          3.16         3.78 o                         
  -1  -7   5         34.87         34.32         2.83 o                         
   0  -7   5        356.25        343.78         5.70 o                         
   1  -7   5        370.08        352.56         6.56 o                         
   2  -7   5         58.14         58.53         3.39 o                         
   3  -7   5         68.49         72.96         4.07 o                         
   4  -7   5         59.84         57.40         4.63 o                         
   5  -7   5         18.08         22.85         4.46 o                         
   6  -7   5         41.02         45.25         5.29 o                         
   7  -7   5         39.00         43.23         6.11 o                         
   8  -7   5         31.18         41.59        15.30 o                         
 -10  -6   5          7.95         11.02        12.93 o                         
  -9  -6   5          9.54         12.53         5.55 o                         
  -8  -6   5        127.52        143.76         9.33 o                         
  -7  -6   5         32.40         38.22         4.27 o                         
  -6  -6   5         88.08         82.65         4.45 o                         
  -5  -6   5        178.23        181.18         6.06 o                         
  -4  -6   5        272.21        250.71         6.01 o                         
  -3  -6   5        107.71         99.29         4.96 o                         
  -2  -6   5        246.17        238.63         4.72 o                         
  -1  -6   5         46.00         45.40         2.57 o                         
   0  -6   5          7.66          7.42         1.80 o                         
   1  -6   5        120.46        118.84         3.88 o                         
   2  -6   5        284.54        266.57         4.86 o                         
   3  -6   5        186.14        199.26         4.70 o                         
   4  -6   5         90.62         80.30         3.47 o                         
   5  -6   5         80.69         86.43         4.05 o                         
   6  -6   5         17.61         15.47         5.53 o                         
   7  -6   5          9.18         13.18         4.96 o                         
   8  -6   5        215.81        242.84        13.86 o                         
 -10  -5   5         24.85         26.57         6.85 o                         
  -9  -5   5        110.96        123.36         6.62 o                         
  -8  -5   5         45.36         42.67         4.32 o                         
  -7  -5   5         44.21         50.79         4.12 o                         
  -6  -5   5         87.15         80.59         4.00 o                         
  -5  -5   5        312.58        319.69         7.59 o                         
  -4  -5   5        524.73        500.58         7.79 o                         
  -3  -5   5        630.12        618.80         7.50 o                         
  -2  -5   5         29.91         27.44         1.91 o                         
  -1  -5   5         22.09         19.49         1.70 o                         
   0  -5   5        268.44        289.31         3.75 o                         
   1  -5   5        246.71        251.63         5.35 o                         
   2  -5   5         16.39         16.04         1.95 o                         
   3  -5   5         95.70         94.20         3.36 o                         
   4  -5   5        126.15        120.47         4.24 o                         
   5  -5   5         57.00         63.37         2.52 o                         
   6  -5   5          6.53          6.52         2.79 o                         
   7  -5   5         96.37        105.83         5.20 o                         
   8  -5   5         22.86         20.50         7.52 o                         
   9  -5   5         29.93         37.01         9.51 o                         
 -11  -4   5         63.33         50.18         9.96 o                         
 -10  -4   5          6.01          9.37         7.96 o                         
  -9  -4   5         69.59         68.34         5.22 o                         
  -8  -4   5         45.76         41.04         4.06 o                         
  -7  -4   5        248.32        246.16         5.62 o                         
  -6  -4   5        180.84        185.65         4.65 o                         
  -5  -4   5         13.09         15.61         2.95 o                         
  -4  -4   5        690.52        700.15         7.50 o                         
  -3  -4   5         24.36         25.99         1.97 o                         
  -2  -4   5        135.56        133.73         2.89 o                         
  -1  -4   5        338.45        355.96         3.85 o                         
   0  -4   5        105.98        103.91         2.26 o                         
   1  -4   5        301.44        317.11         3.78 o                         
   2  -4   5         45.47         43.38         1.92 o                         
   3  -4   5        166.81        153.95         3.28 o                         
   4  -4   5        116.68        117.47         2.87 o                         
   5  -4   5        148.21        147.68         4.22 o                         
   6  -4   5         21.02         23.91         2.84 o                         
   7  -4   5         10.46         18.29         4.75 o                         
   8  -4   5          8.08         11.95         4.62 o                         
   9  -4   5         74.58         89.44         8.63 o                         
 -11  -3   5         20.35         22.36         6.02 o                         
 -10  -3   5         68.91         68.93         5.16 o                         
  -9  -3   5        206.79        212.69         7.23 o                         
  -8  -3   5        309.08        293.35         7.56 o                         
  -7  -3   5        162.41        155.43         5.19 o                         
  -6  -3   5          6.14          6.67         2.08 o                         
  -5  -3   5        170.67        165.38         3.22 o                         
  -4  -3   5        725.33        734.64         6.53 o                         
  -3  -3   5       1162.78       1210.44         8.98 o                         
  -2  -3   5        318.14        343.01         4.23 o                         
  -1  -3   5        599.89        660.87         5.26 o                         
   0  -3   5        165.77        141.12         2.45 o                         
   1  -3   5        317.21        320.39         3.70 o                         
   2  -3   5        116.54        123.97         2.59 o                         
   3  -3   5        313.83        300.85         3.40 o                         
   4  -3   5        156.22        142.84         3.47 o                         
   5  -3   5         71.53         64.82         2.70 o                         
   6  -3   5        254.05        262.79         7.11 o                         
   7  -3   5         40.48         39.20         3.50 o                         
   8  -3   5         14.98         12.96         4.86 o                         
   9  -3   5          6.38         20.98         6.48 o                         
  10  -3   5          3.86          7.54        16.87 o                         
 -11  -2   5         83.36         81.81         6.41 o                         
 -10  -2   5          6.06          4.43         5.19 o                         
  -9  -2   5         82.80         80.93         4.92 o                         
  -8  -2   5         73.52         70.02         6.08 o                         
  -7  -2   5        120.03        115.89         5.18 o                         
  -6  -2   5         73.96         79.29         3.16 o                         
  -5  -2   5        117.04        119.01         2.74 o                         
  -4  -2   5        423.67        440.89         4.63 o                         
  -3  -2   5        723.76        819.32         6.10 o                         
  -2  -2   5       1445.32       1552.11        12.17 o                         
  -1  -2   5       1477.10       1503.71        13.47 o                         
   0  -2   5       1234.22       1300.95         8.92 o                         
   1  -2   5        121.25        117.37         1.99 o                         
   2  -2   5        269.39        278.09         3.06 o                         
   3  -2   5        328.30        339.33         3.67 o                         
   4  -2   5        817.77        814.67         6.66 o                         
   5  -2   5        211.21        207.27         4.41 o                         
   6  -2   5        225.56        213.54         5.05 o                         
   7  -2   5         81.42         73.32         4.36 o                         
   8  -2   5         33.33         28.14         4.56 o                         
   9  -2   5          9.76         16.70         5.42 o                         
  10  -2   5         10.50         45.54         9.88 o                         
 -12  -1   5          8.38         21.90        13.48 o                         
 -11  -1   5          2.97          7.45         5.05 o                         
 -10  -1   5         95.03        100.96         6.39 o                         
  -9  -1   5         51.45         46.12         4.17 o                         
  -8  -1   5         10.72         14.34         3.41 o                         
  -7  -1   5        101.09         98.60         4.93 o                         
  -6  -1   5        366.01        348.42         5.95 o                         
  -5  -1   5        156.35        168.99         3.39 o                         
  -4  -1   5       1230.80       1320.19        11.08 o                         
  -3  -1   5       1710.65       1769.15        19.31 o                         
  -2  -1   5         83.66         83.77         1.73 o                         
  -1  -1   5       1051.72       1090.65        10.54 o                         
   0  -1   5        536.41        587.13         5.12 o                         
   1  -1   5        836.08        811.58         5.97 o                         
   2  -1   5        438.57        434.20         3.80 o                         
   3  -1   5         28.02         35.60         1.60 o                         
   4  -1   5        492.96        490.30         5.06 o                         
   5  -1   5         42.95         40.91         2.11 o                         
   6  -1   5        133.61        134.12         4.52 o                         
   7  -1   5          2.53          6.28         2.79 o                         
   8  -1   5         11.49         17.31         3.74 o                         
   9  -1   5         25.14         18.97         4.34 o                         
  10  -1   5         16.12         18.36         9.88 o                         
 -12   0   5          1.17         13.37        22.93 o                         
 -11   0   5          3.53          1.33         5.36 o                         
 -10   0   5         12.16         14.65         8.15 o                         
  -9   0   5          2.68          4.39         3.55 o                         
  -8   0   5          0.57         -2.77         2.77 o                         
  -7   0   5         92.80         86.12         3.79 o                         
  -6   0   5        139.43        141.11         3.65 o                         
  -5   0   5        611.54        583.73         5.65 o                         
  -4   0   5        814.23        815.68         6.67 o                         
  -3   0   5        109.72        112.11         2.11 o                         
  -2   0   5        911.42        970.74         9.58 o                         
  -1   0   5         22.35         27.86         1.06 o                         
   0   0   5       1064.28       1131.44         8.08 o                         
   1   0   5         56.95         65.27         2.30 o                         
   2   0   5        359.12        354.89         3.51 o                         
   3   0   5        771.53        828.18         6.53 o                         
   4   0   5        141.73        125.50         2.99 o                         
   5   0   5        350.86        332.01         4.22 o                         
   6   0   5         32.16         32.82         2.53 o                         
   7   0   5        140.49        146.53         5.15 o                         
   8   0   5         70.38         78.82         4.19 o                         
   9   0   5          1.38          3.33         4.05 o                         
  10   0   5          2.33         -3.42        10.14 o                         
 -11   1   5          2.99          4.62         5.26 o                         
 -10   1   5         92.64         91.37         5.69 o                         
  -9   1   5         53.69         52.67         4.34 o                         
  -8   1   5         10.63          6.33         3.15 o                         
  -7   1   5         98.36         98.97         3.38 o                         
  -6   1   5        368.27        343.99         3.99 o                         
  -5   1   5        154.65        164.28         2.51 o                         
  -4   1   5       1209.18       1308.24         8.66 o                         
  -3   1   5       1734.97       1824.62        11.69 o                         
  -2   1   5         80.65         79.23         2.11 o                         
  -1   1   5       1074.10       1130.06         7.00 o                         
   0   1   5        525.96        581.84         6.00 o                         
   1   1   5        843.29        805.90         5.94 o                         
   2   1   5        449.95        441.29         4.48 o                         
   3   1   5         25.10         32.47         1.41 o                         
   4   1   5        495.91        480.94         7.24 o                         
   5   1   5         44.68         44.85         2.26 o                         
   6   1   5        126.76        128.13         4.48 o                         
   7   1   5          2.86          4.95         2.73 o                         
   8   1   5         11.98         16.62         3.57 o                         
   9   1   5         23.50         29.56         6.20 o                         
  10   1   5         16.79         28.25         7.51 o                         
 -11   2   5         82.51         90.92        10.57 o                         
 -10   2   5          6.77          4.18         4.57 o                         
  -9   2   5         85.46         86.77         7.72 o                         
  -8   2   5         67.60         77.09         3.57 o                         
  -7   2   5        119.19        118.45         3.51 o                         
  -6   2   5         75.70         76.66         2.56 o                         
  -5   2   5        110.95        114.75         2.56 o                         
  -4   2   5        410.51        435.51         4.45 o                         
  -3   2   5        717.48        811.20         6.01 o                         
  -2   2   5       1453.90       1578.40        10.21 o                         
  -1   2   5       1449.25       1484.66         9.10 o                         
   0   2   5       1231.98       1306.76         7.42 o                         
   1   2   5        126.27        122.42         1.96 o                         
   2   2   5        266.12        267.44         2.79 o                         
   3   2   5        327.59        332.32         3.61 o                         
   4   2   5        806.14        804.46         6.92 o                         
   5   2   5        221.81        215.24         4.24 o                         
   6   2   5        224.16        216.16         4.79 o                         
   7   2   5         77.66         62.85         6.78 o                         
   8   2   5         36.61         31.59         3.82 o                         
   9   2   5          9.70         10.71         4.19 o                         
  10   2   5         11.22         16.02         6.77 o                         
 -11   3   5         20.01         16.36         6.25 o                         
 -10   3   5         66.54         69.13         7.51 o                         
  -9   3   5        206.36        215.50         6.37 o                         
  -8   3   5        306.33        288.29         7.92 o                         
  -7   3   5        161.05        164.23         4.54 o                         
  -6   3   5          4.49          3.60         2.25 o                         
  -5   3   5        170.58        169.49         2.88 o                         
  -4   3   5        727.22        733.64         6.43 o                         
  -3   3   5       1149.66       1200.30         7.32 o                         
  -2   3   5        320.39        341.69         3.07 o                         
  -1   3   5        585.86        647.42         4.28 o                         
   0   3   5        157.48        133.61         1.87 o                         
   1   3   5        310.77        304.71         3.41 o                         
   2   3   5        117.44        122.20         2.62 o                         
   3   3   5        309.02        290.73         3.30 o                         
   4   3   5        150.67        144.63         4.29 o                         
   5   3   5         71.13         71.51         2.86 o                         
   6   3   5        256.75        258.60         5.27 o                         
   7   3   5         42.98         41.72         4.72 o                         
   8   3   5         14.86         17.38         3.94 o                         
   9   3   5          6.83          7.87         4.37 o                         
  10   3   5          3.79          0.45         7.82 o                         
 -10   4   5          5.43          3.73         4.36 o                         
  -9   4   5         67.21         74.63         4.66 o                         
  -8   4   5         43.58         35.31         3.40 o                         
  -7   4   5        251.51        244.87         6.51 o                         
  -6   4   5        180.98        180.74         4.46 o                         
  -5   4   5         11.85         10.93         1.71 o                         
  -4   4   5        688.79        678.17         4.75 o                         
  -3   4   5         23.53         24.96         1.31 o                         
  -2   4   5        136.77        140.72         2.02 o                         
  -1   4   5        332.07        343.87         3.23 o                         
   0   4   5        104.94        108.61         2.73 o                         
   1   4   5        313.41        333.52         3.89 o                         
   2   4   5         43.74         41.55         1.88 o                         
   3   4   5        167.90        156.45         3.78 o                         
   4   4   5        117.34        116.98         4.16 o                         
   5   4   5        146.43        143.30         4.62 o                         
   6   4   5         21.72         20.38         2.93 o                         
   7   4   5         10.88         11.77         3.19 o                         
   8   4   5          8.24         12.42         4.38 o                         
   9   4   5         73.01         84.87         7.85 o                         
 -10   5   5         25.11         31.46         5.81 o                         
  -9   5   5        111.79        116.63         6.03 o                         
  -8   5   5         45.15         45.26         5.34 o                         
  -7   5   5         44.00         47.38         3.77 o                         
  -6   5   5         81.56         78.34         3.78 o                         
  -5   5   5        310.38        296.54         5.75 o                         
  -4   5   5        523.30        510.32         6.05 o                         
  -3   5   5        609.67        596.56         4.48 o                         
  -2   5   5         30.06         30.31         1.37 o                         
  -1   5   5         23.30         20.44         1.47 o                         
   0   5   5        256.63        267.06         3.09 o                         
   1   5   5        245.43        243.59         3.82 o                         
   2   5   5         15.81         14.37         2.13 o                         
   3   5   5         93.58         89.16         3.66 o                         
   4   5   5        128.74        116.50         4.21 o                         
   5   5   5         54.95         54.79         5.65 o                         
   6   5   5          5.62          6.96         3.94 o                         
   7   5   5         96.10         93.11         5.56 o                         
   8   5   5         23.47         34.78         4.77 o                         
   9   5   5         32.06         35.06         7.56 o                         
 -10   6   5          8.05          5.94         8.61 o                         
  -9   6   5          8.72          0.68         7.64 o                         
  -8   6   5        125.79        124.76         6.54 o                         
  -7   6   5         32.33         38.69         4.43 o                         
  -6   6   5         89.60         81.36         4.19 o                         
  -5   6   5        172.75        177.94         5.23 o                         
  -4   6   5        276.56        264.21         5.15 o                         
  -3   6   5        109.78        104.78         4.02 o                         
  -2   6   5        241.73        237.51         3.69 o                         
  -1   6   5         50.07         50.30         2.44 o                         
   0   6   5          7.78          8.10         1.94 o                         
   1   6   5        116.30        117.76         4.42 o                         
   2   6   5        280.46        241.62         5.77 o                         
   3   6   5        185.21        197.51         6.20 o                         
   4   6   5         91.17         79.30         4.47 o                         
   5   6   5         80.90         78.31         5.06 o                         
   6   6   5         18.14         13.49         4.44 o                         
   7   6   5         10.28         16.52         4.95 o                         
   8   6   5        212.38        201.09        13.57 o                         
  -9   7   5         76.41         75.03        10.71 o                         
  -8   7   5         46.95         41.06         5.24 o                         
  -7   7   5         60.23         58.37         5.24 o                         
  -6   7   5        116.35        118.75         8.04 o                         
  -5   7   5         57.83         47.77         3.84 o                         
  -4   7   5        220.27        205.63         6.10 o                         
  -3   7   5         24.30         27.18         2.85 o                         
  -2   7   5          0.74          1.06         1.99 o                         
  -1   7   5         32.60         36.00         2.54 o                         
   0   7   5        359.03        346.05         5.39 o                         
   1   7   5        364.53        342.39         6.79 o                         
   2   7   5         56.26         60.37         3.88 o                         
   3   7   5         68.98         71.74         4.60 o                         
   4   7   5         57.36         63.15         5.41 o                         
   5   7   5         17.64         15.22         6.33 o                         
   6   7   5         41.05         34.13         5.05 o                         
   7   7   5         38.59         35.25         5.89 o                         
   8   7   5         31.58         50.44        13.54 o                         
  -8   8   5         21.93         24.66         9.61 o                         
  -7   8   5         33.97         30.67         5.34 o                         
  -6   8   5        117.25        111.25         6.11 o                         
  -5   8   5         12.72         11.79         3.36 o                         
  -4   8   5        167.88        170.45         6.42 o                         
  -3   8   5         18.51         17.50         3.53 o                         
  -2   8   5         81.60         74.83         4.18 o                         
  -1   8   5         66.97         70.78         4.62 o                         
   0   8   5         25.07         22.08         3.24 o                         
   1   8   5         51.12         51.59         4.65 o                         
   2   8   5         46.11         45.38         4.80 o                         
   3   8   5          2.59         -0.20         4.07 o                         
   4   8   5         12.30         15.92         5.65 o                         
   5   8   5         25.40         29.33         5.24 o                         
   6   8   5          9.45         -6.81         6.81 o                         
   7   8   5         77.51         92.23        16.56 o                         
  -7   9   5         75.44         77.74        10.19 o                         
  -6   9   5          8.25          9.13        11.17 o                         
  -5   9   5         17.51         19.71         4.24 o                         
  -4   9   5          1.32          0.91         3.69 o                         
  -3   9   5         22.47         30.52         4.80 o                         
  -2   9   5         29.11         30.73         4.42 o                         
  -1   9   5         96.27         95.10         4.95 o                         
   0   9   5        142.63        139.11         6.53 o                         
   1   9   5         30.94         32.90         4.28 o                         
   2   9   5         41.01         39.20         4.98 o                         
   3   9   5         45.83         48.97         5.11 o                         
   4   9   5          5.52         13.31         6.89 o                         
   5   9   5         11.87         11.70         5.81 o                         
  -5  10   5         41.81         33.83        12.79 o                         
  -4  10   5          4.15         -3.62         9.20 o                         
  -3  10   5          3.60         -4.47         6.22 o                         
  -2  10   5         22.40         17.36         5.80 o                         
  -1  10   5        124.45        137.52         7.22 o                         
   0  10   5        155.66        140.82        10.59 o                         
   1  10   5        139.42        135.10         9.69 o                         
   2  10   5         10.73          8.99         6.88 o                         
   3  10   5         12.45         10.79         6.15 o                         
  -4 -10   6         55.04         41.12        18.04 o                         
  -3 -10   6         18.76          9.12        15.89 o                         
  -2 -10   6         21.70         29.04         8.80 o                         
  -1 -10   6          4.36         11.32         9.95 o                         
   0 -10   6         40.06         41.50        11.18 o                         
   1 -10   6         14.17          8.26         7.82 o                         
   2 -10   6          7.61         16.09         8.55 o                         
   3 -10   6         15.74         23.52        13.53 o                         
  -6  -9   6          2.84          7.88        10.23 o                         
  -5  -9   6         19.71          4.48         5.92 o                         
  -4  -9   6         18.56         16.34         5.60 o                         
  -3  -9   6         14.50         14.27         5.85 o                         
  -2  -9   6          1.52          6.58         6.12 o                         
  -1  -9   6         60.10         74.18         7.54 o                         
   0  -9   6         16.73         13.33         5.91 o                         
   1  -9   6         24.91         18.19         8.45 o                         
   2  -9   6          4.00         14.98         6.89 o                         
   3  -9   6         65.00         65.24         8.30 o                         
   4  -9   6        112.60         94.15         9.10 o                         
   5  -9   6        188.62        214.35        13.75 o                         
  -8  -8   6         13.22         15.98        11.73 o                         
  -7  -8   6         12.61         14.90         6.09 o                         
  -6  -8   6          2.76          8.27         5.51 o                         
  -5  -8   6         10.50         13.44         4.93 o                         
  -4  -8   6        126.30        142.38         7.02 o                         
  -3  -8   6        211.88        209.40         9.10 o                         
  -2  -8   6         21.02         19.85         4.66 o                         
  -1  -8   6          9.66          6.99         3.62 o                         
   0  -8   6         47.89         49.30         5.27 o                         
   1  -8   6         17.37         17.59         4.42 o                         
   2  -8   6         68.00         76.28         5.89 o                         
   3  -8   6         19.18         26.77         6.27 o                         
   4  -8   6         53.20         63.17         5.61 o                         
   5  -8   6         28.00         33.51         7.61 o                         
   6  -8   6          2.43         22.53         8.40 o                         
  -9  -7   6         36.95         45.21        10.91 o                         
  -8  -7   6          7.96         12.00         6.79 o                         
  -7  -7   6          4.51          3.81         7.73 o                         
  -6  -7   6         14.73         14.50         4.67 o                         
  -5  -7   6        141.06        140.79         6.11 o                         
  -4  -7   6          3.06          7.90         3.73 o                         
  -3  -7   6         57.73         52.98         4.45 o                         
  -2  -7   6        396.31        380.60         7.78 o                         
  -1  -7   6         28.09         26.40         2.87 o                         
   0  -7   6         94.50         88.12         3.11 o                         
   1  -7   6         18.75         14.07         2.68 o                         
   2  -7   6         92.08         87.04         3.71 o                         
   3  -7   6         82.62         67.88         4.41 o                         
   4  -7   6         71.50         73.49         4.94 o                         
   5  -7   6          8.35         13.15         4.43 o                         
   6  -7   6         30.01         41.38         6.06 o                         
   7  -7   6         18.50         22.40         6.06 o                         
 -10  -6   6         57.32         52.92        13.16 o                         
  -9  -6   6          3.06         -1.68         5.60 o                         
  -8  -6   6         34.52         38.45         5.25 o                         
  -7  -6   6         31.57         34.38         4.14 o                         
  -6  -6   6        137.82        149.50         6.12 o                         
  -5  -6   6          1.96          1.57         2.99 o                         
  -4  -6   6         27.44         26.97         3.67 o                         
  -3  -6   6        406.36        409.43         7.91 o                         
  -2  -6   6         22.52         20.18         2.58 o                         
  -1  -6   6         36.38         39.66         2.30 o                         
   0  -6   6        422.59        408.58         5.69 o                         
   1  -6   6         32.32         37.07         2.47 o                         
   2  -6   6        607.54        585.85         9.00 o                         
   3  -6   6         50.24         57.43         3.19 o                         
   4  -6   6         62.23         74.28         3.69 o                         
   5  -6   6         21.86         23.53         3.64 o                         
   6  -6   6         97.05        112.39         5.78 o                         
   7  -6   6          7.60          8.80         5.42 o                         
   8  -6   6         72.28         82.58        12.01 o                         
 -10  -5   6         23.64         24.81         6.64 o                         
  -9  -5   6         23.11         27.44         5.09 o                         
  -8  -5   6        114.81        113.71         5.41 o                         
  -7  -5   6         29.94         33.55         3.72 o                         
  -6  -5   6        165.51        170.54         5.76 o                         
  -5  -5   6        388.80        383.33         6.72 o                         
  -4  -5   6        510.43        500.98         7.10 o                         
  -3  -5   6        274.62        270.62         5.65 o                         
  -2  -5   6        149.64        155.64         4.00 o                         
  -1  -5   6        598.98        581.85         5.91 o                         
   0  -5   6        416.25        405.59         5.16 o                         
   1  -5   6        146.29        164.60         4.27 o                         
   2  -5   6        225.01        221.50         4.50 o                         
   3  -5   6        105.01         97.25         3.68 o                         
   4  -5   6         69.77         68.70         3.86 o                         
   5  -5   6         79.35         80.88         3.55 o                         
   6  -5   6         30.70         40.80         3.86 o                         
   7  -5   6         34.25         41.34         4.60 o                         
   8  -5   6         47.83         51.04         7.28 o                         
 -11  -4   6          1.84         22.85        11.49 o                         
 -10  -4   6         51.80         55.23         8.61 o                         
  -9  -4   6         62.79         70.22         5.34 o                         
  -8  -4   6         28.80         19.63         3.32 o                         
  -7  -4   6        398.90        382.07         6.51 o                         
  -6  -4   6          5.98          5.11         2.59 o                         
  -5  -4   6        135.05        138.58         4.65 o                         
  -4  -4   6        601.34        572.18         6.44 o                         
  -3  -4   6        152.47        148.43         3.62 o                         
  -2  -4   6        201.16        208.40         3.81 o                         
  -1  -4   6        564.98        572.36         5.15 o                         
   0  -4   6         67.76         65.97         2.97 o                         
   1  -4   6        693.97        728.09         5.96 o                         
   2  -4   6        151.52        158.75         3.84 o                         
   3  -4   6        230.55        221.38         4.15 o                         
   4  -4   6        328.44        321.30         3.91 o                         
   5  -4   6         26.34         25.38         3.26 o                         
   6  -4   6        142.46        144.53         5.52 o                         
   7  -4   6         28.22         29.48         4.07 o                         
   8  -4   6         71.84         75.13         5.61 o                         
   9  -4   6        137.70        111.44        12.16 o                         
 -11  -3   6         27.57         16.45         5.69 o                         
 -10  -3   6          8.64         14.77         4.46 o                         
  -9  -3   6          2.68         -2.13         3.42 o                         
  -8  -3   6         16.25         18.77         3.88 o                         
  -7  -3   6        379.85        357.55         6.63 o                         
  -6  -3   6         61.08         62.30         3.12 o                         
  -5  -3   6        271.56        262.44         4.19 o                         
  -4  -3   6         44.28         40.48         1.73 o                         
  -3  -3   6        629.23        681.97         6.86 o                         
  -2  -3   6        744.06        833.35         8.39 o                         
  -1  -3   6       1369.80       1390.06         9.43 o                         
   0  -3   6        152.92        163.94         2.66 o                         
   1  -3   6        193.25        196.00         2.95 o                         
   2  -3   6       1036.52       1045.33         8.21 o                         
   3  -3   6         21.68         23.87         1.50 o                         
   4  -3   6        531.90        513.84         5.63 o                         
   5  -3   6          1.69          3.04         2.10 o                         
   6  -3   6         11.09         11.91         2.87 o                         
   7  -3   6        127.00        117.29         5.42 o                         
   8  -3   6         56.31         67.99         4.83 o                         
   9  -3   6         10.21         15.23         8.46 o                         
 -11  -2   6          5.85         -3.91         5.40 o                         
 -10  -2   6         73.17         77.19         5.46 o                         
  -9  -2   6         92.76         92.63         4.89 o                         
  -8  -2   6          3.55          0.02         3.29 o                         
  -7  -2   6        119.61        113.76         4.57 o                         
  -6  -2   6        216.39        213.73         4.61 o                         
  -5  -2   6         37.56         38.40         1.79 o                         
  -4  -2   6        332.25        331.02         3.82 o                         
  -3  -2   6       1141.59       1254.03         8.15 o                         
  -2  -2   6       1827.00       2028.25        15.59 o                         
  -1  -2   6        904.38       1025.35         7.02 o                         
   0  -2   6        642.97        662.84         5.14 o                         
   1  -2   6        293.03        268.91         3.02 o                         
   2  -2   6        589.81        605.28         5.21 o                         
   3  -2   6        376.93        362.09         4.54 o                         
   4  -2   6         33.54         33.28         1.91 o                         
   5  -2   6        206.71        213.34         4.69 o                         
   6  -2   6        240.19        240.27         5.80 o                         
   7  -2   6         27.26         26.25         3.21 o                         
   8  -2   6         26.57         33.74         4.37 o                         
   9  -2   6         37.51         45.81         8.35 o                         
  10  -2   6         43.26         34.36        13.96 o                         
 -12  -1   6         28.10         32.92        13.32 o                         
 -11  -1   6         67.62         76.67        10.22 o                         
 -10  -1   6         65.14         65.12         5.40 o                         
  -9  -1   6         61.65         60.71         4.75 o                         
  -8  -1   6         48.50         44.93         3.81 o                         
  -7  -1   6        224.21        206.07         5.51 o                         
  -6  -1   6        168.54        163.80         4.06 o                         
  -5  -1   6        108.53        108.41         2.83 o                         
  -4  -1   6         15.84         12.36         1.33 o                         
  -3  -1   6        147.58        153.69         2.36 o                         
  -2  -1   6        765.89        869.07         5.85 o                         
  -1  -1   6          5.57          4.28         0.69 o                         
   0  -1   6         74.93         71.90         1.61 o                         
   1  -1   6        950.17        930.67         6.77 o                         
   2  -1   6          1.63         -0.49         0.94 o                         
   3  -1   6        455.56        436.39         4.51 o                         
   4  -1   6        349.76        369.03         5.05 o                         
   5  -1   6         55.11         59.20         2.52 o                         
   6  -1   6         79.67         72.17         3.04 o                         
   7  -1   6         67.57         64.71         3.68 o                         
   8  -1   6        255.33        266.96        10.27 o                         
   9  -1   6          7.20          7.29         4.52 o                         
  10  -1   6         27.06         35.49        14.17 o                         
 -12   0   6         33.42         23.85        12.73 o                         
 -11   0   6          0.34          1.48         4.90 o                         
 -10   0   6          0.25         -3.34         4.12 o                         
  -9   0   6         10.46          8.27         5.25 o                         
  -8   0   6         39.10         38.57         4.41 o                         
  -7   0   6        253.83        241.18         5.39 o                         
  -6   0   6         21.77         20.35         1.98 o                         
  -5   0   6         14.82         14.17         1.42 o                         
  -4   0   6        178.00        181.12         2.88 o                         
  -3   0   6       1520.08       1538.38        10.72 o                         
  -2   0   6          4.35          2.31         0.95 o                         
  -1   0   6        554.41        568.33         4.48 o                         
   0   0   6       3000.82       3195.02        25.34 o                         
   1   0   6         27.00         37.74         1.90 o                         
   2   0   6         46.41         59.45         2.33 o                         
   3   0   6         91.09         80.43         2.09 o                         
   4   0   6        437.77        414.77         4.34 o                         
   5   0   6        268.20        265.53         4.40 o                         
   6   0   6          1.21         -2.10         2.32 o                         
   7   0   6        364.83        347.31         6.55 o                         
   8   0   6         41.14         42.42         4.13 o                         
   9   0   6          2.44          3.86         5.00 o                         
  10   0   6        138.30        166.72        12.41 o                         
 -12   1   6         29.23         31.26        20.46 o                         
 -11   1   6         66.05         69.11         6.00 o                         
 -10   1   6         66.96         67.45         5.32 o                         
  -9   1   6         64.38         54.41         7.13 o                         
  -8   1   6         50.01         49.71         4.31 o                         
  -7   1   6        226.76        213.66         3.99 o                         
  -6   1   6        164.35        160.42         3.31 o                         
  -5   1   6        116.70        119.41         2.38 o                         
  -4   1   6         14.62          9.41         0.98 o                         
  -3   1   6        149.64        157.03         2.21 o                         
  -2   1   6        738.55        848.50         6.18 o                         
  -1   1   6          4.96          3.18         0.78 o                         
   0   1   6         75.45         73.10         1.72 o                         
   1   1   6        972.66        978.07         6.72 o                         
   2   1   6          1.12         -0.83         1.22 o                         
   3   1   6        455.88        434.34         3.99 o                         
   4   1   6        353.34        378.13         4.74 o                         
   5   1   6         60.33         63.58         2.60 o                         
   6   1   6         80.64         72.10         3.36 o                         
   7   1   6         65.32         68.52         4.41 o                         
   8   1   6        253.47        264.81         7.38 o                         
   9   1   6          7.43         14.62         4.46 o                         
  10   1   6         28.04         39.23         8.72 o                         
 -11   2   6          6.09         -4.94         4.94 o                         
 -10   2   6         73.74         65.19         5.34 o                         
  -9   2   6         92.54         94.86         5.66 o                         
  -8   2   6          3.75          1.04         2.26 o                         
  -7   2   6        118.52        112.10         3.42 o                         
  -6   2   6        215.32        208.28         4.91 o                         
  -5   2   6         37.01         40.43         2.35 o                         
  -4   2   6        327.06        325.47         3.85 o                         
  -3   2   6       1174.12       1287.39         8.89 o                         
  -2   2   6       1818.73       2024.47        13.33 o                         
  -1   2   6        883.11       1000.45         6.54 o                         
   0   2   6        661.20        688.80         4.84 o                         
   1   2   6        293.76        273.58         2.80 o                         
   2   2   6        586.01        596.47         4.74 o                         
   3   2   6        379.88        364.22         4.05 o                         
   4   2   6         31.08         27.79         1.83 o                         
   5   2   6        207.10        212.93         4.34 o                         
   6   2   6        235.04        233.19         5.25 o                         
   7   2   6         26.82         18.93         3.25 o                         
   8   2   6         26.71         32.24         4.01 o                         
   9   2   6         36.33         33.27         5.50 o                         
  10   2   6         42.70         37.64         8.70 o                         
 -11   3   6         27.43         19.75         6.38 o                         
 -10   3   6          7.90         -4.48         4.48 o                         
  -9   3   6          2.19          0.53         3.10 o                         
  -8   3   6         18.72         23.19         3.72 o                         
  -7   3   6        379.57        360.37         7.47 o                         
  -6   3   6         63.25         57.99         5.47 o                         
  -5   3   6        279.45        261.47         3.85 o                         
  -4   3   6         45.12         41.40         2.03 o                         
  -3   3   6        624.86        665.06         4.73 o                         
  -2   3   6        768.76        852.80         6.04 o                         
  -1   3   6       1379.20       1404.33         8.51 o                         
   0   3   6        154.03        165.85         2.04 o                         
   1   3   6        182.06        188.34         2.98 o                         
   2   3   6       1042.06       1047.63         7.89 o                         
   3   3   6         21.82         20.98         1.39 o                         
   4   3   6        531.75        513.51         5.38 o                         
   5   3   6          2.40          3.27         2.31 o                         
   6   3   6         11.53          9.95         2.67 o                         
   7   3   6        128.16        121.16         4.91 o                         
   8   3   6         55.66         53.99         4.65 o                         
   9   3   6          9.85         10.49         5.24 o                         
  10   3   6         96.88        103.11        11.41 o                         
 -10   4   6         54.96         53.51         5.78 o                         
  -9   4   6         63.64         65.68         4.57 o                         
  -8   4   6         29.04         21.17         3.21 o                         
  -7   4   6        403.42        387.43         6.47 o                         
  -6   4   6          4.57         -0.50         2.44 o                         
  -5   4   6        137.32        139.84         3.63 o                         
  -4   4   6        596.08        549.11         5.39 o                         
  -3   4   6        146.70        145.70         3.10 o                         
  -2   4   6        205.41        214.47         2.91 o                         
  -1   4   6        574.35        581.07         4.28 o                         
   0   4   6         61.94         59.40         1.88 o                         
   1   4   6        694.99        729.75         6.51 o                         
   2   4   6        152.85        149.03         3.50 o                         
   3   4   6        219.39        210.79         4.55 o                         
   4   4   6        335.74        337.24         7.92 o                         
   5   4   6         25.87         24.43         2.92 o                         
   6   4   6        140.80        135.31         5.47 o                         
   7   4   6         28.16         38.66         8.53 o                         
   8   4   6         70.38         74.22         5.73 o                         
   9   4   6        136.79        117.04         8.01 o                         
 -10   5   6         23.57         26.37         7.76 o                         
  -9   5   6         24.17         12.61         7.25 o                         
  -8   5   6        117.32        109.37         7.57 o                         
  -7   5   6         28.61         26.43         3.50 o                         
  -6   5   6        165.05        172.18         6.72 o                         
  -5   5   6        379.47        359.04         5.89 o                         
  -4   5   6        522.18        508.13         4.71 o                         
  -3   5   6        278.28        274.72         3.26 o                         
  -2   5   6        143.82        147.47         2.60 o                         
  -1   5   6        611.38        598.43         4.74 o                         
   0   5   6        416.41        399.07         4.19 o                         
   1   5   6        154.04        169.16         3.96 o                         
   2   5   6        229.04        227.36         4.78 o                         
   3   5   6        105.81         96.15         4.72 o                         
   4   5   6         68.56         61.70         4.55 o                         
   5   5   6         78.41         80.58         4.53 o                         
   6   5   6         31.55         35.21         4.42 o                         
   7   5   6         35.94         36.11         4.78 o                         
   8   5   6         45.01         38.73         5.57 o                         
   9   5   6         13.89          7.20         8.26 o                         
 -10   6   6         58.16         59.49        15.95 o                         
  -9   6   6          2.93          1.22         4.83 o                         
  -8   6   6         34.81         36.48         4.88 o                         
  -7   6   6         34.13         37.75         4.46 o                         
  -6   6   6        143.01        132.59         7.13 o                         
  -5   6   6          2.15          4.90         2.91 o                         
  -4   6   6         27.53         23.91         2.78 o                         
  -3   6   6        407.84        403.88         4.19 o                         
  -2   6   6         21.82         23.14         2.34 o                         
  -1   6   6         36.79         40.36         2.28 o                         
   0   6   6        426.12        414.34         5.98 o                         
   1   6   6         30.53         36.85         3.10 o                         
   2   6   6        601.78        597.77         8.29 o                         
   3   6   6         48.61         53.75         4.88 o                         
   4   6   6         61.35         59.93         4.43 o                         
   5   6   6         20.88         23.50         4.63 o                         
   6   6   6         96.73        100.59         6.21 o                         
   7   6   6          8.54          9.83         5.88 o                         
   8   6   6         70.87         69.41         5.97 o                         
  -9   7   6         37.06         31.06         7.44 o                         
  -8   7   6          8.20         12.85         7.50 o                         
  -7   7   6          4.87         -3.38         4.02 o                         
  -6   7   6         14.54         11.78         4.16 o                         
  -5   7   6        141.68        124.90         6.02 o                         
  -4   7   6          2.54          0.86         3.06 o                         
  -3   7   6         57.67         57.07         2.97 o                         
  -2   7   6        400.22        390.46         5.25 o                         
  -1   7   6         27.01         29.78         2.66 o                         
   0   7   6         94.00         89.56         3.16 o                         
   1   7   6         16.53         15.02         3.36 o                         
   2   7   6         95.51         92.09         8.99 o                         
   3   7   6         83.21         78.92         4.93 o                         
   4   7   6         70.76         53.28         4.95 o                         
   5   7   6          9.59          4.54         6.20 o                         
   6   7   6         29.29         29.49         5.38 o                         
   7   7   6         19.25         27.06         9.77 o                         
  -8   8   6         13.25          9.76         6.96 o                         
  -7   8   6         13.31         10.38         5.20 o                         
  -6   8   6          3.52          3.52         4.63 o                         
  -5   8   6          9.94         12.71         4.34 o                         
  -4   8   6        123.77        123.36         5.80 o                         
  -3   8   6        211.14        203.52         6.64 o                         
  -2   8   6         20.28         22.05         3.35 o                         
  -1   8   6         10.60          8.46         2.93 o                         
   0   8   6         45.29         38.62         3.93 o                         
   1   8   6         18.27         15.97         7.39 o                         
   2   8   6         67.60         71.99         5.55 o                         
   3   8   6         18.89         25.17         4.70 o                         
   4   8   6         53.75         53.73         5.33 o                         
   5   8   6         27.92         20.55         6.24 o                         
   6   8   6          3.03         -4.87        12.95 o                         
  -6   9   6          2.84          2.37         8.92 o                         
  -5   9   6         19.84         18.57         5.23 o                         
  -4   9   6         17.80         16.44         4.99 o                         
  -3   9   6         13.91          6.70         4.36 o                         
  -2   9   6          1.06          3.92         4.08 o                         
  -1   9   6         59.82         64.94         4.97 o                         
   0   9   6         16.70         16.98         4.67 o                         
   1   9   6         25.12         29.66         4.64 o                         
   2   9   6          3.41          3.44         5.99 o                         
   3   9   6         64.58         69.66         5.65 o                         
   4   9   6        112.19        106.54         7.82 o                         
   5   9   6        191.81        177.14        14.35 o                         
  -4  10   6         55.18         58.54         9.21 o                         
  -3  10   6         19.26         29.78         5.89 o                         
  -2  10   6         22.07         34.06         6.88 o                         
  -1  10   6          4.86          5.92         6.99 o                         
   0  10   6         38.20         46.37         6.89 o                         
   1  10   6         13.58         22.43         9.92 o                         
   2  10   6          7.21         -9.07        11.17 o                         
   3  10   6         15.20         26.33        16.88 o                         
  -4 -10   7          8.21          1.86        19.06 o                         
  -3 -10   7         23.63         12.37        17.50 o                         
  -2 -10   7          1.00          7.14         9.71 o                         
  -1 -10   7         28.18         16.26        14.67 o                         
   0 -10   7         23.57         42.30         9.67 o                         
   1 -10   7          1.26         19.41         8.42 o                         
   2 -10   7         51.62         60.38        22.30 o                         
  -6  -9   7         62.17         68.59        11.48 o                         
  -5  -9   7         60.36         51.06         8.72 o                         
  -4  -9   7         21.86         17.79         6.83 o                         
  -3  -9   7         46.91         56.27         7.14 o                         
  -2  -9   7         24.11         33.70         6.73 o                         
  -1  -9   7         56.26         64.03         8.37 o                         
   0  -9   7          1.09          4.95         5.81 o                         
   1  -9   7         39.11         37.50         7.25 o                         
   2  -9   7         22.28         15.59         7.12 o                         
   3  -9   7         23.21         40.32         9.43 o                         
   4  -9   7         32.95         29.78         8.61 o                         
  -8  -8   7         15.40         22.76        10.82 o                         
  -7  -8   7         87.29         99.95        10.13 o                         
  -6  -8   7          3.78          5.67         5.53 o                         
  -5  -8   7         11.13          9.20         5.11 o                         
  -4  -8   7         43.64         49.19         5.41 o                         
  -3  -8   7          0.26         -0.07         4.31 o                         
  -2  -8   7         18.59         23.68         4.37 o                         
  -1  -8   7         65.07         66.79         5.65 o                         
   0  -8   7         10.31          4.76         4.36 o                         
   1  -8   7         90.64         91.62         5.55 o                         
   2  -8   7          1.29          2.86         3.98 o                         
   3  -8   7         54.02         57.80         5.26 o                         
   4  -8   7         30.70         34.64         7.11 o                         
   5  -8   7          2.84         10.48         5.45 o                         
   6  -8   7         18.28         24.99        11.19 o                         
  -9  -7   7         19.03         24.08        10.30 o                         
  -8  -7   7          1.37         -0.11         8.70 o                         
  -7  -7   7         33.61         37.93         5.63 o                         
  -6  -7   7         71.97         90.07         5.99 o                         
  -5  -7   7         77.90         70.08         5.34 o                         
  -4  -7   7          0.84         -2.22         3.73 o                         
  -3  -7   7        212.46        210.31         7.31 o                         
  -2  -7   7        107.12        102.11         4.69 o                         
  -1  -7   7        200.50        196.88         4.98 o                         
   0  -7   7        305.66        300.66         6.03 o                         
   1  -7   7         30.72         29.01         3.03 o                         
   2  -7   7         18.07         17.52         3.44 o                         
   3  -7   7         19.95         24.51         4.14 o                         
   4  -7   7         25.30         36.61         4.46 o                         
   5  -7   7         25.96         28.37         4.92 o                         
   6  -7   7         57.50         70.94         6.91 o                         
   7  -7   7         14.65         34.44        12.96 o                         
 -10  -6   7          7.63         -7.17        14.29 o                         
  -9  -6   7          0.17          1.84        10.66 o                         
  -8  -6   7        167.47        184.41        10.17 o                         
  -7  -6   7        152.00        160.26         7.17 o                         
  -6  -6   7         77.02         75.85         4.71 o                         
  -5  -6   7         11.09          9.37         3.17 o                         
  -4  -6   7        259.31        255.26         8.86 o                         
  -3  -6   7         13.38         11.18         3.28 o                         
  -2  -6   7         23.18         20.14         2.40 o                         
  -1  -6   7         27.63         23.45         2.20 o                         
   0  -6   7        119.84        114.98         5.99 o                         
   1  -6   7        110.48        103.52         4.57 o                         
   2  -6   7         36.12         34.20         2.89 o                         
   3  -6   7         63.57         55.21         3.21 o                         
   4  -6   7         55.51         61.32         3.95 o                         
   5  -6   7         75.31         72.91         4.35 o                         
   6  -6   7         17.09         17.58         4.81 o                         
   7  -6   7         56.66         73.72         7.73 o                         
 -10  -5   7         98.79         94.58         7.92 o                         
  -9  -5   7         88.76         95.39         7.02 o                         
  -8  -5   7          4.89          8.79         3.79 o                         
  -7  -5   7        135.58        125.49         5.56 o                         
  -6  -5   7        176.63        183.11         5.77 o                         
  -5  -5   7         58.93         51.84         3.25 o                         
  -4  -5   7        525.74        517.03         8.65 o                         
  -3  -5   7        168.77        153.75         4.54 o                         
  -2  -5   7        260.95        266.93         4.28 o                         
  -1  -5   7        718.85        698.71         6.37 o                         
   0  -5   7        868.71        884.97         8.06 o                         
   1  -5   7         59.18         66.05         2.53 o                         
   2  -5   7        150.30        151.71         4.09 o                         
   3  -5   7        282.67        283.78         5.85 o                         
   4  -5   7          1.50          2.20         2.59 o                         
   5  -5   7         38.88         42.65         3.47 o                         
   6  -5   7         40.77         44.32         4.60 o                         
   7  -5   7         26.07         38.79         5.30 o                         
   8  -5   7         53.22         61.06         7.34 o                         
 -11  -4   7        175.87        141.89        18.99 o                         
 -10  -4   7         41.34         54.51         8.07 o                         
  -9  -4   7         36.11         43.06         5.13 o                         
  -8  -4   7          5.94          8.52         3.27 o                         
  -7  -4   7         95.18         90.02         4.10 o                         
  -6  -4   7        119.40        123.59         4.85 o                         
  -5  -4   7        386.55        393.13         6.32 o                         
  -4  -4   7        136.53        140.64         4.19 o                         
  -3  -4   7        204.47        213.50         4.09 o                         
  -2  -4   7        127.25        130.46         2.98 o                         
  -1  -4   7       1274.16       1312.02         9.44 o                         
   0  -4   7         44.39         43.40         1.87 o                         
   1  -4   7        145.08        138.62         3.14 o                         
   2  -4   7        245.70        240.35         3.90 o                         
   3  -4   7        273.62        269.90         5.16 o                         
   4  -4   7        162.72        155.78         4.46 o                         
   5  -4   7        135.60        138.61         4.29 o                         
   6  -4   7          2.33          9.25         3.14 o                         
   7  -4   7         33.08         34.53         4.58 o                         
   8  -4   7         55.11         64.57         6.49 o                         
   9  -4   7          0.38        -16.87        16.87 o                         
 -11  -3   7         17.75         14.82         5.67 o                         
 -10  -3   7         16.08         14.37         4.41 o                         
  -9  -3   7        421.00        421.10         8.62 o                         
  -8  -3   7         44.38         43.23         3.55 o                         
  -7  -3   7        136.02        130.15         5.26 o                         
  -6  -3   7         74.50         72.97         3.47 o                         
  -5  -3   7         29.48         26.40         2.17 o                         
  -4  -3   7        765.93        793.08         6.77 o                         
  -3  -3   7        475.04        469.32         5.51 o                         
  -2  -3   7        154.99        177.30         3.24 o                         
  -1  -3   7        947.01        995.52         8.40 o                         
   0  -3   7        359.09        336.03         3.55 o                         
   1  -3   7         94.74         83.15         2.43 o                         
   2  -3   7        710.60        678.22         5.93 o                         
   3  -3   7          2.76          3.25         1.49 o                         
   4  -3   7        101.02         96.43         3.26 o                         
   5  -3   7        284.05        267.64         4.97 o                         
   6  -3   7        175.27        179.22         5.57 o                         
   7  -3   7         15.08         15.26         4.07 o                         
   8  -3   7          1.01          8.29         4.64 o                         
   9  -3   7         14.32         22.97        13.59 o                         
 -11  -2   7         85.76         91.42         6.04 o                         
 -10  -2   7         80.48         79.32         5.06 o                         
  -9  -2   7          8.71          4.33         3.19 o                         
  -8  -2   7        547.38        536.40         9.17 o                         
  -7  -2   7         83.21         70.22         3.46 o                         
  -6  -2   7        147.63        139.66         4.17 o                         
  -5  -2   7        313.92        333.80         4.11 o                         
  -4  -2   7        482.32        470.22         4.47 o                         
  -3  -2   7        347.52        399.25         3.76 o                         
  -2  -2   7        328.71        355.67         4.16 o                         
  -1  -2   7       1483.58       1601.41        10.40 o                         
   0  -2   7         68.36         65.30         1.92 o                         
   1  -2   7        443.60        444.88         3.86 o                         
   2  -2   7        476.01        479.53         4.37 o                         
   3  -2   7         10.97         13.09         1.50 o                         
   4  -2   7        185.33        183.32         3.96 o                         
   5  -2   7        397.13        376.96         6.20 o                         
   6  -2   7         17.86         22.77         2.64 o                         
   7  -2   7          3.60          3.13         3.70 o                         
   8  -2   7         83.09         97.93         5.21 o                         
   9  -2   7         88.25         84.05         6.83 o                         
 -12  -1   7         32.06         37.71        22.68 o                         
 -11  -1   7         18.03         15.02         5.00 o                         
 -10  -1   7        136.72        150.41         6.86 o                         
  -9  -1   7         67.40         65.05         5.38 o                         
  -8  -1   7         25.93         20.19         3.58 o                         
  -7  -1   7        332.29        324.18         8.28 o                         
  -6  -1   7        153.16        152.15         4.03 o                         
  -5  -1   7         55.39         49.46         1.91 o                         
  -4  -1   7        652.17        667.96         5.81 o                         
  -3  -1   7       1473.67       1572.15        10.34 o                         
  -2  -1   7         33.37         46.59         1.74 o                         
  -1  -1   7        580.22        607.32         4.67 o                         
   0  -1   7        850.68        839.13         5.81 o                         
   1  -1   7        188.99        187.65         2.23 o                         
   2  -1   7        613.13        598.76         5.56 o                         
   3  -1   7        723.78        714.76         6.31 o                         
   4  -1   7        126.66        117.30         3.78 o                         
   5  -1   7        152.77        152.56         3.91 o                         
   6  -1   7        252.66        241.55         5.10 o                         
   7  -1   7        152.05        156.29         5.83 o                         
   8  -1   7         27.86         35.37         4.12 o                         
   9  -1   7         40.54         53.35         9.49 o                         
  10  -1   7          8.31         28.07        15.49 o                         
 -12   0   7         96.20        127.30        24.03 o                         
 -11   0   7          1.65          9.21         4.94 o                         
 -10   0   7        124.14        124.83         6.47 o                         
  -9   0   7        313.31        316.73         8.75 o                         
  -8   0   7         39.22         37.89         3.54 o                         
  -7   0   7         46.59         49.05         3.29 o                         
  -6   0   7          9.86         19.97         1.92 o                         
  -5   0   7        635.65        613.21         5.87 o                         
  -4   0   7         20.67         25.78         1.43 o                         
  -3   0   7          2.25          0.75         0.94 o                         
  -2   0   7       1466.25       1569.13         9.58 o                         
  -1   0   7       2302.51       2447.62        19.47 o                         
   0   0   7        612.80        661.15         5.03 o                         
   1   0   7        101.67         85.76         2.60 o                         
   2   0   7        320.78        344.29         4.52 o                         
   3   0   7        311.24        306.83         3.28 o                         
   4   0   7        115.46        114.65         2.74 o                         
   5   0   7          1.29          1.28         1.90 o                         
   6   0   7         26.47         26.95         2.94 o                         
   7   0   7        104.92        119.55         7.85 o                         
   8   0   7          3.35          3.74         3.90 o                         
   9   0   7          7.36         20.27        11.79 o                         
  10   0   7         25.83         31.29         8.52 o                         
 -12   1   7         30.41          4.69        13.97 o                         
 -11   1   7         18.29         13.86         6.51 o                         
 -10   1   7        136.66        126.23         6.37 o                         
  -9   1   7         68.04         65.72         4.49 o                         
  -8   1   7         25.59         22.60         3.22 o                         
  -7   1   7        333.21        314.61         4.65 o                         
  -6   1   7        153.47        152.03         3.67 o                         
  -5   1   7         55.35         51.55         1.82 o                         
  -4   1   7        641.16        659.47         5.41 o                         
  -3   1   7       1458.91       1564.30        11.03 o                         
  -2   1   7         34.86         46.71         1.43 o                         
  -1   1   7        586.36        616.01         4.39 o                         
   0   1   7        843.06        835.61         6.26 o                         
   1   1   7        186.52        188.02         2.27 o                         
   2   1   7        606.50        584.88         4.72 o                         
   3   1   7        738.50        730.68         6.11 o                         
   4   1   7        122.08        113.76         2.90 o                         
   5   1   7        149.56        151.30         4.27 o                         
   6   1   7        254.50        238.65         5.43 o                         
   7   1   7        155.20        166.13         6.03 o                         
   8   1   7         28.67         36.03         4.12 o                         
   9   1   7         37.91         47.13         6.93 o                         
  10   1   7          8.46         12.68         8.43 o                         
 -11   2   7         84.90         75.35         6.96 o                         
 -10   2   7         79.86         69.24         6.91 o                         
  -9   2   7          8.67         12.32         3.56 o                         
  -8   2   7        547.26        527.51         7.64 o                         
  -7   2   7         84.96         77.79         3.04 o                         
  -6   2   7        148.09        146.81         4.80 o                         
  -5   2   7        322.74        336.72         4.51 o                         
  -4   2   7        480.03        463.44         4.70 o                         
  -3   2   7        351.13        397.56         3.43 o                         
  -2   2   7        343.58        375.57         3.25 o                         
  -1   2   7       1487.81       1608.67         9.13 o                         
   0   2   7         69.21         70.53         1.76 o                         
   1   2   7        447.55        446.73         4.01 o                         
   2   2   7        461.48        455.55         4.22 o                         
   3   2   7         10.79         11.40         1.49 o                         
   4   2   7        187.50        190.59         3.99 o                         
   5   2   7        396.63        383.75         5.56 o                         
   6   2   7         18.05         19.21         3.07 o                         
   7   2   7          4.45          7.11         3.42 o                         
   8   2   7         83.50         98.12         7.05 o                         
   9   2   7         89.58         98.13         6.66 o                         
 -11   3   7         17.25         16.98         9.29 o                         
 -10   3   7         17.16         17.40         4.63 o                         
  -9   3   7        425.23        414.07         7.46 o                         
  -8   3   7         43.86         43.45         3.01 o                         
  -7   3   7        130.55        119.40         5.22 o                         
  -6   3   7         75.01         68.87         3.24 o                         
  -5   3   7         28.62         25.20         1.58 o                         
  -4   3   7        774.71        796.76         6.07 o                         
  -3   3   7        475.78        475.49         4.06 o                         
  -2   3   7        152.64        174.73         2.38 o                         
  -1   3   7        942.82        982.42         6.48 o                         
   0   3   7        367.32        344.05         3.00 o                         
   1   3   7         93.49         90.48         2.56 o                         
   2   3   7        703.56        667.61         6.18 o                         
   3   3   7          1.86         -0.01         1.62 o                         
   4   3   7         96.69        101.92         3.74 o                         
   5   3   7        282.63        254.27         5.16 o                         
   6   3   7        178.57        181.38         5.38 o                         
   7   3   7         13.88         23.09         3.88 o                         
   8   3   7          0.86         -1.08         4.08 o                         
   9   3   7         14.17         27.26        11.51 o                         
 -10   4   7         39.89         40.64         7.04 o                         
  -9   4   7         35.56         42.89         5.25 o                         
  -8   4   7          6.85          7.22         2.99 o                         
  -7   4   7         92.66         90.16         4.27 o                         
  -6   4   7        117.48        115.71         4.09 o                         
  -5   4   7        380.68        375.29         5.58 o                         
  -4   4   7        139.87        134.91         3.38 o                         
  -3   4   7        207.93        210.95         2.83 o                         
  -2   4   7        119.65        120.28         2.56 o                         
  -1   4   7       1269.39       1297.75         7.85 o                         
   0   4   7         43.48         42.25         1.73 o                         
   1   4   7        136.88        139.17         3.35 o                         
   2   4   7        256.84        247.72         4.51 o                         
   3   4   7        272.85        259.42         5.03 o                         
   4   4   7        166.17        149.36         4.69 o                         
   5   4   7        141.05        148.86         4.46 o                         
   6   4   7          2.39         -1.04         3.00 o                         
   7   4   7         32.49         29.62         5.37 o                         
   8   4   7         56.89         54.39         9.78 o                         
   9   4   7          0.36          9.51         8.09 o                         
 -10   5   7         99.20        113.08         9.36 o                         
  -9   5   7         91.16         92.56         5.17 o                         
  -8   5   7          4.81          5.65         3.89 o                         
  -7   5   7        134.91        121.10         5.09 o                         
  -6   5   7        183.15        177.47         4.58 o                         
  -5   5   7         59.70         58.81         2.39 o                         
  -4   5   7        533.40        512.31         5.66 o                         
  -3   5   7        160.95        140.77         3.80 o                         
  -2   5   7        264.29        268.53         3.88 o                         
  -1   5   7        728.23        701.35         5.67 o                         
   0   5   7        845.78        849.06         8.21 o                         
   1   5   7         58.19         62.65         2.82 o                         
   2   5   7        152.83        154.31         4.53 o                         
   3   5   7        287.27        279.00         6.81 o                         
   4   5   7          1.12          2.92         2.88 o                         
   5   5   7         39.36         36.78         4.61 o                         
   6   5   7         39.12         40.41         5.31 o                         
   7   5   7         25.22         29.29         6.45 o                         
   8   5   7         52.82         43.84         6.55 o                         
 -10   6   7          6.95         14.72         8.30 o                         
  -9   6   7          0.07         -5.08         5.08 o                         
  -8   6   7        165.20        185.08         8.60 o                         
  -7   6   7        150.82        138.95         9.60 o                         
  -6   6   7         76.12         67.99         5.16 o                         
  -5   6   7         12.06          8.62         3.23 o                         
  -4   6   7        259.42        246.41         6.67 o                         
  -3   6   7         13.35         11.88         2.48 o                         
  -2   6   7         24.57         23.89         2.23 o                         
  -1   6   7         28.07         22.28         2.30 o                         
   0   6   7        119.09        121.34         4.29 o                         
   1   6   7        114.31        117.33         5.24 o                         
   2   6   7         38.13         35.94         4.22 o                         
   3   6   7         63.09         59.29         4.07 o                         
   4   6   7         58.92         68.99         5.25 o                         
   5   6   7         76.05         74.42         5.39 o                         
   6   6   7         17.64         18.01         4.80 o                         
   7   6   7         57.92         51.87         5.60 o                         
   8   6   7        103.56        117.10        10.48 o                         
  -9   7   7         18.12         14.37         8.74 o                         
  -8   7   7          1.16         -5.01         5.01 o                         
  -7   7   7         32.11         36.11         5.10 o                         
  -6   7   7         72.53         74.89         7.63 o                         
  -5   7   7         76.54         73.02         4.29 o                         
  -4   7   7          0.87          5.87         3.15 o                         
  -3   7   7        219.97        221.40         4.60 o                         
  -2   7   7        105.54        109.04         3.70 o                         
  -1   7   7        196.08        185.47         4.84 o                         
   0   7   7        310.68        305.28         6.27 o                         
   1   7   7         29.40         26.10         3.66 o                         
   2   7   7         18.91         17.47         3.76 o                         
   3   7   7         18.40         14.60         3.89 o                         
   4   7   7         25.84         23.74         5.04 o                         
   5   7   7         26.91         21.81         6.71 o                         
   6   7   7         56.29         58.42         6.80 o                         
   7   7   7         13.72         26.32         9.43 o                         
  -8   8   7         13.98          9.29         6.90 o                         
  -7   8   7         88.98         89.33         8.83 o                         
  -6   8   7          3.82         -1.15         7.90 o                         
  -5   8   7         10.89         16.49         4.27 o                         
  -4   8   7         45.76         45.62         4.90 o                         
  -3   8   7          0.33          1.27         4.56 o                         
  -2   8   7         19.69         28.12         4.07 o                         
  -1   8   7         63.75         72.93         4.34 o                         
   0   8   7         10.47         11.32         3.89 o                         
   1   8   7         92.56         99.12         5.71 o                         
   2   8   7          1.26         -0.24         4.78 o                         
   3   8   7         53.38         46.11         5.06 o                         
   4   8   7         32.25         34.71         5.20 o                         
   5   8   7          3.17          8.03         6.30 o                         
   6   8   7         18.95         38.86        11.61 o                         
  -6   9   7         62.77         85.65        26.95 o                         
  -5   9   7         61.80         65.66         4.83 o                         
  -4   9   7         22.32         10.66         4.99 o                         
  -3   9   7         49.17         61.29         5.27 o                         
  -2   9   7         23.38         28.53         4.84 o                         
  -1   9   7         56.63         66.80         5.10 o                         
   0   9   7          0.74          1.85         4.91 o                         
   1   9   7         39.37         35.41         5.07 o                         
   2   9   7         22.52         28.86         5.92 o                         
   3   9   7         24.86          5.62         5.93 o                         
   4   9   7         32.96          2.99         7.26 o                         
  -4  10   7          8.71         -5.43         9.19 o                         
  -3  10   7         24.25         26.62         6.37 o                         
  -2  10   7          1.11         -0.45         7.42 o                         
  -1  10   7         28.76         28.18         7.86 o                         
   0  10   7         23.35         32.55         6.94 o                         
   1  10   7          0.98         25.45        37.94 o                         
   2  10   7         52.63         50.36        10.96 o                         
  -3 -10   8         10.54        -15.05        16.83 o                         
  -2 -10   8         11.68         24.15        17.36 o                         
  -1 -10   8          3.75         -1.05        11.02 o                         
   0 -10   8         14.22         24.24        10.46 o                         
   1 -10   8         41.44         62.16        10.91 o                         
  -6  -9   8        167.03        180.46        17.10 o                         
  -5  -9   8        121.85        116.72        13.58 o                         
  -4  -9   8         37.60         32.53         9.26 o                         
  -3  -9   8          7.90          4.95         6.91 o                         
  -2  -9   8         39.80         43.20         7.37 o                         
  -1  -9   8          4.59          2.53         6.47 o                         
   0  -9   8          7.26         10.86         9.51 o                         
   1  -9   8         38.15         50.39         7.69 o                         
   2  -9   8         10.85          4.42         8.98 o                         
   3  -9   8         12.36         19.13         8.57 o                         
   4  -9   8          9.78        -11.94        12.78 o                         
  -7  -8   8        106.64        125.76        11.42 o                         
  -6  -8   8          3.78          4.52         5.57 o                         
  -5  -8   8          5.56         15.33         5.33 o                         
  -4  -8   8        186.10        198.69         8.80 o                         
  -3  -8   8        325.20        323.50        10.10 o                         
  -2  -8   8         20.78         11.44         5.57 o                         
  -1  -8   8         51.37         49.44         5.50 o                         
   0  -8   8         49.78         48.59         5.05 o                         
   1  -8   8         78.49         82.84         4.80 o                         
   2  -8   8         60.43         68.47         5.61 o                         
   3  -8   8        111.71        132.95         6.88 o                         
   4  -8   8         20.58         18.83         5.41 o                         
   5  -8   8         20.24         22.98         6.01 o                         
  -9  -7   8          3.19         -1.91        12.16 o                         
  -8  -7   8          8.00         16.72         6.77 o                         
  -7  -7   8         36.63         50.60         7.47 o                         
  -6  -7   8          3.89          9.71         4.82 o                         
  -5  -7   8        139.30        141.03         6.68 o                         
  -4  -7   8         86.84         90.61         7.28 o                         
  -3  -7   8        101.05        103.86         5.33 o                         
  -2  -7   8        355.80        340.85         9.06 o                         
  -1  -7   8        119.67        122.40         5.24 o                         
   0  -7   8         36.42         34.45         3.29 o                         
   1  -7   8         98.45        100.08         4.59 o                         
   2  -7   8        132.57        140.84         6.14 o                         
   3  -7   8          2.04         -2.79         3.82 o                         
   4  -7   8         53.60         51.77         4.94 o                         
   5  -7   8          3.71          4.36         4.85 o                         
   6  -7   8         35.21         47.72         6.06 o                         
  -9  -6   8          0.44          4.91         6.53 o                         
  -8  -6   8         14.83         30.78         6.31 o                         
  -7  -6   8         77.87         87.93         5.57 o                         
  -6  -6   8         20.11         18.30         4.38 o                         
  -5  -6   8         80.46         82.04         5.15 o                         
  -4  -6   8        185.04        190.16         6.97 o                         
  -3  -6   8         34.66         39.99         3.21 o                         
  -2  -6   8         12.32         17.38         2.35 o                         
  -1  -6   8        364.18        349.04         6.00 o                         
   0  -6   8        541.02        515.13         6.40 o                         
   1  -6   8        254.80        255.18         5.48 o                         
   2  -6   8         11.50         17.29         2.84 o                         
   3  -6   8        212.23        199.98         7.34 o                         
   4  -6   8          1.74          3.82         3.34 o                         
   5  -6   8         35.61         37.72         4.41 o                         
   6  -6   8         53.28         54.28         6.68 o                         
   7  -6   8        119.25        129.28         8.11 o                         
 -10  -5   8         65.19         62.33         9.36 o                         
  -9  -5   8        103.05        106.63         7.43 o                         
  -8  -5   8          4.06          1.44         4.13 o                         
  -7  -5   8         47.88         52.30         3.97 o                         
  -6  -5   8         70.87         70.53         3.96 o                         
  -5  -5   8         52.22         52.21         4.03 o                         
  -4  -5   8         61.36         58.54         3.38 o                         
  -3  -5   8         18.29         18.22         2.55 o                         
  -2  -5   8         15.94         17.54         2.08 o                         
  -1  -5   8        995.79       1038.24         9.10 o                         
   0  -5   8        111.70        115.72         3.64 o                         
   1  -5   8        216.07        220.79         4.72 o                         
   2  -5   8        220.02        214.87         4.66 o                         
   3  -5   8         74.73         81.57         5.23 o                         
   4  -5   8         94.71         98.12         5.42 o                         
   5  -5   8        214.97        222.36         6.65 o                         
   6  -5   8         59.02         64.10         4.54 o                         
   7  -5   8         49.52         62.60         7.75 o                         
   8  -5   8         22.81         39.85         8.44 o                         
 -11  -4   8         39.66         75.28        17.73 o                         
 -10  -4   8         25.56         20.45         7.64 o                         
  -9  -4   8        202.69        196.25         8.50 o                         
  -8  -4   8         32.64         31.31         4.01 o                         
  -7  -4   8        144.87        147.54         6.86 o                         
  -6  -4   8        165.61        159.01         6.23 o                         
  -5  -4   8        129.43        129.09         5.45 o                         
  -4  -4   8        103.85        103.39         4.08 o                         
  -3  -4   8        230.93        211.83         4.39 o                         
  -2  -4   8        174.53        179.41         3.56 o                         
  -1  -4   8        484.76        498.00         5.37 o                         
   0  -4   8        158.10        152.52         3.10 o                         
   1  -4   8        379.19        377.98         5.03 o                         
   2  -4   8        627.36        615.56         6.50 o                         
   3  -4   8        143.00        145.49         4.24 o                         
   4  -4   8          1.29          0.44         2.42 o                         
   5  -4   8         92.25         84.05         3.89 o                         
   6  -4   8         80.33         79.63         4.75 o                         
   7  -4   8          3.04          6.60         7.27 o                         
   8  -4   8         49.63         63.28         8.20 o                         
 -11  -3   8         98.34         89.85        11.13 o                         
 -10  -3   8          6.07          8.79         4.71 o                         
  -9  -3   8        138.75        149.97         6.71 o                         
  -8  -3   8         43.86         47.38         3.66 o                         
  -7  -3   8         92.89         91.25         5.39 o                         
  -6  -3   8         43.55         49.25         2.99 o                         
  -5  -3   8        134.05        136.67         3.48 o                         
  -4  -3   8        550.98        615.18         7.56 o                         
  -3  -3   8          2.74          5.30         1.58 o                         
  -2  -3   8        470.71        487.73         5.31 o                         
  -1  -3   8         55.39         55.35         1.78 o                         
   0  -3   8         79.09         74.18         2.65 o                         
   1  -3   8          7.82          8.40         1.45 o                         
   2  -3   8        463.13        468.66         4.94 o                         
   3  -3   8        479.63        454.80         5.24 o                         
   4  -3   8        384.18        363.00         5.89 o                         
   5  -3   8         71.43         67.90         3.30 o                         
   6  -3   8          9.95         11.77         3.33 o                         
   7  -3   8         73.79         76.29         5.00 o                         
   8  -3   8         23.41         19.41         5.49 o                         
   9  -3   8         17.47         11.55         7.73 o                         
 -11  -2   8         28.23         20.14         5.02 o                         
 -10  -2   8         46.44         52.72         4.55 o                         
  -9  -2   8        207.57        193.41         6.64 o                         
  -8  -2   8        177.91        159.95         5.71 o                         
  -7  -2   8        122.21        118.61         4.96 o                         
  -6  -2   8        169.93        175.87         4.78 o                         
  -5  -2   8        152.22        164.36         4.15 o                         
  -4  -2   8        136.48        143.14         2.47 o                         
  -3  -2   8        163.36        167.48         3.13 o                         
  -2  -2   8        856.96        939.89         8.51 o                         
  -1  -2   8        781.73        845.36         6.27 o                         
   0  -2   8        290.41        298.19         3.35 o                         
   1  -2   8        394.45        408.05         3.79 o                         
   2  -2   8        183.57        188.05         2.74 o                         
   3  -2   8        499.61        492.49         5.09 o                         
   4  -2   8         28.43         29.70         2.82 o                         
   5  -2   8        210.32        211.07         5.13 o                         
   6  -2   8        116.47        125.80         4.43 o                         
   7  -2   8          4.32         -0.51         4.86 o                         
   8  -2   8         47.42         52.37         5.52 o                         
   9  -2   8          0.59          3.44         7.59 o                         
 -11  -1   8         14.34         18.31         5.05 o                         
 -10  -1   8          0.72          3.01         4.54 o                         
  -9  -1   8        175.83        170.93         8.87 o                         
  -8  -1   8        104.94        101.60         5.35 o                         
  -7  -1   8         75.87         75.12         3.55 o                         
  -6  -1   8        233.84        232.57         5.10 o                         
  -5  -1   8        123.57        120.07         2.68 o                         
  -4  -1   8        181.38        161.14         2.85 o                         
  -3  -1   8         72.55         73.90         2.10 o                         
  -2  -1   8        321.16        322.16         3.99 o                         
  -1  -1   8         60.27         72.97         2.14 o                         
   0  -1   8        187.95        207.66         3.19 o                         
   1  -1   8        400.67        406.47         4.39 o                         
   2  -1   8        226.18        223.44         3.92 o                         
   3  -1   8          2.26          1.81         1.27 o                         
   4  -1   8         53.80         46.78         2.64 o                         
   5  -1   8        232.20        212.90         5.10 o                         
   6  -1   8         58.96         54.51         3.10 o                         
   7  -1   8          8.47          7.57         3.62 o                         
   8  -1   8        131.03        151.46        14.23 o                         
   9  -1   8         88.82        127.13        14.45 o                         
 -12   0   8         12.65         11.43        14.92 o                         
 -11   0   8         70.51         60.92         5.64 o                         
 -10   0   8          9.23          6.45         3.91 o                         
  -9   0   8         19.90         13.75         3.46 o                         
  -8   0   8        172.54        159.05         5.89 o                         
  -7   0   8        126.49        107.89         4.44 o                         
  -6   0   8         47.61         50.17         2.75 o                         
  -5   0   8         75.12         72.14         2.14 o                         
  -4   0   8         46.62         42.38         2.32 o                         
  -3   0   8         89.46         79.21         1.99 o                         
  -2   0   8        693.00        811.98         5.76 o                         
  -1   0   8       1143.97       1232.34         8.31 o                         
   0   0   8         29.37         38.88         1.34 o                         
   1   0   8          0.20         -0.81         1.27 o                         
   2   0   8        286.96        298.43         4.64 o                         
   3   0   8          0.22          2.18         1.57 o                         
   4   0   8         35.95         34.87         1.97 o                         
   5   0   8         15.87         11.79         2.14 o                         
   6   0   8         69.15         65.37         3.31 o                         
   7   0   8          0.18         -3.28         3.28 o                         
   8   0   8         78.18         75.15         6.08 o                         
   9   0   8         99.76        112.78         7.24 o                         
 -11   1   8         12.91         11.55         6.24 o                         
 -10   1   8          0.87          8.09         3.96 o                         
  -9   1   8        178.58        170.36         6.72 o                         
  -8   1   8         98.26         98.73         4.72 o                         
  -7   1   8         76.32         75.15         3.33 o                         
  -6   1   8        236.84        237.56         4.57 o                         
  -5   1   8        124.92        114.46         2.60 o                         
  -4   1   8        184.26        160.79         2.27 o                         
  -3   1   8         69.99         67.58         1.83 o                         
  -2   1   8        316.90        321.90         2.91 o                         
  -1   1   8         54.55         68.09         1.67 o                         
   0   1   8        188.26        212.75         2.58 o                         
   1   1   8        402.82        403.23         5.11 o                         
   2   1   8        222.27        214.36         3.79 o                         
   3   1   8          2.30          0.93         1.65 o                         
   4   1   8         58.97         50.36         2.49 o                         
   5   1   8        232.96        215.66         5.59 o                         
   6   1   8         58.98         54.40         4.21 o                         
   7   1   8          9.81         13.74         3.48 o                         
   8   1   8        127.22        124.58         7.44 o                         
   9   1   8         89.65         99.13         8.07 o                         
 -11   2   8         28.25         17.69         5.63 o                         
 -10   2   8         48.96         45.05         5.69 o                         
  -9   2   8        205.38        202.03         7.81 o                         
  -8   2   8        177.07        159.09         4.88 o                         
  -7   2   8        129.28        117.75         4.30 o                         
  -6   2   8        165.20        164.90         4.96 o                         
  -5   2   8        153.06        151.38         3.50 o                         
  -4   2   8        129.59        134.63         2.25 o                         
  -3   2   8        170.54        180.84         2.65 o                         
  -2   2   8        850.04        925.12         6.18 o                         
  -1   2   8        766.09        823.41         5.63 o                         
   0   2   8        303.99        307.76         3.21 o                         
   1   2   8        393.83        400.10         4.01 o                         
   2   2   8        183.47        187.82         2.93 o                         
   3   2   8        511.66        493.38         6.55 o                         
   4   2   8         30.35         33.41         2.46 o                         
   5   2   8        210.57        208.03         4.55 o                         
   6   2   8        115.38        126.06         8.23 o                         
   7   2   8          3.79          4.80         3.56 o                         
   8   2   8         48.66         57.17         7.37 o                         
   9   2   8          0.38          7.63        12.37 o                         
 -11   3   8         96.74         64.42        13.49 o                         
 -10   3   8          5.53         -0.59         5.31 o                         
  -9   3   8        137.02        145.64         6.34 o                         
  -8   3   8         39.94         44.48         3.03 o                         
  -7   3   8         89.56         84.70         4.06 o                         
  -6   3   8         44.22         39.91         2.63 o                         
  -5   3   8        132.21        142.32         3.59 o                         
  -4   3   8        541.18        582.15         5.02 o                         
  -3   3   8          2.88          3.49         1.10 o                         
  -2   3   8        470.40        491.97         4.16 o                         
  -1   3   8         60.16         57.80         1.84 o                         
   0   3   8         80.51         73.93         2.05 o                         
   1   3   8         10.17         10.67         1.43 o                         
   2   3   8        477.41        472.51         4.66 o                         
   3   3   8        478.24        455.56         5.63 o                         
   4   3   8        381.61        367.08         5.59 o                         
   5   3   8         68.98         65.72         4.19 o                         
   6   3   8         10.09          9.53         3.63 o                         
   7   3   8         74.87         63.80         4.64 o                         
   8   3   8         24.69         32.58        11.12 o                         
   9   3   8         17.10          8.80         8.50 o                         
 -10   4   8         24.26         18.33         4.88 o                         
  -9   4   8        198.33        197.92        10.88 o                         
  -8   4   8         33.61         33.01         3.50 o                         
  -7   4   8        146.47        147.51         4.82 o                         
  -6   4   8        169.56        160.01         4.58 o                         
  -5   4   8        130.51        116.23         3.79 o                         
  -4   4   8        106.57         99.72         3.38 o                         
  -3   4   8        224.02        205.40         3.06 o                         
  -2   4   8        174.92        188.35         2.89 o                         
  -1   4   8        487.05        489.04         4.47 o                         
   0   4   8        165.24        155.17         3.76 o                         
   1   4   8        377.28        365.28         5.10 o                         
   2   4   8        634.40        627.39         6.92 o                         
   3   4   8        136.89        132.55         4.36 o                         
   4   4   8          1.28          0.83         2.46 o                         
   5   4   8         93.27         88.76         4.93 o                         
   6   4   8         76.95         67.90         6.45 o                         
   7   4   8          2.78         13.99         5.03 o                         
   8   4   8         49.42         54.61         6.37 o                         
 -10   5   8         63.23         60.12         6.35 o                         
  -9   5   8        104.03        110.29         5.50 o                         
  -8   5   8          2.98          3.47         3.68 o                         
  -7   5   8         48.29         50.74         4.47 o                         
  -6   5   8         71.61         68.43         3.74 o                         
  -5   5   8         52.00         51.87         2.87 o                         
  -4   5   8         57.99         61.40         2.65 o                         
  -3   5   8         17.61         17.78         2.18 o                         
  -2   5   8         15.66         20.59         2.03 o                         
  -1   5   8        989.69       1011.66         7.48 o                         
   0   5   8        110.59        111.78         3.87 o                         
   1   5   8        226.14        226.58         4.90 o                         
   2   5   8        219.80        222.82         5.30 o                         
   3   5   8         74.97         71.35         4.10 o                         
   4   5   8         92.56         90.44         4.16 o                         
   5   5   8        217.00        209.27         7.37 o                         
   6   5   8         59.25         56.10         6.91 o                         
   7   5   8         50.97         57.25         7.09 o                         
   8   5   8         24.29         36.42        12.71 o                         
  -9   6   8          0.70          8.54         4.58 o                         
  -8   6   8         14.92         20.39         4.82 o                         
  -7   6   8         75.69         85.70         6.98 o                         
  -6   6   8         22.55         28.97         4.49 o                         
  -5   6   8         80.20         77.70         3.72 o                         
  -4   6   8        185.06        182.14         4.45 o                         
  -3   6   8         35.70         40.68         2.81 o                         
  -2   6   8         11.66         18.59         2.79 o                         
  -1   6   8        372.41        346.57         4.35 o                         
   0   6   8        542.30        515.84         6.83 o                         
   1   6   8        256.66        248.22         7.64 o                         
   2   6   8         12.64         10.80         3.50 o                         
   3   6   8        207.79        194.36         7.68 o                         
   4   6   8          1.41          2.54         3.93 o                         
   5   6   8         36.58         32.86         4.72 o                         
   6   6   8         50.72         43.88         5.26 o                         
   7   6   8        119.01        131.59         8.54 o                         
  -9   7   8          2.89          4.06         8.39 o                         
  -8   7   8          9.17          5.39         6.59 o                         
  -7   7   8         34.75         34.07         4.87 o                         
  -6   7   8          4.45          1.73         5.31 o                         
  -5   7   8        137.05        148.42         8.18 o                         
  -4   7   8         83.89         88.41         4.24 o                         
  -3   7   8        102.81        102.46         5.25 o                         
  -2   7   8        357.18        346.09        10.33 o                         
  -1   7   8        119.15        118.63         5.79 o                         
   0   7   8         36.66         30.10         3.40 o                         
   1   7   8         96.47         99.00         6.94 o                         
   2   7   8        134.27        133.59         7.30 o                         
   3   7   8          2.15          1.60         5.46 o                         
   4   7   8         52.85         53.52         5.45 o                         
   5   7   8          3.60         -3.70         6.50 o                         
   6   7   8         34.69         38.04         6.20 o                         
  -7   8   8        108.80        111.67         7.66 o                         
  -6   8   8          3.39         14.81         6.39 o                         
  -5   8   8          5.44          4.46         4.57 o                         
  -4   8   8        189.29        200.48         7.51 o                         
  -3   8   8        321.38        335.96         9.35 o                         
  -2   8   8         20.21         22.89         4.00 o                         
  -1   8   8         49.99         56.78         4.85 o                         
   0   8   8         52.28         42.72         5.27 o                         
   1   8   8         76.93         73.63         5.34 o                         
   2   8   8         58.98         50.00         5.07 o                         
   3   8   8        113.93        130.55         7.21 o                         
   4   8   8         19.69         22.19         6.74 o                         
   5   8   8         19.48         41.65        21.18 o                         
  -6   9   8        166.57        157.39        13.99 o                         
  -5   9   8        121.78        136.43        20.17 o                         
  -4   9   8         35.90         37.35         5.20 o                         
  -3   9   8          8.26          5.89         4.79 o                         
  -2   9   8         37.59         38.05         5.20 o                         
  -1   9   8          4.94          9.56         4.47 o                         
   0   9   8          7.14          1.80         5.92 o                         
   1   9   8         39.33         34.73         6.57 o                         
   2   9   8         10.05          6.33         9.74 o                         
   3   9   8         12.24         -8.07        22.31 o                         
   4   9   8         10.07         22.91         6.94 o                         
  -3  10   8         10.48          8.63        10.47 o                         
  -2  10   8         11.86          8.84        11.34 o                         
  -1  10   8          3.79         -7.62         7.62 o                         
   0  10   8         15.32         20.92         7.14 o                         
   1  10   8         40.99         36.14        10.48 o                         
  -2 -10   9         28.58         51.18        19.08 o                         
  -1 -10   9         46.51         51.39        18.95 o                         
   0 -10   9         87.25         77.63        14.72 o                         
  -6  -9   9         38.70         51.40        14.99 o                         
  -5  -9   9         95.35        134.03        15.84 o                         
  -4  -9   9         17.84         22.27         8.98 o                         
  -3  -9   9         67.93         72.36         8.47 o                         
  -2  -9   9          1.67          9.27        11.75 o                         
  -1  -9   9          1.65         10.37         8.31 o                         
   0  -9   9          9.56          3.78         6.72 o                         
   1  -9   9         47.53         55.52        10.76 o                         
   2  -9   9         58.01         55.94         8.62 o                         
   3  -9   9         13.06         19.61        14.95 o                         
  -7  -8   9         18.35         13.51        14.43 o                         
  -6  -8   9         54.49         47.55         7.94 o                         
  -5  -8   9         67.44         70.17         6.50 o                         
  -4  -8   9         51.08         63.10         6.95 o                         
  -3  -8   9        268.12        270.85        12.69 o                         
  -2  -8   9          2.72          1.91         5.72 o                         
  -1  -8   9         38.31         48.62         5.81 o                         
   0  -8   9          5.73          6.69         3.77 o                         
   1  -8   9        152.51        159.85         7.86 o                         
   2  -8   9         26.93         43.11         6.76 o                         
   3  -8   9         40.06         44.29         5.54 o                         
   4  -8   9         65.89         66.66         6.25 o                         
   5  -8   9          2.83         -0.28         8.69 o                         
  -8  -7   9         54.18         63.63         8.38 o                         
  -7  -7   9         93.20         97.78         7.20 o                         
  -6  -7   9         81.17         85.63         6.30 o                         
  -5  -7   9          9.17          5.03         4.75 o                         
  -4  -7   9         60.95         66.68         5.28 o                         
  -3  -7   9         10.76         11.38         4.07 o                         
  -2  -7   9          3.70          0.77         2.80 o                         
  -1  -7   9         93.54         93.64         6.66 o                         
   0  -7   9          3.73          1.07         3.36 o                         
   1  -7   9         38.75         38.41         3.91 o                         
   2  -7   9          5.57          4.41         3.67 o                         
   3  -7   9         24.78         23.49         4.43 o                         
   4  -7   9          3.79          3.43         4.13 o                         
   5  -7   9         15.02         22.61         5.58 o                         
   6  -7   9         56.05         70.02        10.31 o                         
  -9  -6   9         13.09         24.38         8.94 o                         
  -8  -6   9         72.19         85.54         6.25 o                         
  -7  -6   9         48.88         43.62         5.13 o                         
  -6  -6   9         49.44         48.76         5.09 o                         
  -5  -6   9         59.23         55.37         4.63 o                         
  -4  -6   9        123.45        114.51         6.10 o                         
  -3  -6   9         66.14         66.13         4.21 o                         
  -2  -6   9        162.76        167.75         4.60 o                         
  -1  -6   9         57.39         53.82         3.17 o                         
   0  -6   9        127.73        117.46         4.95 o                         
   1  -6   9         18.05         15.91         2.90 o                         
   2  -6   9        158.15        166.94         5.59 o                         
   3  -6   9         70.13         65.83         4.03 o                         
   4  -6   9         18.73         21.52         3.72 o                         
   5  -6   9         56.25         65.31         4.89 o                         
   6  -6   9         42.58         57.47        10.14 o                         
   7  -6   9         36.12         48.73         9.63 o                         
 -10  -5   9          9.05         16.48         8.66 o                         
  -9  -5   9         84.95         95.58         7.27 o                         
  -8  -5   9          1.15         -3.79         4.71 o                         
  -7  -5   9         52.81         53.17         4.72 o                         
  -6  -5   9        190.26        189.80         7.19 o                         
  -5  -5   9         44.32         37.82         4.92 o                         
  -4  -5   9         48.01         48.73         3.27 o                         
  -3  -5   9        352.66        342.52         6.24 o                         
  -2  -5   9        293.70        277.62         4.69 o                         
  -1  -5   9         44.44         48.38         2.75 o                         
   0  -5   9         58.37         57.26         2.60 o                         
   1  -5   9          4.27          5.75         2.28 o                         
   2  -5   9         43.90         43.57         2.94 o                         
   3  -5   9         35.75         35.58         3.03 o                         
   4  -5   9         28.65         35.19         3.76 o                         
   5  -5   9         52.15         52.66         4.19 o                         
   6  -5   9         52.17         67.21         4.91 o                         
   7  -5   9         31.06         35.42         6.84 o                         
   8  -5   9          3.89         -0.79         9.46 o                         
 -11  -4   9         58.11         86.43        24.18 o                         
 -10  -4   9        103.10         99.34        11.02 o                         
  -9  -4   9          7.10          2.51         6.13 o                         
  -8  -4   9         56.59         61.28         4.18 o                         
  -7  -4   9        101.14         89.99         4.90 o                         
  -6  -4   9         59.42         59.14         4.63 o                         
  -5  -4   9        480.14        450.70         7.08 o                         
  -4  -4   9         99.68        101.52         4.28 o                         
  -3  -4   9         84.69         78.95         3.38 o                         
  -2  -4   9         43.19         38.45         3.21 o                         
  -1  -4   9         75.88         82.32         2.95 o                         
   0  -4   9         99.11         98.70         2.98 o                         
   1  -4   9        679.14        673.62         6.76 o                         
   2  -4   9        335.00        316.85         5.08 o                         
   3  -4   9        700.79        685.17         7.49 o                         
   4  -4   9         84.46         83.69         3.78 o                         
   5  -4   9          3.82          7.95         3.18 o                         
   6  -4   9         27.73         30.24         4.19 o                         
   7  -4   9         13.73         11.54         6.21 o                         
   8  -4   9         89.98         96.49         9.64 o                         
 -11  -3   9         41.81         48.43        10.86 o                         
 -10  -3   9         39.12         55.26         9.77 o                         
  -9  -3   9         92.96        102.91        10.96 o                         
  -8  -3   9        106.77        102.94         5.79 o                         
  -7  -3   9         69.69         61.71         3.89 o                         
  -6  -3   9        369.84        354.36         7.26 o                         
  -5  -3   9        105.91        108.46         3.04 o                         
  -4  -3   9         30.50         31.34         2.41 o                         
  -3  -3   9        529.69        542.37         5.98 o                         
  -2  -3   9          1.27          0.93         1.66 o                         
  -1  -3   9         44.66         36.44         1.62 o                         
   0  -3   9         12.88         13.99         1.57 o                         
   1  -3   9        328.54        318.90         4.11 o                         
   2  -3   9       1062.81       1068.37         8.90 o                         
   3  -3   9         92.87         83.90         2.94 o                         
   4  -3   9          8.12          5.76         3.04 o                         
   5  -3   9         53.67         60.18         3.44 o                         
   6  -3   9          6.46          0.34         3.47 o                         
   7  -3   9          6.92         15.84         4.96 o                         
   8  -3   9         21.37         28.67         6.08 o                         
   9  -3   9         42.52         49.87        22.46 o                         
 -11  -2   9         84.20         80.83        14.35 o                         
 -10  -2   9         30.86         35.06         4.70 o                         
  -9  -2   9        124.64        111.73         5.72 o                         
  -8  -2   9          0.49          2.04         2.84 o                         
  -7  -2   9         82.68         76.05         5.37 o                         
  -6  -2   9        237.21        233.16         5.62 o                         
  -5  -2   9        447.91        455.08         5.24 o                         
  -4  -2   9          9.23          9.87         1.32 o                         
  -3  -2   9         48.91         63.23         2.43 o                         
  -2  -2   9         60.74         59.35         2.00 o                         
  -1  -2   9        436.25        428.77         3.91 o                         
   0  -2   9         95.56        106.35         2.53 o                         
   1  -2   9         21.03         22.26         1.35 o                         
   2  -2   9        358.05        347.83         3.87 o                         
   3  -2   9         43.12         42.67         2.37 o                         
   4  -2   9        160.99        171.95         4.40 o                         
   5  -2   9         34.24         37.64         2.69 o                         
   6  -2   9        107.28        106.99         5.73 o                         
   7  -2   9         65.69         69.86         5.54 o                         
   8  -2   9         89.10        110.68        14.09 o                         
   9  -2   9         19.05         30.95         8.36 o                         
 -11  -1   9          3.43          2.04         4.78 o                         
 -10  -1   9        110.40        113.44         5.69 o                         
  -9  -1   9         61.24         63.63         4.13 o                         
  -8  -1   9        396.53        382.18         7.29 o                         
  -7  -1   9        259.60        242.07         5.69 o                         
  -6  -1   9         42.26         46.55         2.37 o                         
  -5  -1   9        293.66        291.85         4.17 o                         
  -4  -1   9        245.15        244.77         3.45 o                         
  -3  -1   9        480.62        485.80         4.66 o                         
  -2  -1   9        146.33        146.30         3.02 o                         
  -1  -1   9        663.88        722.34         6.06 o                         
   0  -1   9        140.83        146.65         2.52 o                         
   1  -1   9        499.08        505.19         5.17 o                         
   2  -1   9         11.05          7.04         1.65 o                         
   3  -1   9        178.30        173.42         5.30 o                         
   4  -1   9        263.70        251.92         5.78 o                         
   5  -1   9        107.77        100.74         3.52 o                         
   6  -1   9         74.31         81.19         4.24 o                         
   7  -1   9         80.28         84.27         5.88 o                         
   8  -1   9         13.73         18.01         6.70 o                         
   9  -1   9          5.37          9.46        10.48 o                         
 -11   0   9         64.78         62.55         5.53 o                         
 -10   0   9         18.64         22.22         4.22 o                         
  -9   0   9         88.81         87.48         4.96 o                         
  -8   0   9        125.49        142.04         5.72 o                         
  -7   0   9         37.47         39.01         3.16 o                         
  -6   0   9         58.99         50.75         2.56 o                         
  -5   0   9        136.67        126.85         2.83 o                         
  -4   0   9         14.92         12.97         1.26 o                         
  -3   0   9        215.97        210.13         3.49 o                         
  -2   0   9         10.32         14.36         0.89 o                         
  -1   0   9       1859.54       2009.32        12.85 o                         
   0   0   9         31.93         23.10         1.15 o                         
   1   0   9          1.45         -1.34         1.34 o                         
   2   0   9        323.94        311.82         4.72 o                         
   3   0   9         26.17         17.99         2.79 o                         
   4   0   9        327.29        318.23         6.17 o                         
   5   0   9        378.29        355.94        10.33 o                         
   6   0   9         20.93         20.06         3.70 o                         
   7   0   9          0.03          1.00         4.16 o                         
   8   0   9          6.55          9.94         5.33 o                         
   9   0   9          0.00         -0.29         7.49 o                         
 -11   1   9          3.31         -2.67         4.86 o                         
 -10   1   9        110.27        119.12         6.09 o                         
  -9   1   9         60.66         58.36         4.35 o                         
  -8   1   9        397.61        385.93         7.59 o                         
  -7   1   9        267.20        258.77         5.55 o                         
  -6   1   9         37.61         39.70         2.81 o                         
  -5   1   9        295.38        298.23         3.71 o                         
  -4   1   9        255.79        252.09         2.78 o                         
  -3   1   9        491.99        497.69         4.19 o                         
  -2   1   9        143.26        145.83         2.13 o                         
  -1   1   9        649.46        712.39         5.32 o                         
   0   1   9        142.92        149.58         2.24 o                         
   1   1   9        492.16        501.13         5.72 o                         
   2   1   9          9.52          9.31         1.71 o                         
   3   1   9        175.34        166.69         4.55 o                         
   4   1   9        258.39        235.11         6.47 o                         
   5   1   9        106.24        103.23         3.56 o                         
   6   1   9         75.43         81.92         4.76 o                         
   7   1   9         83.02         84.78         6.47 o                         
   8   1   9         13.22         19.14         5.17 o                         
   9   1   9          5.25          8.36         7.88 o                         
 -11   2   9         86.56         80.35         8.03 o                         
 -10   2   9         29.63         32.47         7.83 o                         
  -9   2   9        120.67        111.29         6.21 o                         
  -8   2   9          0.81          2.39         2.49 o                         
  -7   2   9         85.56         80.09         3.71 o                         
  -6   2   9        231.83        220.17         4.90 o                         
  -5   2   9        441.17        439.65         5.09 o                         
  -4   2   9         10.35         11.30         1.31 o                         
  -3   2   9         50.38         66.67         1.97 o                         
  -2   2   9         57.21         52.10         1.74 o                         
  -1   2   9        445.38        434.02         3.78 o                         
   0   2   9         95.13        100.58         3.28 o                         
   1   2   9         18.92         18.90         1.35 o                         
   2   2   9        347.38        338.85         5.35 o                         
   3   2   9         43.00         41.86         1.81 o                         
   4   2   9        162.16        173.90         3.75 o                         
   5   2   9         32.26         34.43         3.19 o                         
   6   2   9        106.85        107.51         5.21 o                         
   7   2   9         62.85         59.33         4.94 o                         
   8   2   9         90.39         93.04         8.94 o                         
   9   2   9         18.61         23.79         9.01 o                         
 -11   3   9         41.02         20.73        11.46 o                         
 -10   3   9         42.13         52.57         7.04 o                         
  -9   3   9         96.02         85.28         5.93 o                         
  -8   3   9        107.16         97.09         5.04 o                         
  -7   3   9         65.74         60.22         2.87 o                         
  -6   3   9        371.34        314.38         7.89 o                         
  -5   3   9        106.40        111.00         3.48 o                         
  -4   3   9         27.20         28.21         1.74 o                         
  -3   3   9        534.05        550.08         5.25 o                         
  -2   3   9          1.47          1.94         1.14 o                         
  -1   3   9         46.73         38.71         1.54 o                         
   0   3   9         11.21         12.26         1.74 o                         
   1   3   9        325.22        316.93         4.77 o                         
   2   3   9       1061.63       1064.34         9.41 o                         
   3   3   9         86.11         77.44         3.85 o                         
   4   3   9          8.52          8.56         2.57 o                         
   5   3   9         52.93         59.92         3.11 o                         
   6   3   9          5.23          9.50         3.38 o                         
   7   3   9          7.20          5.42         4.87 o                         
   8   3   9         21.51         16.43         5.95 o                         
 -10   4   9        105.58         96.78         6.76 o                         
  -9   4   9          6.91         11.02         3.34 o                         
  -8   4   9         60.98         59.10         4.08 o                         
  -7   4   9        102.59         95.18         4.29 o                         
  -6   4   9         61.81         62.64         4.81 o                         
  -5   4   9        469.36        420.11         6.67 o                         
  -4   4   9        104.37        102.67         3.64 o                         
  -3   4   9         84.90         78.70         2.79 o                         
  -2   4   9         38.93         39.66         1.93 o                         
  -1   4   9         72.54         77.67         2.49 o                         
   0   4   9         98.70         95.63         3.68 o                         
   1   4   9        668.02        663.16         7.01 o                         
   2   4   9        325.06        292.59         4.99 o                         
   3   4   9        699.41        668.72         8.76 o                         
   4   4   9         84.36         80.77         4.27 o                         
   5   4   9          4.26         -0.17         6.86 o                         
   6   4   9         27.67         32.17         5.98 o                         
   7   4   9         13.81         23.66         9.70 o                         
   8   4   9         89.46         84.69        11.39 o                         
 -10   5   9          8.07         16.12         7.51 o                         
  -9   5   9         87.53         92.70         5.58 o                         
  -8   5   9          1.23          1.66         3.67 o                         
  -7   5   9         51.27         49.52         4.22 o                         
  -6   5   9        188.05        189.40         6.65 o                         
  -5   5   9         45.38         39.30         4.53 o                         
  -4   5   9         44.90         40.48         2.71 o                         
  -3   5   9        354.60        339.29         5.05 o                         
  -2   5   9        296.99        281.81         4.90 o                         
  -1   5   9         42.22         46.94         2.30 o                         
   0   5   9         53.93         53.58         3.00 o                         
   1   5   9          4.78          3.41         2.50 o                         
   2   5   9         43.62         39.41         3.21 o                         
   3   5   9         33.37         32.34         3.31 o                         
   4   5   9         30.11         29.32         3.65 o                         
   5   5   9         53.83         62.61         5.81 o                         
   6   5   9         52.90         63.04         6.19 o                         
   7   5   9         30.05         28.59         6.32 o                         
  -9   6   9         12.27         13.00         5.79 o                         
  -8   6   9         73.82         71.32         6.39 o                         
  -7   6   9         46.85         39.74         6.33 o                         
  -6   6   9         47.38         47.29         4.85 o                         
  -5   6   9         57.99         59.69         4.33 o                         
  -4   6   9        121.51        119.15         4.32 o                         
  -3   6   9         64.62         67.03         3.10 o                         
  -2   6   9        154.66        160.06         4.99 o                         
  -1   6   9         54.68         54.37         3.86 o                         
   0   6   9        127.03        107.68         4.42 o                         
   1   6   9         16.49         13.01         3.29 o                         
   2   6   9        156.37        161.02         6.49 o                         
   3   6   9         70.60         63.37         4.87 o                         
   4   6   9         16.87         15.45         4.24 o                         
   5   6   9         55.65         69.24         5.42 o                         
   6   6   9         43.35         39.42         6.32 o                         
   7   6   9         37.34         50.21        18.09 o                         
  -8   7   9         55.44         69.29         6.99 o                         
  -7   7   9         90.12         99.07         8.12 o                         
  -6   7   9         83.93         89.74         7.13 o                         
  -5   7   9          9.05          9.54         4.28 o                         
  -4   7   9         57.61         64.16         4.13 o                         
  -3   7   9          9.54          9.40         3.58 o                         
  -2   7   9          3.92         -1.57         3.55 o                         
  -1   7   9         91.97         92.49         4.81 o                         
   0   7   9          4.59          3.99         3.70 o                         
   1   7   9         38.11         39.07         4.53 o                         
   2   7   9          6.20         14.52         4.40 o                         
   3   7   9         23.76         35.07         5.20 o                         
   4   7   9          4.14          3.01         4.98 o                         
   5   7   9         14.24         17.80         5.10 o                         
   6   7   9         54.99         54.09        10.18 o                         
  -7   8   9         17.72         29.29         6.22 o                         
  -6   8   9         55.04         58.43         8.58 o                         
  -5   8   9         66.33         64.10         5.13 o                         
  -4   8   9         50.35         58.63         5.03 o                         
  -3   8   9        265.15        270.96         8.09 o                         
  -2   8   9          2.61          4.17         6.64 o                         
  -1   8   9         38.52         45.78         5.11 o                         
   0   8   9          6.00          6.31         4.82 o                         
   1   8   9        148.90        157.46         8.58 o                         
   2   8   9         28.74         36.28         5.96 o                         
   3   8   9         39.93         48.36         9.55 o                         
   4   8   9         64.55         65.86         8.23 o                         
   5   8   9          2.72          6.23         6.29 o                         
  -6   9   9         36.55         25.32        12.91 o                         
  -5   9   9         96.29        110.79        12.02 o                         
  -4   9   9         17.95         31.21         6.69 o                         
  -3   9   9         69.14         73.60         5.63 o                         
  -2   9   9          1.76         -4.54         4.54 o                         
  -1   9   9          1.98          4.21         6.58 o                         
   0   9   9          9.28         13.87         6.21 o                         
   1   9   9         46.90         52.61         6.98 o                         
   2   9   9         58.14         61.64        17.65 o                         
   3   9   9         11.93         30.06        13.00 o                         
  -2  10   9         27.54         25.95         7.09 o                         
  -1  10   9         46.66         51.40         7.85 o                         
   0  10   9         87.48         96.13        15.09 o                         
  -5  -9  10        111.69        144.07        16.56 o                         
  -4  -9  10         15.54         20.12         8.43 o                         
  -3  -9  10         31.07         25.64         7.87 o                         
  -2  -9  10         25.19         18.31         8.08 o                         
  -1  -9  10         34.82         42.11         6.73 o                         
   0  -9  10         71.82         85.64         8.79 o                         
   1  -9  10         28.85         37.00         9.24 o                         
   2  -9  10         23.60         22.46         6.59 o                         
  -7  -8  10         49.51         39.18        10.77 o                         
  -6  -8  10          4.18          8.40         7.39 o                         
  -5  -8  10          6.84          3.24         6.86 o                         
  -4  -8  10        152.10        167.97         9.56 o                         
  -3  -8  10        143.75        158.33         9.18 o                         
  -2  -8  10          8.01          2.25         7.20 o                         
  -1  -8  10        108.40        109.38         7.49 o                         
   0  -8  10         20.40         21.04         4.28 o                         
   1  -8  10          4.35          0.35         5.26 o                         
   2  -8  10          5.05         10.45         4.66 o                         
   3  -8  10         62.82         72.76         9.57 o                         
   4  -8  10          1.23          9.66         8.30 o                         
  -8  -7  10        132.04        128.48        11.12 o                         
  -7  -7  10         16.08         17.83         6.62 o                         
  -6  -7  10         31.17         33.26         7.63 o                         
  -5  -7  10         31.52         34.52         5.33 o                         
  -4  -7  10         67.57         71.45         5.54 o                         
  -3  -7  10        112.04         99.70         7.70 o                         
  -2  -7  10        106.75        107.04         5.36 o                         
  -1  -7  10         17.87         18.55         3.53 o                         
   0  -7  10          4.94          0.28         3.45 o                         
   1  -7  10         63.38         70.86         6.18 o                         
   2  -7  10         26.58         27.30         4.24 o                         
   3  -7  10         25.75         24.45         4.68 o                         
   4  -7  10          4.87          1.77         4.65 o                         
   5  -7  10        214.82        196.37        21.54 o                         
  -9  -6  10          0.01          6.80         8.17 o                         
  -8  -6  10         57.24         57.55         6.12 o                         
  -7  -6  10         59.59         57.13         5.76 o                         
  -6  -6  10         33.03         33.26         4.84 o                         
  -5  -6  10          0.19          6.89         5.32 o                         
  -4  -6  10        189.71        167.07         6.07 o                         
  -3  -6  10        420.48        420.38         7.57 o                         
  -2  -6  10         33.48         40.35         3.19 o                         
  -1  -6  10        333.62        343.32         6.70 o                         
   0  -6  10        176.93        180.46         5.35 o                         
   1  -6  10         13.35         16.38         3.17 o                         
   2  -6  10          7.89         16.85         3.39 o                         
   3  -6  10         53.50         55.90         4.09 o                         
   4  -6  10         48.34         49.86         4.32 o                         
   5  -6  10         58.12         52.75         5.95 o                         
   6  -6  10          2.74          9.46        12.80 o                         
 -10  -5  10          6.04         44.02        23.82 o                         
  -9  -5  10        244.33        263.93        11.44 o                         
  -8  -5  10         26.06         35.32         5.46 o                         
  -7  -5  10         42.73         45.32         4.69 o                         
  -6  -5  10        151.79        156.56         8.88 o                         
  -5  -5  10        221.46        207.37         6.60 o                         
  -4  -5  10         32.25         32.03         3.23 o                         
  -3  -5  10         88.26         90.59         3.91 o                         
  -2  -5  10        212.54        185.14         5.41 o                         
  -1  -5  10        126.17        136.46         4.39 o                         
   0  -5  10        112.45        118.89         4.55 o                         
   1  -5  10         31.85         34.70         2.92 o                         
   2  -5  10         37.72         39.84         3.09 o                         
   3  -5  10         51.49         55.17         3.73 o                         
   4  -5  10         81.66         81.47         4.30 o                         
   5  -5  10        173.36        180.66         8.19 o                         
   6  -5  10         73.51         70.67        10.35 o                         
   7  -5  10          1.58          4.50         7.34 o                         
 -10  -4  10         81.83        107.47        14.99 o                         
  -9  -4  10        214.36        209.44        14.27 o                         
  -8  -4  10        166.74        156.83         9.58 o                         
  -7  -4  10         83.29         82.22         4.50 o                         
  -6  -4  10         74.13         67.26         4.29 o                         
  -5  -4  10          0.55          3.60         2.64 o                         
  -4  -4  10         21.22         14.67         2.57 o                         
  -3  -4  10        322.37        320.10         5.47 o                         
  -2  -4  10         63.52         64.34         3.89 o                         
  -1  -4  10         19.68         21.57         2.04 o                         
   0  -4  10        348.54        347.89         4.84 o                         
   1  -4  10        562.89        549.84         6.49 o                         
   2  -4  10         51.13         48.36         2.85 o                         
   3  -4  10        466.80        464.89         8.93 o                         
   4  -4  10         24.90         25.53         3.16 o                         
   5  -4  10         15.22         18.78         3.83 o                         
   6  -4  10         67.50         75.82         5.95 o                         
   7  -4  10         22.04         48.76         7.27 o                         
   8  -4  10         57.76         63.62        18.86 o                         
 -11  -3  10         67.61         68.64        16.34 o                         
 -10  -3  10         42.60         51.60        10.82 o                         
  -9  -3  10        179.18        187.52         7.15 o                         
  -8  -3  10        250.40        249.18         8.09 o                         
  -7  -3  10        201.14        207.15         5.43 o                         
  -6  -3  10        323.33        307.35         4.85 o                         
  -5  -3  10        119.91        128.68         4.53 o                         
  -4  -3  10         54.83         55.15         2.94 o                         
  -3  -3  10         23.82         23.58         2.37 o                         
  -2  -3  10        311.04        324.21         5.39 o                         
  -1  -3  10        239.01        235.88         3.46 o                         
   0  -3  10         26.75         27.12         2.02 o                         
   1  -3  10        707.41        705.58         6.75 o                         
   2  -3  10        814.76        797.61         8.09 o                         
   3  -3  10        210.91        201.40         4.34 o                         
   4  -3  10        178.73        172.15         5.06 o                         
   5  -3  10        178.26        195.31         6.32 o                         
   6  -3  10         20.01         15.74         7.80 o                         
   7  -3  10          0.39          6.39         5.77 o                         
   8  -3  10          5.51          3.37         9.99 o                         
 -11  -2  10         32.80         46.51         9.25 o                         
 -10  -2  10         13.35         16.92         4.05 o                         
  -9  -2  10        177.26        198.08         6.71 o                         
  -8  -2  10        127.50        119.86         5.17 o                         
  -7  -2  10        358.36        360.77         6.55 o                         
  -6  -2  10        477.75        472.52         5.86 o                         
  -5  -2  10         37.79         37.16         2.12 o                         
  -4  -2  10         85.69         92.39         2.84 o                         
  -3  -2  10        836.38        839.47         6.81 o                         
  -2  -2  10        432.14        434.71         4.80 o                         
  -1  -2  10         36.87         39.32         1.54 o                         
   0  -2  10        368.60        361.20         4.00 o                         
   1  -2  10        333.63        321.13         4.01 o                         
   2  -2  10          4.41          3.12         1.60 o                         
   3  -2  10         15.41         22.00         2.65 o                         
   4  -2  10         75.41         67.95         2.83 o                         
   5  -2  10          7.56          4.24         2.59 o                         
   6  -2  10         27.29         27.84         4.53 o                         
   7  -2  10          9.75         17.27         5.00 o                         
   8  -2  10         68.27         77.24         6.72 o                         
 -11  -1  10         46.95         35.49         5.09 o                         
 -10  -1  10          9.60         -2.85         4.56 o                         
  -9  -1  10         28.66         25.95         3.65 o                         
  -8  -1  10        190.65        195.33         6.96 o                         
  -7  -1  10         97.99        101.35         4.24 o                         
  -6  -1  10         44.11         46.13         2.44 o                         
  -5  -1  10        962.52        974.82         8.60 o                         
  -4  -1  10        718.48        709.56         7.63 o                         
  -3  -1  10       1106.16       1151.88         8.78 o                         
  -2  -1  10        140.47        146.21         3.38 o                         
  -1  -1  10        440.07        450.03         4.21 o                         
   0  -1  10        126.60        137.35         2.42 o                         
   1  -1  10        255.69        250.76         3.87 o                         
   2  -1  10        234.29        228.80         4.73 o                         
   3  -1  10        129.17        114.60         7.20 o                         
   4  -1  10         51.30         50.16         3.46 o                         
   5  -1  10         66.22         59.52         4.05 o                         
   6  -1  10         63.57         72.33         5.35 o                         
   7  -1  10         41.26         45.08         5.46 o                         
   8  -1  10        111.54        131.67        17.17 o                         
   9  -1  10         33.23         31.06         8.13 o                         
 -11   0  10          0.20         -1.57         4.98 o                         
 -10   0  10         32.42         36.55         4.70 o                         
  -9   0  10         51.47         57.25         4.31 o                         
  -8   0  10         85.29         80.78         4.27 o                         
  -7   0  10        471.39        442.61         6.91 o                         
  -6   0  10        954.04        952.95         9.31 o                         
  -5   0  10       1066.46       1071.96         8.93 o                         
  -4   0  10        379.94        376.62         4.10 o                         
  -3   0  10         31.83         36.14         1.56 o                         
  -2   0  10        562.77        523.38         4.26 o                         
  -1   0  10       1700.85       1754.98        10.97 o                         
   0   0  10        278.25        269.94         2.91 o                         
   1   0  10         58.44         51.95         2.81 o                         
   2   0  10          3.87          1.39         1.87 o                         
   3   0  10        845.52        828.55         9.71 o                         
   4   0  10        293.71        282.89         6.29 o                         
   5   0  10        706.79        684.47        16.68 o                         
   6   0  10          4.35          8.74         3.73 o                         
   7   0  10          0.88         -2.67         7.36 o                         
   8   0  10          0.02         10.35         5.29 o                         
   9   0  10         10.73          9.78         8.52 o                         
 -11   1  10         48.06         53.83         6.91 o                         
 -10   1  10          9.08         16.50         8.13 o                         
  -9   1  10         29.89         28.22         4.64 o                         
  -8   1  10        192.55        182.24         8.48 o                         
  -7   1  10         94.59         98.90         4.88 o                         
  -6   1  10         43.38         44.65         2.68 o                         
  -5   1  10        977.22        974.14         7.76 o                         
  -4   1  10        705.82        692.31         6.09 o                         
  -3   1  10       1095.58       1140.99         8.00 o                         
  -2   1  10        149.77        151.10         2.41 o                         
  -1   1  10        441.00        458.20         4.13 o                         
   0   1  10        126.36        137.15         2.85 o                         
   1   1  10        254.15        246.17         4.19 o                         
   2   1  10        239.05        229.72         4.42 o                         
   3   1  10        128.66        110.59         6.76 o                         
   4   1  10         53.95         52.58         4.16 o                         
   5   1  10         68.92         61.92         4.22 o                         
   6   1  10         63.18         62.14         4.75 o                         
   7   1  10         43.81         42.38         8.23 o                         
   8   1  10        111.54        116.82         8.62 o                         
   9   1  10         33.01         34.36         9.63 o                         
 -11   2  10         32.15         46.19        12.09 o                         
 -10   2  10         12.72         18.95         4.53 o                         
  -9   2  10        176.84        178.41         7.63 o                         
  -8   2  10        127.15        125.46         5.59 o                         
  -7   2  10        365.67        349.97         8.31 o                         
  -6   2  10        473.20        463.01         9.62 o                         
  -5   2  10         38.25         40.96         3.22 o                         
  -4   2  10         91.39         98.77         2.91 o                         
  -3   2  10        827.95        835.93         6.27 o                         
  -2   2  10        432.78        439.12         4.01 o                         
  -1   2  10         40.13         44.74         2.12 o                         
   0   2  10        371.81        363.65         3.82 o                         
   1   2  10        336.04        317.34         4.20 o                         
   2   2  10          4.91          5.03         1.78 o                         
   3   2  10         18.33         20.02         3.11 o                         
   4   2  10         77.46         70.65         4.40 o                         
   5   2  10          7.87          6.52         2.80 o                         
   6   2  10         27.99         28.18         5.13 o                         
   7   2  10          9.56         13.10         4.57 o                         
   8   2  10         69.34         83.18         7.65 o                         
 -11   3  10         67.83         77.07        25.57 o                         
 -10   3  10         41.98         38.19         5.59 o                         
  -9   3  10        182.21        174.53         7.43 o                         
  -8   3  10        253.19        242.38         6.72 o                         
  -7   3  10        200.79        213.52         7.52 o                         
  -6   3  10        323.16        312.26         5.15 o                         
  -5   3  10        117.15        134.58         3.93 o                         
  -4   3  10         58.51         65.70         2.77 o                         
  -3   3  10         24.82         25.79         1.69 o                         
  -2   3  10        304.90        306.00         3.68 o                         
  -1   3  10        233.29        224.86         3.12 o                         
   0   3  10         27.60         25.76         1.69 o                         
   1   3  10        708.47        681.42         6.91 o                         
   2   3  10        832.07        800.93         9.34 o                         
   3   3  10        210.17        195.91         4.65 o                         
   4   3  10        173.75        168.60         4.87 o                         
   5   3  10        182.08        178.83         5.64 o                         
   6   3  10         19.60         11.53         5.56 o                         
   7   3  10          0.26          1.01         5.53 o                         
   8   3  10          5.33         42.86        11.12 o                         
 -10   4  10         81.54         59.96         5.85 o                         
  -9   4  10        211.96        203.17         6.81 o                         
  -8   4  10        166.55        151.96         5.47 o                         
  -7   4  10         81.39         83.36         4.23 o                         
  -6   4  10         79.28         79.41         4.35 o                         
  -5   4  10          0.66          2.04         3.02 o                         
  -4   4  10         23.93         20.38         2.27 o                         
  -3   4  10        326.21        316.46         4.59 o                         
  -2   4  10         63.38         63.41         2.77 o                         
  -1   4  10         21.73         24.16         2.30 o                         
   0   4  10        359.22        357.80         6.56 o                         
   1   4  10        563.63        550.33         7.26 o                         
   2   4  10         49.32         47.59         3.23 o                         
   3   4  10        476.27        479.32         8.04 o                         
   4   4  10         25.90         35.98         4.34 o                         
   5   4  10         16.08         21.64         4.74 o                         
   6   4  10         67.89         65.56        11.04 o                         
   7   4  10         21.53         22.56         5.82 o                         
   8   4  10         58.02         58.47        15.87 o                         
 -10   5  10          5.68          1.01         7.81 o                         
  -9   5  10        244.27        253.92         7.56 o                         
  -8   5  10         23.60         28.70         4.49 o                         
  -7   5  10         43.27         54.91         5.68 o                         
  -6   5  10        151.00        147.95         5.89 o                         
  -5   5  10        229.19        199.69         5.30 o                         
  -4   5  10         34.44         33.42         2.80 o                         
  -3   5  10         89.73         91.94         3.79 o                         
  -2   5  10        220.11        199.48         4.61 o                         
  -1   5  10        126.26        132.97         3.51 o                         
   0   5  10        112.00        112.87         4.21 o                         
   1   5  10         31.13         28.02         3.02 o                         
   2   5  10         35.55         31.32         3.11 o                         
   3   5  10         51.09         45.26         4.28 o                         
   4   5  10         82.15         71.44         6.65 o                         
   5   5  10        169.53        164.20        12.02 o                         
   6   5  10         73.79         68.82         6.78 o                         
   7   5  10          1.62          2.66         9.90 o                         
  -9   6  10          0.02         -2.03         7.37 o                         
  -8   6  10         58.47         60.11         7.24 o                         
  -7   6  10         58.17         55.99         5.55 o                         
  -6   6  10         35.07         40.17         5.03 o                         
  -5   6  10          0.28          4.00         5.57 o                         
  -4   6  10        190.95        172.77         5.88 o                         
  -3   6  10        422.57        416.58         8.08 o                         
  -2   6  10         34.30         38.57         2.85 o                         
  -1   6  10        341.19        357.53         7.55 o                         
   0   6  10        178.20        192.84         6.62 o                         
   1   6  10         13.82          9.14         3.36 o                         
   2   6  10          8.21          7.25         3.75 o                         
   3   6  10         56.11         50.53         6.59 o                         
   4   6  10         49.53         45.66         4.99 o                         
   5   6  10         58.45         72.90         6.92 o                         
   6   6  10          3.07         -2.36         6.11 o                         
  -8   7  10        136.31        146.69        18.75 o                         
  -7   7  10         15.12          8.92         6.63 o                         
  -6   7  10         32.48         34.09         7.80 o                         
  -5   7  10         29.98         44.23         5.99 o                         
  -4   7  10         70.08         66.00         4.48 o                         
  -3   7  10        113.57        113.12         4.64 o                         
  -2   7  10        109.91        112.60         5.61 o                         
  -1   7  10         17.55         12.83         4.16 o                         
   0   7  10          4.79          6.37         5.98 o                         
   1   7  10         63.75         68.79         5.20 o                         
   2   7  10         26.11         25.57         4.59 o                         
   3   7  10         25.80         26.87         4.97 o                         
   4   7  10          4.29          0.72         4.56 o                         
   5   7  10        215.85        223.51        12.30 o                         
  -7   8  10         49.50         55.58        13.20 o                         
  -6   8  10          4.65         15.41         7.66 o                         
  -5   8  10          7.21          8.98         4.65 o                         
  -4   8  10        155.65        166.65         7.49 o                         
  -3   8  10        147.27        146.68         7.76 o                         
  -2   8  10          8.13         15.47         5.03 o                         
  -1   8  10        108.13        115.02         6.42 o                         
   0   8  10         21.90         24.73         6.00 o                         
   1   8  10          4.65         12.03         5.37 o                         
   2   8  10          4.57          4.99         5.65 o                         
   3   8  10         62.88         65.64         6.66 o                         
   4   8  10          1.43          8.36         8.77 o                         
  -5   9  10        112.46        122.82        31.89 o                         
  -4   9  10         15.34          9.30         6.24 o                         
  -3   9  10         31.04         42.66         6.61 o                         
  -2   9  10         25.59         36.60         5.81 o                         
  -1   9  10         34.88         49.30        13.24 o                         
   0   9  10         71.33         80.07        18.38 o                         
   1   9  10         27.39         42.51        18.16 o                         
   2   9  10         24.76         15.65         9.33 o                         
  -4  -9  11         18.38         38.61        12.02 o                         
  -3  -9  11         40.53         38.59        10.24 o                         
  -2  -9  11         36.83         31.05         8.59 o                         
  -1  -9  11         20.57         22.96        11.92 o                         
   0  -9  11        112.92        124.16        11.46 o                         
   1  -9  11        111.88        133.18        14.61 o                         
  -7  -8  11         66.49         43.93        18.76 o                         
  -6  -8  11         10.88         -0.10         8.29 o                         
  -5  -8  11        141.50        162.67         9.62 o                         
  -4  -8  11        188.97        192.77        10.18 o                         
  -3  -8  11         11.34         21.98         8.70 o                         
  -2  -8  11          9.19          8.07         4.33 o                         
  -1  -8  11         34.75         37.00         6.75 o                         
   0  -8  11         20.06         26.03         5.84 o                         
   1  -8  11         35.17         35.50         5.20 o                         
   2  -8  11         42.79         68.92         6.00 o                         
   3  -8  11          9.35          1.70         6.85 o                         
   4  -8  11         65.71         63.24        10.85 o                         
  -8  -7  11         27.14         46.29        11.55 o                         
  -7  -7  11         96.11        107.91         7.62 o                         
  -6  -7  11         22.86         17.56         6.09 o                         
  -5  -7  11         71.77         68.66         6.06 o                         
  -4  -7  11         15.83         17.29         4.81 o                         
  -3  -7  11        126.80        115.65         5.95 o                         
  -2  -7  11          9.66         13.16         3.71 o                         
  -1  -7  11         43.75         43.26         5.14 o                         
   0  -7  11         63.11         70.53         4.75 o                         
   1  -7  11          2.72          1.67         3.71 o                         
   2  -7  11          2.65          7.40         4.94 o                         
   3  -7  11        250.45        281.26        10.01 o                         
   4  -7  11         21.60         17.02         7.44 o                         
   5  -7  11        131.27        136.98        11.46 o                         
  -9  -6  11         35.92         70.23        13.11 o                         
  -8  -6  11         60.22         57.08        10.63 o                         
  -7  -6  11         12.85         27.70         5.35 o                         
  -6  -6  11         54.74         60.59         7.16 o                         
  -5  -6  11        113.54        124.14         6.29 o                         
  -4  -6  11          0.65         -3.10         3.10 o                         
  -3  -6  11        185.35        197.28         7.36 o                         
  -2  -6  11         65.76         61.07         5.47 o                         
  -1  -6  11        142.07        146.84         5.27 o                         
   0  -6  11         77.26         70.21         4.09 o                         
   1  -6  11         23.80         31.05         3.57 o                         
   2  -6  11         88.29         94.54         4.61 o                         
   3  -6  11          4.77          6.05         3.64 o                         
   4  -6  11         22.30         38.26         5.54 o                         
   5  -6  11         34.80         38.88         5.92 o                         
   6  -6  11          5.92          0.52         7.91 o                         
 -10  -5  11         57.01         24.17        17.54 o                         
  -9  -5  11         23.72         25.54         6.18 o                         
  -8  -5  11          2.00         -3.90         6.24 o                         
  -7  -5  11         79.15         77.02         8.40 o                         
  -6  -5  11         69.39         83.65         5.31 o                         
  -5  -5  11        248.54        233.52         6.41 o                         
  -4  -5  11         15.47         11.45         3.11 o                         
  -3  -5  11        188.39        175.42         5.99 o                         
  -2  -5  11         86.02         82.45         3.97 o                         
  -1  -5  11        398.77        417.64         6.34 o                         
   0  -5  11        186.97        182.25         6.73 o                         
   1  -5  11         27.65         29.19         2.90 o                         
   2  -5  11         94.08         83.99         4.38 o                         
   3  -5  11         22.15         27.70         3.53 o                         
   4  -5  11          6.58          3.49         3.47 o                         
   5  -5  11          1.84          6.66         5.91 o                         
   6  -5  11         94.05        103.78         9.28 o                         
   7  -5  11          6.16         24.38         9.10 o                         
 -10  -4  11         18.39         18.69        10.72 o                         
  -9  -4  11         17.10          7.37         5.18 o                         
  -8  -4  11          9.65          5.13         5.75 o                         
  -7  -4  11        118.66        107.47         6.29 o                         
  -6  -4  11         65.74         64.43         3.93 o                         
  -5  -4  11         90.72         84.19         4.02 o                         
  -4  -4  11         16.84         13.69         2.71 o                         
  -3  -4  11         49.82         44.13         3.18 o                         
  -2  -4  11        107.67        110.40         4.56 o                         
  -1  -4  11         42.64         41.37         2.61 o                         
   0  -4  11        739.43        741.22         8.61 o                         
   1  -4  11        314.06        300.13         5.21 o                         
   2  -4  11        102.06         93.93         4.20 o                         
   3  -4  11         21.90         20.47         2.95 o                         
   4  -4  11        126.34        124.86         5.11 o                         
   5  -4  11         30.93         31.94         4.94 o                         
   6  -4  11         25.85         41.89         9.81 o                         
   7  -4  11          2.94         -5.03        11.95 o                         
 -10  -3  11          1.40         17.19         5.27 o                         
  -9  -3  11          5.17         17.57         4.34 o                         
  -8  -3  11         41.62         48.49         3.88 o                         
  -7  -3  11        191.28        180.86         6.90 o                         
  -6  -3  11         75.18         74.84         3.54 o                         
  -5  -3  11         90.34         91.33         5.72 o                         
  -4  -3  11         87.94         78.99         4.43 o                         
  -3  -3  11        319.17        314.28         5.68 o                         
  -2  -3  11        113.44        117.97         4.10 o                         
  -1  -3  11        349.73        339.68         4.33 o                         
   0  -3  11        113.30        106.04         3.40 o                         
   1  -3  11        101.14         97.69         3.32 o                         
   2  -3  11        272.27        278.57         5.47 o                         
   3  -3  11        195.13        185.87         4.10 o                         
   4  -3  11         44.59         42.61         3.47 o                         
   5  -3  11         28.69         31.61         4.54 o                         
   6  -3  11         93.10         84.54         6.34 o                         
   7  -3  11         47.44         51.68         5.99 o                         
   8  -3  11         34.34         27.49         8.16 o                         
 -10  -2  11        112.44        126.18         8.43 o                         
  -9  -2  11         89.98         83.25         4.58 o                         
  -8  -2  11         16.75         16.71         3.22 o                         
  -7  -2  11         55.10         55.86         3.35 o                         
  -6  -2  11         29.37         29.35         2.43 o                         
  -5  -2  11        226.05        216.48         4.37 o                         
  -4  -2  11        138.88        127.80         4.23 o                         
  -3  -2  11        482.55        475.58         5.29 o                         
  -2  -2  11        447.48        452.59         5.63 o                         
  -1  -2  11        113.46         99.27         2.73 o                         
   0  -2  11        263.82        257.56         4.11 o                         
   1  -2  11        257.40        251.31         4.21 o                         
   2  -2  11         40.35         37.51         2.81 o                         
   3  -2  11        195.30        196.23         5.61 o                         
   4  -2  11        233.21        244.00         6.58 o                         
   5  -2  11         96.97         96.63         7.87 o                         
   6  -2  11          3.18          1.10         4.38 o                         
   7  -2  11        317.82        346.72        13.55 o                         
   8  -2  11         37.01         37.87         8.57 o                         
 -11  -1  11         53.62         51.48        10.18 o                         
 -10  -1  11          8.84          7.56         3.88 o                         
  -9  -1  11          3.32          4.01         3.95 o                         
  -8  -1  11         58.60         61.22         3.72 o                         
  -7  -1  11        227.99        221.27         4.96 o                         
  -6  -1  11        220.17        215.95         4.63 o                         
  -5  -1  11        184.80        187.01         3.88 o                         
  -4  -1  11        190.91        183.58         3.58 o                         
  -3  -1  11        775.50        779.15         7.20 o                         
  -2  -1  11          7.55          9.62         1.68 o                         
  -1  -1  11        155.90        150.95         2.76 o                         
   0  -1  11        258.87        248.90         3.59 o                         
   1  -1  11        297.01        298.21         5.19 o                         
   2  -1  11        355.53        349.88         5.89 o                         
   3  -1  11        530.25        516.51         9.40 o                         
   4  -1  11        118.42        122.12         5.46 o                         
   5  -1  11        188.10        185.61         7.27 o                         
   6  -1  11        150.38        162.62         7.62 o                         
   7  -1  11         64.69         68.46         5.96 o                         
   8  -1  11         49.81         47.64        12.35 o                         
 -11   0  11         54.12         55.05         9.20 o                         
 -10   0  11         74.07         66.05         7.58 o                         
  -9   0  11        159.38        151.50         6.83 o                         
  -8   0  11          7.25          8.80         3.99 o                         
  -7   0  11         10.63          6.12         3.55 o                         
  -6   0  11        123.38        118.68         3.89 o                         
  -5   0  11         14.04         16.83         1.92 o                         
  -4   0  11        905.53        948.08         7.93 o                         
  -3   0  11          1.65         -0.50         1.42 o                         
  -2   0  11        266.74        267.89         2.97 o                         
  -1   0  11         47.33         49.38         1.72 o                         
   0   0  11         88.96         79.06         2.75 o                         
   1   0  11        123.04        123.42         3.99 o                         
   2   0  11         42.41         38.71         2.74 o                         
   3   0  11        225.44        233.80         5.94 o                         
   4   0  11         95.97         98.73         5.13 o                         
   5   0  11       1296.61       1279.30        15.81 o                         
   6   0  11         14.03          9.93         4.37 o                         
   7   0  11         53.05         60.72         5.91 o                         
   8   0  11         32.09         27.94         6.70 o                         
 -11   1  11         52.94         61.40        12.89 o                         
 -10   1  11          8.52          8.99         4.31 o                         
  -9   1  11          2.55         -3.55         3.55 o                         
  -8   1  11         58.04         52.89         4.13 o                         
  -7   1  11        221.63        223.98         6.21 o                         
  -6   1  11        213.94        200.82         4.80 o                         
  -5   1  11        184.14        184.50         5.70 o                         
  -4   1  11        196.70        188.66         3.04 o                         
  -3   1  11        790.79        807.32         6.38 o                         
  -2   1  11          7.07          7.81         1.64 o                         
  -1   1  11        160.80        157.54         3.29 o                         
   0   1  11        253.87        240.10         3.50 o                         
   1   1  11        301.99        283.96         5.42 o                         
   2   1  11        362.17        357.44         7.14 o                         
   3   1  11        523.11        500.52         9.05 o                         
   4   1  11        116.32        113.22         6.15 o                         
   5   1  11        187.70        182.84        10.74 o                         
   6   1  11        150.58        157.56         8.20 o                         
   7   1  11         63.61         48.68         5.59 o                         
   8   1  11         49.46         53.30        11.61 o                         
 -11   2  11         13.71         -5.27        11.24 o                         
 -10   2  11        112.53        118.79         7.15 o                         
  -9   2  11         88.51         82.18         5.72 o                         
  -8   2  11         17.26         20.79         3.34 o                         
  -7   2  11         53.96         56.50         4.21 o                         
  -6   2  11         27.62         26.76         1.87 o                         
  -5   2  11        234.84        223.66         4.72 o                         
  -4   2  11        134.36        127.25         3.37 o                         
  -3   2  11        480.29        473.89         5.17 o                         
  -2   2  11        456.04        467.55         4.58 o                         
  -1   2  11        107.70         99.20         2.74 o                         
   0   2  11        264.45        258.43         3.92 o                         
   1   2  11        248.14        240.55         3.91 o                         
   2   2  11         37.07         35.45         4.34 o                         
   3   2  11        196.14        195.96         6.23 o                         
   4   2  11        231.52        220.58         7.02 o                         
   5   2  11         99.93         88.26         5.38 o                         
   6   2  11          3.23         -2.10         4.75 o                         
   7   2  11        311.98        304.07        13.66 o                         
   8   2  11         38.86         35.84         7.33 o                         
 -11   3  11         19.79         17.40        18.70 o                         
 -10   3  11          1.62         11.06         4.99 o                         
  -9   3  11          6.02          6.62         3.50 o                         
  -8   3  11         40.68         45.63         3.90 o                         
  -7   3  11        183.32        171.83         5.07 o                         
  -6   3  11         80.15         82.68         2.77 o                         
  -5   3  11         90.46         86.75         3.98 o                         
  -4   3  11         88.86         80.84         3.09 o                         
  -3   3  11        317.65        315.80         5.02 o                         
  -2   3  11        113.90        119.56         3.57 o                         
  -1   3  11        353.16        340.13         4.93 o                         
   0   3  11        110.09        102.48         3.61 o                         
   1   3  11         99.52         95.66         3.51 o                         
   2   3  11        277.86        281.49         4.34 o                         
   3   3  11        192.97        188.37         5.49 o                         
   4   3  11         44.38         43.71         3.26 o                         
   5   3  11         29.53         30.95         4.52 o                         
   6   3  11         92.30         98.62        10.55 o                         
   7   3  11         47.52         49.60         7.04 o                         
   8   3  11         33.58         36.79         8.78 o                         
 -10   4  11         18.48         31.41        17.79 o                         
  -9   4  11         15.72         11.29         3.55 o                         
  -8   4  11          8.08         12.71         2.90 o                         
  -7   4  11        120.95        115.89         4.12 o                         
  -6   4  11         67.46         70.63         3.89 o                         
  -5   4  11         90.11         86.05         3.52 o                         
  -4   4  11         16.27         18.45         2.24 o                         
  -3   4  11         51.36         41.30         2.42 o                         
  -2   4  11        109.04        113.86         3.91 o                         
  -1   4  11         45.23         50.07         2.86 o                         
   0   4  11        737.47        714.06         6.59 o                         
   1   4  11        316.50        289.86         6.19 o                         
   2   4  11         98.04         88.03         4.14 o                         
   3   4  11         22.32         23.47         3.54 o                         
   4   4  11        126.97        124.77        11.47 o                         
   5   4  11         28.58         21.25         6.78 o                         
   6   4  11         25.94         32.80         5.82 o                         
   7   4  11          3.36          9.48        11.63 o                         
 -10   5  11         58.56         34.44        17.66 o                         
  -9   5  11         22.32         23.06         3.89 o                         
  -8   5  11          1.80         -0.13         4.22 o                         
  -7   5  11         79.19         75.77         4.94 o                         
  -6   5  11         66.91         65.58         4.60 o                         
  -5   5  11        248.14        229.63         5.99 o                         
  -4   5  11         13.59         14.13         2.74 o                         
  -3   5  11        186.96        173.09         4.84 o                         
  -2   5  11         84.59         85.10         3.70 o                         
  -1   5  11        392.63        398.58         5.25 o                         
   0   5  11        186.51        177.81         6.30 o                         
   1   5  11         28.17         27.09         3.34 o                         
   2   5  11         94.33         98.05         4.76 o                         
   3   5  11         23.74         19.99         4.42 o                         
   4   5  11          6.14          0.90         5.05 o                         
   5   5  11          1.87          4.91         5.10 o                         
   6   5  11         96.82         97.62        15.07 o                         
   7   5  11          5.67          7.50         8.18 o                         
  -9   6  11         37.04         53.99         8.97 o                         
  -8   6  11         59.70         68.23         6.55 o                         
  -7   6  11         12.74         10.84         5.05 o                         
  -6   6  11         56.46         59.05         5.27 o                         
  -5   6  11        111.06        120.26         6.48 o                         
  -4   6  11          0.44          5.09         3.38 o                         
  -3   6  11        185.97        201.95         8.95 o                         
  -2   6  11         61.79         65.82         4.40 o                         
  -1   6  11        140.14        130.48         5.77 o                         
   0   6  11         77.00         63.80         4.30 o                         
   1   6  11         23.77         19.53         3.73 o                         
   2   6  11         90.08         99.98         6.30 o                         
   3   6  11          4.89          7.17         5.90 o                         
   4   6  11         24.02         25.89         5.63 o                         
   5   6  11         33.12         25.45         9.37 o                         
   6   6  11          6.04          2.94        15.95 o                         
  -8   7  11         27.89         15.86        11.10 o                         
  -7   7  11         95.06         78.60        15.49 o                         
  -6   7  11         21.81          8.51        13.54 o                         
  -5   7  11         73.02         88.67         5.65 o                         
  -4   7  11         17.08         17.66         4.76 o                         
  -3   7  11        121.60        121.91         5.54 o                         
  -2   7  11          9.76         14.69         4.33 o                         
  -1   7  11         42.48         36.58         4.89 o                         
   0   7  11         64.90         62.93         5.88 o                         
   1   7  11          2.46         -4.55         4.55 o                         
   2   7  11          3.13         -4.08         4.47 o                         
   3   7  11        252.92        259.79        10.07 o                         
   4   7  11         22.48         30.56        15.66 o                         
   5   7  11        133.38        152.02        38.43 o                         
  -7   8  11         64.82         41.43        15.14 o                         
  -6   8  11         11.48         17.44         8.40 o                         
  -5   8  11        143.91        196.18        13.41 o                         
  -4   8  11        184.96        172.78         9.13 o                         
  -3   8  11         11.61         11.48         5.49 o                         
  -2   8  11          9.43         24.63         5.30 o                         
  -1   8  11         33.20         31.93         6.11 o                         
   0   8  11         20.41         23.20         5.95 o                         
   1   8  11         33.61         32.90         6.10 o                         
   2   8  11         44.17         50.67         6.45 o                         
   3   8  11          9.32         -7.00         8.91 o                         
   4   8  11         64.43         26.29        15.70 o                         
  -4   9  11         18.85         19.97         7.38 o                         
  -3   9  11         40.25         41.32         6.28 o                         
  -2   9  11         36.29         36.57         7.15 o                         
  -1   9  11         20.18         11.61         7.30 o                         
   0   9  11        116.63        120.43        16.96 o                         
   1   9  11        111.00        198.45        22.76 o                         
  -3  -9  12         40.75         15.88         9.06 o                         
  -2  -9  12         14.10         15.46         8.20 o                         
  -1  -9  12        148.78        152.34        13.14 o                         
   0  -9  12         38.06         46.13         7.84 o                         
  -6  -8  12          9.22         14.67        12.59 o                         
  -5  -8  12         36.42         38.08        12.68 o                         
  -4  -8  12         53.71         44.56         7.85 o                         
  -3  -8  12         44.86         46.85         7.80 o                         
  -2  -8  12         31.77         35.84         4.77 o                         
  -1  -8  12         18.29         15.59         5.19 o                         
   0  -8  12         27.95         35.25         5.10 o                         
   1  -8  12         17.35         15.16         5.03 o                         
   2  -8  12        101.49        116.14        15.25 o                         
  -7  -7  12          3.37         11.28         6.89 o                         
  -6  -7  12         33.31         44.59         8.39 o                         
  -5  -7  12        228.85        254.51        13.35 o                         
  -4  -7  12          3.92         -1.21         4.67 o                         
  -3  -7  12          5.10          5.61         4.17 o                         
  -2  -7  12         60.94         63.77         4.61 o                         
  -1  -7  12          9.01         10.95         3.77 o                         
   0  -7  12          4.04         -0.17         3.71 o                         
   1  -7  12         36.95         50.77         6.85 o                         
   2  -7  12         81.40         91.13         5.81 o                         
   3  -7  12        103.64        106.98         9.13 o                         
   4  -7  12         32.44         32.04         8.48 o                         
  -9  -6  12         20.09         30.20        17.90 o                         
  -8  -6  12         16.11         29.80         7.16 o                         
  -7  -6  12         10.12          4.86         5.49 o                         
  -6  -6  12          9.22         14.90         5.26 o                         
  -5  -6  12         72.72         82.48         4.84 o                         
  -4  -6  12         29.91         36.84         4.22 o                         
  -3  -6  12        133.45        134.49         5.81 o                         
  -2  -6  12        115.23        129.67         7.22 o                         
  -1  -6  12        127.26        120.32         5.41 o                         
   0  -6  12         10.22         10.55         4.00 o                         
   1  -6  12        105.66        110.08         8.60 o                         
   2  -6  12         26.19         30.57         4.05 o                         
   3  -6  12        154.58        184.43        10.54 o                         
   4  -6  12          3.05          8.82        10.83 o                         
   5  -6  12         31.05         30.13         7.93 o                         
  -9  -5  12         58.37         57.42         6.88 o                         
  -8  -5  12         27.72         16.37         5.78 o                         
  -7  -5  12          1.95          6.21         5.92 o                         
  -6  -5  12          0.95         -2.77         4.13 o                         
  -5  -5  12        199.03        178.90        11.16 o                         
  -4  -5  12         40.78         37.48         3.95 o                         
  -3  -5  12         77.66         85.55         4.15 o                         
  -2  -5  12         50.46         56.61         3.89 o                         
  -1  -5  12         54.44         52.54         3.44 o                         
   0  -5  12         76.66         78.11         3.67 o                         
   1  -5  12         61.13         59.37         4.97 o                         
   2  -5  12         46.25         41.21         3.67 o                         
   3  -5  12         23.32         26.45         3.73 o                         
   4  -5  12         26.86         30.25         5.08 o                         
   5  -5  12        105.55        136.03        13.58 o                         
   6  -5  12         21.68         28.54        12.50 o                         
 -10  -4  12         68.45         71.16        21.42 o                         
  -9  -4  12        133.68        153.27         8.62 o                         
  -8  -4  12         26.07         23.35         4.94 o                         
  -7  -4  12         84.58         85.88         5.76 o                         
  -6  -4  12         21.03         17.62         3.44 o                         
  -5  -4  12         12.09         14.04         3.39 o                         
  -4  -4  12        156.51        159.94         7.51 o                         
  -3  -4  12         79.75         78.11         3.77 o                         
  -2  -4  12         14.26         17.94         2.60 o                         
  -1  -4  12        123.66        119.59         4.22 o                         
   0  -4  12          3.32          3.21         2.30 o                         
   1  -4  12         50.89         50.47         3.01 o                         
   2  -4  12        135.22        133.02         4.68 o                         
   3  -4  12        186.56        192.24         5.62 o                         
   4  -4  12          1.48          1.85         4.38 o                         
   5  -4  12         17.44         13.05         6.68 o                         
   6  -4  12        132.70        150.01         8.56 o                         
   7  -4  12          4.32          3.20         7.37 o                         
 -10  -3  12          6.55          5.33         5.33 o                         
  -9  -3  12         59.78         57.65         4.97 o                         
  -8  -3  12         36.34         38.31         5.11 o                         
  -7  -3  12        135.17        130.39         6.87 o                         
  -6  -3  12         83.95         75.69         5.75 o                         
  -5  -3  12         74.44         67.50         4.30 o                         
  -4  -3  12        145.95        126.01         5.53 o                         
  -3  -3  12         37.73         38.06         2.87 o                         
  -2  -3  12        268.43        247.09         5.01 o                         
  -1  -3  12        313.27        300.01         4.44 o                         
   0  -3  12         13.20         13.13         2.16 o                         
   1  -3  12         19.95         22.23         3.80 o                         
   2  -3  12         11.41         11.90         2.29 o                         
   3  -3  12          4.35          2.27         4.42 o                         
   4  -3  12         81.41         81.88         5.46 o                         
   5  -3  12          1.29         -0.77         4.29 o                         
   6  -3  12         12.81         12.52         8.59 o                         
   7  -3  12         68.46         77.88        12.52 o                         
 -10  -2  12         61.94         66.74         8.99 o                         
  -9  -2  12          2.93          6.76         4.19 o                         
  -8  -2  12        144.55        140.74         5.63 o                         
  -7  -2  12        118.80        125.46         4.61 o                         
  -6  -2  12        139.27        130.09         4.23 o                         
  -5  -2  12         64.65         63.24         2.86 o                         
  -4  -2  12         41.71         45.00         2.64 o                         
  -3  -2  12        377.21        357.20         4.80 o                         
  -2  -2  12         88.01         86.81         3.64 o                         
  -1  -2  12        394.40        367.73         5.07 o                         
   0  -2  12         85.25         81.94         3.73 o                         
   1  -2  12        633.41        616.92         7.65 o                         
   2  -2  12         25.60         21.11         2.81 o                         
   3  -2  12          7.26          5.67         3.03 o                         
   4  -2  12          8.54         12.73         3.87 o                         
   5  -2  12         18.81         17.79         4.39 o                         
   6  -2  12         11.22         10.13         6.74 o                         
   7  -2  12          0.94         -2.48         5.47 o                         
 -11  -1  12         59.62        113.58        19.62 o                         
 -10  -1  12         49.60         45.78         7.51 o                         
  -9  -1  12         70.19         67.54         4.31 o                         
  -8  -1  12        292.80        294.05         7.09 o                         
  -7  -1  12        175.59        172.83         5.23 o                         
  -6  -1  12        261.19        257.95         5.66 o                         
  -5  -1  12        392.07        393.53         5.54 o                         
  -4  -1  12        993.55        974.97        10.64 o                         
  -3  -1  12         80.31         75.68         2.75 o                         
  -2  -1  12          3.29          5.20         1.97 o                         
  -1  -1  12          3.66          3.48         1.55 o                         
   0  -1  12         18.88         17.33         2.33 o                         
   1  -1  12         91.33         90.29         4.32 o                         
   2  -1  12         94.16         94.44         3.94 o                         
   3  -1  12        119.06        117.61         5.01 o                         
   4  -1  12         60.88         58.77         4.39 o                         
   5  -1  12        112.24        116.49         7.02 o                         
   6  -1  12        115.98        119.24         7.41 o                         
   7  -1  12         28.24         30.49         5.90 o                         
   8  -1  12        100.23         91.66        13.93 o                         
 -11   0  12          1.62          4.11        11.89 o                         
 -10   0  12          0.42         -2.71         4.25 o                         
  -9   0  12         24.92         29.37         4.03 o                         
  -8   0  12          5.10          7.07         3.18 o                         
  -7   0  12         14.19          8.80         2.94 o                         
  -6   0  12        301.46        312.79         5.34 o                         
  -5   0  12        287.88        278.66         4.60 o                         
  -4   0  12        314.25        303.01         5.09 o                         
  -3   0  12        985.06       1015.27        10.47 o                         
  -2   0  12         57.43         63.18         2.03 o                         
  -1   0  12         77.22         94.72         3.09 o                         
   0   0  12        166.67        149.96         4.22 o                         
   1   0  12          0.04         -0.93         2.20 o                         
   2   0  12         34.71         28.40         2.97 o                         
   3   0  12         98.63         98.69         5.00 o                         
   4   0  12          9.50          5.27         3.47 o                         
   5   0  12         40.95         39.38         5.36 o                         
   6   0  12          0.83          2.67         6.40 o                         
   7   0  12          0.32          4.18         5.33 o                         
   8   0  12          0.89          1.27        16.68 o                         
 -11   1  12         61.70         79.96        13.31 o                         
 -10   1  12         48.77         49.63         4.99 o                         
  -9   1  12         67.52         61.81         4.68 o                         
  -8   1  12        297.52        293.85         7.45 o                         
  -7   1  12        174.08        182.15         5.73 o                         
  -6   1  12        260.82        249.52         4.57 o                         
  -5   1  12        398.49        401.33         6.67 o                         
  -4   1  12        983.01        979.23         9.66 o                         
  -3   1  12         78.05         77.46         2.96 o                         
  -2   1  12          4.13          5.85         1.81 o                         
  -1   1  12          3.21          2.05         2.24 o                         
   0   1  12         18.30         17.65         1.66 o                         
   1   1  12         90.56         90.29         4.80 o                         
   2   1  12         95.22         94.54         5.35 o                         
   3   1  12        118.13        115.99         7.10 o                         
   4   1  12         56.89         59.70         4.71 o                         
   5   1  12        112.83        107.17         8.64 o                         
   6   1  12        116.09        106.55         7.54 o                         
   7   1  12         26.75         34.54         7.55 o                         
   8   1  12        103.29         99.69        11.24 o                         
 -11   2  12          2.55         -8.62        18.96 o                         
 -10   2  12         60.98         61.27         5.78 o                         
  -9   2  12          2.74         -4.11         4.11 o                         
  -8   2  12        145.63        142.78         5.85 o                         
  -7   2  12        123.30        124.91         3.72 o                         
  -6   2  12        136.39        131.39         5.43 o                         
  -5   2  12         64.64         62.15         3.28 o                         
  -4   2  12         37.82         39.54         2.37 o                         
  -3   2  12        363.64        342.14         4.90 o                         
  -2   2  12         87.60         89.85         3.12 o                         
  -1   2  12        389.40        366.77         4.52 o                         
   0   2  12         91.61         85.14         2.90 o                         
   1   2  12        634.05        621.33         9.44 o                         
   2   2  12         26.56         28.20         3.41 o                         
   3   2  12          7.67          4.10         3.18 o                         
   4   2  12          9.09          3.06         6.30 o                         
   5   2  12         19.79         13.26         3.97 o                         
   6   2  12         12.19         14.71         5.20 o                         
   7   2  12          1.16          5.07        10.75 o                         
 -10   3  12          7.07          9.75         5.27 o                         
  -9   3  12         61.93         61.10         4.64 o                         
  -8   3  12         37.79         34.77         2.83 o                         
  -7   3  12        136.07        132.71         7.17 o                         
  -6   3  12         86.63         75.16         4.60 o                         
  -5   3  12         70.99         79.99         3.78 o                         
  -4   3  12        146.63        143.15         6.16 o                         
  -3   3  12         36.13         43.51         2.80 o                         
  -2   3  12        264.76        238.61         5.03 o                         
  -1   3  12        309.27        300.50         4.76 o                         
   0   3  12         13.52         11.43         2.12 o                         
   1   3  12         17.94         16.25         2.56 o                         
   2   3  12         13.02         13.49         2.16 o                         
   3   3  12          4.44          6.30         4.42 o                         
   4   3  12         79.33         79.15         4.86 o                         
   5   3  12          1.72          4.58         4.33 o                         
   6   3  12         13.07          6.86         9.81 o                         
   7   3  12         70.92         63.38         6.93 o                         
 -10   4  12         67.10         22.70        17.73 o                         
  -9   4  12        133.39        128.67         5.70 o                         
  -8   4  12         25.67         23.69         3.97 o                         
  -7   4  12         85.31         90.89         3.83 o                         
  -6   4  12         18.87         28.83         4.37 o                         
  -5   4  12         12.43         21.46         3.31 o                         
  -4   4  12        150.63        148.09         3.88 o                         
  -3   4  12         75.72         73.92         4.48 o                         
  -2   4  12         13.78         20.49         2.57 o                         
  -1   4  12        125.01        119.34         4.87 o                         
   0   4  12          2.23          2.97         2.04 o                         
   1   4  12         49.95         50.76         3.59 o                         
   2   4  12        131.07        119.69         5.09 o                         
   3   4  12        185.78        178.13         7.97 o                         
   4   4  12          1.75          3.34         6.13 o                         
   5   4  12         16.92          9.55         5.41 o                         
   6   4  12        132.77        144.07        21.86 o                         
   7   4  12          4.42         48.20        17.34 o                         
  -9   5  12         56.42         57.10         6.23 o                         
  -8   5  12         27.81         29.52         5.47 o                         
  -7   5  12          1.75          7.79         4.81 o                         
  -6   5  12          1.19         -1.57         6.30 o                         
  -5   5  12        193.55        183.98         7.55 o                         
  -4   5  12         43.11         43.64         3.01 o                         
  -3   5  12         79.47         85.48         3.99 o                         
  -2   5  12         48.74         53.29         3.26 o                         
  -1   5  12         56.37         58.86         2.96 o                         
   0   5  12         77.91         77.73         4.49 o                         
   1   5  12         64.83         63.87         4.27 o                         
   2   5  12         43.53         37.67         4.87 o                         
   3   5  12         23.10         25.27         5.84 o                         
   4   5  12         26.58         20.51        11.73 o                         
   5   5  12        102.58        111.72        13.77 o                         
   6   5  12         22.05         34.70        33.69 o                         
  -9   6  12         19.47         25.32         7.87 o                         
  -8   6  12         16.45         11.34         6.51 o                         
  -7   6  12          9.59         11.53         5.22 o                         
  -6   6  12          9.98          1.67         6.41 o                         
  -5   6  12         71.88         78.67         4.60 o                         
  -4   6  12         28.35         32.66         3.71 o                         
  -3   6  12        133.07        141.21         5.61 o                         
  -2   6  12        116.15        126.96         7.16 o                         
  -1   6  12        125.41        116.82         6.80 o                         
   0   6  12          9.25         11.28         5.25 o                         
   1   6  12        104.21        105.12        10.20 o                         
   2   6  12         27.84         34.74         5.91 o                         
   3   6  12        151.13        155.34         8.77 o                         
   4   6  12          2.81          4.65         5.31 o                         
   5   6  12         30.77         37.90        12.44 o                         
  -7   7  12          3.84         -0.57         8.20 o                         
  -6   7  12         34.61         27.82         9.72 o                         
  -5   7  12        229.34        242.49        11.23 o                         
  -4   7  12          3.83          9.22         5.31 o                         
  -3   7  12          4.77          7.06         4.93 o                         
  -2   7  12         60.26         61.52         6.24 o                         
  -1   7  12          8.42          8.17         9.71 o                         
   0   7  12          4.25         -0.38         6.15 o                         
   1   7  12         37.13         42.10        17.61 o                         
   2   7  12         79.17         75.97         9.60 o                         
   3   7  12        104.33        115.90         9.11 o                         
   4   7  12         31.00         22.89         8.51 o                         
  -6   8  12          8.86         28.65        21.95 o                         
  -5   8  12         36.34         25.33        10.99 o                         
  -4   8  12         51.27         48.54         7.22 o                         
  -3   8  12         45.08         44.52         7.06 o                         
  -2   8  12         32.26         35.87         5.40 o                         
  -1   8  12         17.93         10.00         6.02 o                         
   0   8  12         27.16         22.19         7.36 o                         
   1   8  12         17.82         13.68         7.21 o                         
   2   8  12        102.72         99.25        34.16 o                         
   3   8  12          5.08         10.51        10.30 o                         
  -3   9  12         39.73         35.42         7.55 o                         
  -2   9  12         15.38          4.56         8.74 o                         
  -1   9  12        148.70        147.38        11.69 o                         
   0   9  12         38.25         28.27        12.31 o                         
  -5  -8  13         70.05         66.21         9.69 o                         
  -4  -8  13          9.14         13.73         8.26 o                         
  -3  -8  13         16.09         24.93        10.45 o                         
  -2  -8  13        215.84        232.63        10.74 o                         
  -1  -8  13         29.40         40.16         7.54 o                         
   0  -8  13          3.48         12.38         6.90 o                         
   2  -8  13         18.67         30.12         7.77 o                         
  -7  -7  13        212.79        224.38        19.68 o                         
  -6  -7  13         59.17         57.37         8.26 o                         
  -5  -7  13         62.61         66.88         7.36 o                         
  -4  -7  13         47.60         44.37         5.97 o                         
  -3  -7  13        111.87        118.69         6.34 o                         
  -2  -7  13         13.26         21.78         4.11 o                         
  -1  -7  13          2.04          3.83         3.99 o                         
   0  -7  13         29.63         31.37         4.28 o                         
   1  -7  13         77.81         95.46         5.73 o                         
   2  -7  13         76.50         82.51         7.68 o                         
   3  -7  13         84.15         80.63         8.81 o                         
  -8  -6  13         39.84         48.14        11.35 o                         
  -7  -6  13         31.79         30.61         5.96 o                         
  -6  -6  13         54.53         61.98         6.12 o                         
  -5  -6  13         63.55         67.40         5.34 o                         
  -4  -6  13        104.39         99.41         5.29 o                         
  -3  -6  13        118.01        119.81         5.55 o                         
  -2  -6  13         64.98         67.69         4.12 o                         
  -1  -6  13          6.86          9.70         3.53 o                         
   0  -6  13         65.01         69.28         4.88 o                         
   1  -6  13        527.53        561.55         9.55 o                         
   2  -6  13         19.34         23.37         5.21 o                         
   3  -6  13         61.86         68.38         6.19 o                         
   4  -6  13          5.87         14.10         6.96 o                         
   5  -6  13         23.93         33.79         9.57 o                         
  -9  -5  13         57.57         50.03        10.81 o                         
  -8  -5  13         20.10         37.65         7.37 o                         
  -7  -5  13         26.61         30.17         5.73 o                         
  -6  -5  13        103.13        106.33         5.90 o                         
  -5  -5  13          4.03          1.99         3.56 o                         
  -4  -5  13         40.34         41.07         4.28 o                         
  -3  -5  13         40.99         32.09         3.54 o                         
  -2  -5  13         36.18         37.06         3.42 o                         
  -1  -5  13         99.17        106.66         4.81 o                         
   0  -5  13        187.22        192.89         6.19 o                         
   1  -5  13        134.88        144.76         5.56 o                         
   2  -5  13        121.48        113.26         7.98 o                         
   3  -5  13         95.81        105.66         6.54 o                         
   4  -5  13          4.33          6.84         5.28 o                         
   5  -5  13         38.30         46.98        10.99 o                         
 -10  -4  13         74.69         86.47        18.22 o                         
  -9  -4  13          2.04         -1.08         8.22 o                         
  -8  -4  13         46.29         39.76         5.44 o                         
  -7  -4  13         89.48         99.22         6.51 o                         
  -6  -4  13         36.56         40.33         4.15 o                         
  -5  -4  13        192.04        183.33         7.50 o                         
  -4  -4  13        144.42        139.55         5.74 o                         
  -3  -4  13         98.19         96.97         4.54 o                         
  -2  -4  13        133.96        120.36         5.03 o                         
  -1  -4  13        537.54        538.28         8.13 o                         
   0  -4  13         87.74         85.37         3.45 o                         
   1  -4  13         24.89         28.22         2.96 o                         
   2  -4  13         81.78         79.67         3.99 o                         
   3  -4  13          1.32          4.29         4.20 o                         
   4  -4  13         31.08         36.21         6.10 o                         
   5  -4  13          2.72          2.54         6.18 o                         
   6  -4  13         39.73         62.52        15.31 o                         
 -10  -3  13          2.40        -14.36        14.36 o                         
  -9  -3  13          8.09          1.14         4.23 o                         
  -8  -3  13          2.09         -5.90         7.14 o                         
  -7  -3  13        156.77        158.69         6.41 o                         
  -6  -3  13          4.63          0.75         3.20 o                         
  -5  -3  13         31.80         29.52         5.30 o                         
  -4  -3  13        199.93        195.22         6.82 o                         
  -3  -3  13        259.87        256.72         6.70 o                         
  -2  -3  13        199.06        196.45         5.35 o                         
  -1  -3  13        323.99        318.67         5.44 o                         
   0  -3  13         71.82         76.21         3.07 o                         
   1  -3  13          1.06         -0.12         2.28 o                         
   2  -3  13         30.74         33.61         4.15 o                         
   3  -3  13         61.50         60.58         4.93 o                         
   4  -3  13          5.49          1.24         4.27 o                         
   5  -3  13         23.17         29.08         5.34 o                         
   6  -3  13         45.88         45.63         5.98 o                         
   7  -3  13         40.90         44.25         7.98 o                         
 -10  -2  13         52.61         51.42         8.15 o                         
  -9  -2  13         56.79         56.89         5.68 o                         
  -8  -2  13         72.68         73.07         4.81 o                         
  -7  -2  13         60.37         67.11         3.81 o                         
  -6  -2  13         82.41         78.05         4.06 o                         
  -5  -2  13        188.31        189.46         6.74 o                         
  -4  -2  13        187.34        169.13         3.95 o                         
  -3  -2  13        250.94        255.81         4.31 o                         
  -2  -2  13        469.23        465.80         6.85 o                         
  -1  -2  13        387.55        369.09         5.55 o                         
   0  -2  13         77.03         72.48         2.91 o                         
   1  -2  13        336.43        317.22         6.18 o                         
   2  -2  13         59.50         58.33         3.80 o                         
   3  -2  13          1.08         -1.39         5.60 o                         
   4  -2  13          9.47          8.08         4.01 o                         
   5  -2  13        159.41        143.97         8.00 o                         
   6  -2  13         13.34          3.61         5.25 o                         
   7  -2  13         36.38         36.44         7.36 o                         
 -11  -1  13         88.13         83.11        20.59 o                         
 -10  -1  13         32.03         36.13         5.29 o                         
  -9  -1  13         90.17        100.98         6.35 o                         
  -8  -1  13         17.19         13.64         4.19 o                         
  -7  -1  13         91.90         92.04         5.48 o                         
  -6  -1  13         22.72         20.85         2.58 o                         
  -5  -1  13        328.67        323.58         5.30 o                         
  -4  -1  13        178.11        169.67         4.59 o                         
  -3  -1  13         18.27         16.92         2.20 o                         
  -2  -1  13         65.43         64.46         2.79 o                         
  -1  -1  13         29.36         37.53         2.36 o                         
   0  -1  13        152.33        147.90         4.67 o                         
   1  -1  13         92.85         91.05         3.88 o                         
   2  -1  13          8.77         13.27         2.98 o                         
   3  -1  13        513.77        504.53        11.07 o                         
   4  -1  13         72.68         67.19         5.05 o                         
   5  -1  13         58.74         55.12        10.26 o                         
   6  -1  13         29.92         27.04         9.08 o                         
   7  -1  13        180.72        193.56        11.25 o                         
 -11   0  13         15.02         67.58        19.48 o                         
 -10   0  13         53.41         56.23         8.58 o                         
  -9   0  13         73.76         81.13         5.26 o                         
  -8   0  13         45.07         56.10         4.08 o                         
  -7   0  13         18.67         18.50         2.84 o                         
  -6   0  13         94.61         83.65         3.62 o                         
  -5   0  13       1425.09       1433.01        12.62 o                         
  -4   0  13         55.92         59.55         2.96 o                         
  -3   0  13         98.03        105.96         4.15 o                         
  -2   0  13        410.50        405.93         4.80 o                         
  -1   0  13          0.89          1.68         1.75 o                         
   0   0  13        271.44        245.57         5.24 o                         
   1   0  13        133.23        147.98         4.99 o                         
   2   0  13          9.13         10.21         2.96 o                         
   3   0  13         83.13         75.04         5.35 o                         
   4   0  13         25.25         21.05         4.24 o                         
   5   0  13        112.12        112.52         6.68 o                         
   6   0  13         20.26         24.91         5.30 o                         
   7   0  13         21.90         28.11         6.43 o                         
 -11   1  13         87.55         87.55        16.71 o                         
 -10   1  13         34.26         40.95         5.43 o                         
  -9   1  13         91.49         92.31         5.68 o                         
  -8   1  13         17.31         13.26         3.42 o                         
  -7   1  13         87.83         82.97         4.10 o                         
  -6   1  13         19.90         14.57         3.46 o                         
  -5   1  13        327.69        321.29         6.07 o                         
  -4   1  13        178.59        171.49         4.46 o                         
  -3   1  13         19.78         19.31         2.45 o                         
  -2   1  13         65.87         66.23         2.82 o                         
  -1   1  13         30.48         37.73         2.65 o                         
   0   1  13        153.13        147.37         5.39 o                         
   1   1  13         91.98         82.75         6.52 o                         
   2   1  13          8.10          1.71         3.33 o                         
   3   1  13        514.42        495.89        10.71 o                         
   4   1  13         73.56         67.59         6.19 o                         
   5   1  13         56.80         59.79        11.59 o                         
   6   1  13         30.55         37.77         6.43 o                         
   7   1  13        179.87        190.34        11.22 o                         
 -10   2  13         53.45         46.78         5.23 o                         
  -9   2  13         54.44         54.81         6.00 o                         
  -8   2  13         73.34         77.47         4.62 o                         
  -7   2  13         60.63         59.31         4.76 o                         
  -6   2  13         80.24         79.67         3.95 o                         
  -5   2  13        196.52        193.96         5.70 o                         
  -4   2  13        190.28        183.04         5.68 o                         
  -3   2  13        249.18        242.85         4.78 o                         
  -2   2  13        483.30        475.81         6.08 o                         
  -1   2  13        392.10        374.66         4.95 o                         
   0   2  13         78.38         76.83         2.92 o                         
   1   2  13        332.25        318.57         7.18 o                         
   2   2  13         57.86         62.39         7.26 o                         
   3   2  13          1.08         -0.54         3.10 o                         
   4   2  13         10.48         16.92         4.01 o                         
   5   2  13        157.77        173.90         9.26 o                         
   6   2  13         13.32         18.38         5.71 o                         
   7   2  13         34.69         33.07         7.18 o                         
 -10   3  13          2.77          2.03        14.15 o                         
  -9   3  13          7.87          7.16         3.41 o                         
  -8   3  13          2.08          2.91         4.14 o                         
  -7   3  13        154.62        166.80         8.76 o                         
  -6   3  13          5.20         -2.08         4.07 o                         
  -5   3  13         32.23         35.05         3.23 o                         
  -4   3  13        202.52        206.92         6.10 o                         
  -3   3  13        268.62        262.28         5.14 o                         
  -2   3  13        200.88        204.87         5.31 o                         
  -1   3  13        321.22        311.60         5.69 o                         
   0   3  13         68.72         66.48         2.82 o                         
   1   3  13          1.19          1.05         2.21 o                         
   2   3  13         30.72         30.43         4.35 o                         
   3   3  13         62.05         59.87         5.11 o                         
   4   3  13          5.97          8.67         5.89 o                         
   5   3  13         22.61         15.96         5.09 o                         
   6   3  13         45.52         36.95        10.54 o                         
   7   3  13         40.85         21.18        25.55 o                         
 -10   4  13         73.29         22.26        19.58 o                         
  -9   4  13          2.38          7.85         3.30 o                         
  -8   4  13         47.81         53.75         5.53 o                         
  -7   4  13         89.24        106.96         7.11 o                         
  -6   4  13         35.04         37.98         4.74 o                         
  -5   4  13        193.54        185.09         6.21 o                         
  -4   4  13        147.20        144.13         5.80 o                         
  -3   4  13        100.00         96.57         4.65 o                         
  -2   4  13        132.62        125.98         4.84 o                         
  -1   4  13        541.51        532.46         7.34 o                         
   0   4  13         86.95         86.90         3.53 o                         
   1   4  13         24.22         23.09         4.22 o                         
   2   4  13         84.35         83.40         8.45 o                         
   3   4  13          1.22          4.30         4.30 o                         
   4   4  13         31.69         29.31         5.00 o                         
   5   4  13          3.26         -1.46         7.00 o                         
   6   4  13         39.75         41.17         8.19 o                         
  -9   5  13         59.76         63.78         5.77 o                         
  -8   5  13         20.28         18.70         3.65 o                         
  -7   5  13         25.08         38.01        14.47 o                         
  -6   5  13        105.36        103.62         8.84 o                         
  -5   5  13          4.15         -4.49         4.49 o                         
  -4   5  13         42.85         48.82         3.82 o                         
  -3   5  13         42.23         39.02         3.54 o                         
  -2   5  13         36.67         37.82         3.45 o                         
  -1   5  13         99.75         95.49         5.21 o                         
   0   5  13        188.95        193.13        12.49 o                         
   1   5  13        135.71        140.30         7.31 o                         
   2   5  13        118.52        113.44         6.81 o                         
   3   5  13         97.75         86.03        11.45 o                         
   4   5  13          4.74          2.82         5.78 o                         
   5   5  13         36.98         40.33         8.21 o                         
  -8   6  13         41.79         44.33         8.03 o                         
  -7   6  13         32.55         35.96         4.89 o                         
  -6   6  13         56.38         55.17         5.72 o                         
  -5   6  13         62.51         67.47         4.78 o                         
  -4   6  13        106.23        121.60         5.33 o                         
  -3   6  13        116.78        115.91         7.34 o                         
  -2   6  13         68.21         77.44         5.24 o                         
  -1   6  13          7.69          6.22         4.79 o                         
   0   6  13         64.69         75.71         8.18 o                         
   1   6  13        525.55        566.46        15.67 o                         
   2   6  13         20.85         28.62         6.37 o                         
   3   6  13         61.51         48.15        24.06 o                         
   4   6  13          6.43         -4.56         6.64 o                         
   5   6  13         25.41         26.11         8.22 o                         
  -7   7  13        215.53        252.65        21.29 o                         
  -6   7  13         57.09         37.73        10.41 o                         
  -5   7  13         61.80         78.57         7.19 o                         
  -4   7  13         48.63         52.54         6.74 o                         
  -3   7  13        111.50        135.39        12.05 o                         
  -2   7  13         13.52         16.90         5.85 o                         
  -1   7  13          1.99          1.06         7.36 o                         
   0   7  13         28.65         33.17         7.15 o                         
   1   7  13         78.53         71.34         7.78 o                         
   2   7  13         74.19         71.22        13.68 o                         
   3   7  13         82.68         71.33        20.36 o                         
  -5   8  13         70.90         91.65        17.68 o                         
  -4   8  13          9.69         20.42         8.33 o                         
  -3   8  13         16.66         15.29        10.39 o                         
  -2   8  13        220.70        239.93        16.35 o                         
  -1   8  13         28.10         20.58         8.31 o                         
   0   8  13          3.38          9.21         7.09 o                         
   1   8  13         20.82         23.89        11.11 o                         
   2   8  13         18.88          7.53         7.39 o                         
  -4  -8  14          3.49          7.88        10.78 o                         
  -3  -8  14         43.21         51.25         9.48 o                         
  -2  -8  14         76.83         81.11         6.83 o                         
  -1  -8  14         64.84         43.24         7.06 o                         
   0  -8  14         10.70         -0.02         7.14 o                         
  -6  -7  14         75.01         80.78         8.97 o                         
  -5  -7  14        178.28        187.76        10.76 o                         
  -4  -7  14         11.81          4.19         4.99 o                         
  -3  -7  14         81.30         81.10         6.04 o                         
  -2  -7  14         41.31         37.82         5.41 o                         
  -1  -7  14         28.60         24.07         4.66 o                         
   0  -7  14         53.45         56.25         7.02 o                         
   1  -7  14         44.10         63.07         6.20 o                         
   2  -7  14         16.23          2.22        16.67 o                         
   3  -7  14        105.97         94.48        10.30 o                         
  -8  -6  14         49.51         68.10        18.39 o                         
  -7  -6  14         92.52         92.82         8.00 o                         
  -6  -6  14         13.70         16.70         6.40 o                         
  -5  -6  14         27.84         30.30         4.98 o                         
  -4  -6  14         52.71         53.09         5.08 o                         
  -3  -6  14          7.19         -1.93         3.82 o                         
  -2  -6  14         11.95          9.65         5.30 o                         
  -1  -6  14         43.20         59.16         4.57 o                         
   0  -6  14         45.01         49.82         4.81 o                         
   1  -6  14        126.82        128.75         7.37 o                         
   2  -6  14        134.80        152.18        13.30 o                         
   3  -6  14        104.20        113.49         7.28 o                         
   4  -6  14          5.83          1.70         9.12 o                         
  -9  -5  14         27.93         34.07        16.78 o                         
  -8  -5  14         36.29         16.07         6.94 o                         
  -7  -5  14          2.16          8.22         5.45 o                         
  -6  -5  14         44.94         46.52         5.40 o                         
  -5  -5  14         15.51         16.50         4.07 o                         
  -4  -5  14          8.41          5.32         3.77 o                         
  -3  -5  14         17.29         24.07         3.59 o                         
  -2  -5  14         17.81         19.45         4.20 o                         
  -1  -5  14        127.79        125.31         7.77 o                         
   0  -5  14         99.42        101.38         4.86 o                         
   1  -5  14         90.76         92.69         5.39 o                         
   2  -5  14         31.51         30.62         5.12 o                         
   3  -5  14         49.11         54.90         5.99 o                         
   4  -5  14         33.23         45.24         7.89 o                         
   5  -5  14         61.31         63.43         9.58 o                         
  -9  -4  14         31.82         21.46         7.78 o                         
  -8  -4  14         17.16         16.60         5.17 o                         
  -7  -4  14         62.09         64.20         5.15 o                         
  -6  -4  14         12.07         12.89         4.85 o                         
  -5  -4  14         39.85         39.80         5.79 o                         
  -4  -4  14         82.85         78.08         4.67 o                         
  -3  -4  14        115.05         98.23         4.33 o                         
  -2  -4  14         41.45         45.94         4.02 o                         
  -1  -4  14         95.83         92.24         6.13 o                         
   0  -4  14         12.57          8.43         2.77 o                         
   1  -4  14         13.57         16.50         3.04 o                         
   2  -4  14         56.22         58.96         5.43 o                         
   3  -4  14         29.39         29.66         5.12 o                         
   4  -4  14          6.88          5.53         5.40 o                         
   5  -4  14         19.52         24.62         6.98 o                         
 -10  -3  14         11.75         19.48        17.46 o                         
  -9  -3  14         85.17         77.26         6.20 o                         
  -8  -3  14         88.99         92.03         6.99 o                         
  -7  -3  14         15.65         14.45         3.90 o                         
  -6  -3  14         56.59         56.82         7.10 o                         
  -5  -3  14        150.95        156.14         7.47 o                         
  -4  -3  14        116.10        102.62         7.26 o                         
  -3  -3  14        101.46         90.45         4.22 o                         
  -2  -3  14          9.98          8.67         3.37 o                         
  -1  -3  14        156.66        150.83         6.31 o                         
   0  -3  14         75.16         72.11         3.51 o                         
   1  -3  14         95.90         99.17         5.39 o                         
   2  -3  14        124.43        118.46         6.49 o                         
   3  -3  14          5.14          6.97         4.10 o                         
   4  -3  14         74.83         79.78         6.09 o                         
   5  -3  14         29.78         37.01         6.02 o                         
   6  -3  14         17.05         23.29         7.20 o                         
 -10  -2  14         86.38         95.93        14.39 o                         
  -9  -2  14         17.82         13.51         5.06 o                         
  -8  -2  14         52.80         51.57         5.08 o                         
  -7  -2  14        174.21        173.31         6.94 o                         
  -6  -2  14          0.54          4.27         2.96 o                         
  -5  -2  14         28.91         29.90         2.61 o                         
  -4  -2  14          1.03         -0.36         2.13 o                         
  -3  -2  14         30.81         25.40         2.60 o                         
  -2  -2  14        254.04        237.19         6.89 o                         
  -1  -2  14        561.82        537.80         6.94 o                         
   0  -2  14          7.82         11.39         2.47 o                         
   1  -2  14         20.48         20.55         3.11 o                         
   2  -2  14        116.06        122.65         8.95 o                         
   3  -2  14        149.71        160.83         9.19 o                         
   4  -2  14         11.72         13.79         4.71 o                         
   5  -2  14         40.14         37.55         6.00 o                         
   6  -2  14         30.71         33.34        11.99 o                         
 -10  -1  14         47.12         39.11         7.96 o                         
  -9  -1  14         98.52        113.72        10.16 o                         
  -8  -1  14         28.27         30.72         4.07 o                         
  -7  -1  14        155.51        146.16         5.28 o                         
  -6  -1  14         49.85         49.51         3.25 o                         
  -5  -1  14        382.51        394.17         6.87 o                         
  -4  -1  14         63.77         67.42         3.22 o                         
  -3  -1  14          6.70          7.27         2.28 o                         
  -2  -1  14        445.88        445.40         6.30 o                         
  -1  -1  14        281.06        269.27         4.53 o                         
   0  -1  14         92.71        101.65         4.18 o                         
   1  -1  14        408.25        402.19         7.13 o                         
   2  -1  14        174.00        177.55         6.84 o                         
   3  -1  14         58.32         54.26         4.81 o                         
   4  -1  14          5.50          4.01         4.26 o                         
   5  -1  14         42.71         48.33         5.62 o                         
   6  -1  14         44.09         42.17        12.23 o
[truncated: 77,601 more chars]
