# Supplementary material for: Crystal structure of naltrexone chloride solvates with ethanol, propan-2-ol, and 2-methyl­propan-2-ol
Source: Acta Crystallogr E Crystallogr Commun. 2017 Jun 13;73(Pt 7):1013–20. doi: 10.1107/S205698901700843X (PMC5499280; doi:10.1107/S205698901700843X)
Supplement: Supplementary file 3 [file e-73-01013-IIsup7.hkl]

data_II                                                                         
_shelx_title ' mo_an032916_0m_a.res in P2(1)2(1)2(1)'                           
_shelx_refln_list_code          4                                               
_shelx_F_calc_maximum      177.47                                               
_exptl_crystal_F_000       936.00                                               
_reflns_d_resolution_high  0.7514                                               
                                                                                
loop_                                                                           
 _space_group_symop_operation_xyz                                               
 'x, y, z'                                                                      
 '-x+1/2, -y, z+1/2'                                                            
 '-x, y+1/2, -z+1/2'                                                            
 'x+1/2, -y+1/2, -z'                                                            
                                                                                
_cell_length_a     8.0297                                                       
_cell_length_b    15.5449                                                       
_cell_length_c    17.5601                                                       
_cell_angle_alpha  90.000                                                       
_cell_angle_beta   90.000                                                       
_cell_angle_gamma  90.000                                                       
                                                                                
_shelx_F_squared_multiplier     1.000                                           
                                                                                
loop_                                                                           
 _refln_index_h                                                                 
 _refln_index_k                                                                 
 _refln_index_l                                                                 
 _refln_F_squared_calc                                                          
 _refln_F_squared_meas                                                          
 _refln_F_squared_sigma                                                         
 _refln_observed_status                                                         
   2   0   0       3252.76       2514.15        18.84 o                         
   4   0   0      16579.48      19873.67       145.92 o                         
   6   0   0       5508.40       5419.01        53.50 o                         
   8   0   0          3.77         12.35         7.59 o                         
  10   0   0         37.75         11.42        26.16 o                         
   1   1   0      11011.78      13233.24       541.90 o                         
   2   1   0        362.55        312.24         3.27 o                         
   3   1   0        756.45        780.36         5.56 o                         
   4   1   0        649.64        863.74         6.90 o                         
   5   1   0       4012.81       4337.64        26.31 o                         
   6   1   0         29.22         26.16         2.64 o                         
   7   1   0        214.01        200.89         6.47 o                         
   8   1   0        247.05        241.04         8.19 o                         
   9   1   0         69.04         79.25         7.49 o                         
  10   1   0        357.56        289.56        41.17 o                         
   1   2   0        819.15        798.46         5.23 o                         
   2   2   0       2526.65       3333.81        32.34 o                         
   3   2   0         30.80         59.08         2.16 o                         
   4   2   0       4858.05       4807.93        38.11 o                         
   5   2   0       1647.84       1579.49        11.18 o                         
   6   2   0        110.68         90.50         3.53 o                         
   7   2   0         21.65         13.03         3.73 o                         
   8   2   0         14.75         24.69         4.78 o                         
   9   2   0        358.57        361.54        18.17 o                         
  10   2   0         35.58         50.24        20.18 o                         
   1   3   0        380.23        357.46         3.30 o                         
   2   3   0       2392.44       2181.02        13.88 o                         
   3   3   0        497.58        424.17         4.66 o                         
   4   3   0        172.39        175.90         3.58 o                         
   5   3   0        334.41        355.99         5.00 o                         
   6   3   0        643.94        666.65         7.42 o                         
   7   3   0         37.04         48.70         4.26 o                         
   8   3   0         63.80         60.55         5.37 o                         
   9   3   0         11.47         21.19         6.81 o                         
  10   3   0         20.25         17.22        18.90 o                         
   0   4   0       1566.01       1722.40        16.24 o                         
   1   4   0       1364.94       1436.73         8.82 o                         
   2   4   0       1159.26       1426.93        23.79 o                         
   3   4   0        225.10        183.46         3.61 o                         
   4   4   0       1210.56       1167.75         8.69 o                         
   5   4   0       1301.60       1215.90         9.53 o                         
   6   4   0         79.50        101.26         3.83 o                         
   7   4   0         20.31         27.75         4.11 o                         
   8   4   0        117.84         98.39         5.99 o                         
   9   4   0          4.26         15.72         7.21 o                         
  10   4   0          3.12        -18.40        22.71 o                         
   1   5   0         13.81         10.34         1.26 o                         
   2   5   0       1891.80       1954.38        12.05 o                         
   3   5   0        279.39        394.15         4.66 o                         
   4   5   0         35.74         42.90         2.48 o                         
   5   5   0        168.94        214.50         5.33 o                         
   6   5   0       2576.08       2491.59        18.03 o                         
   7   5   0         23.12         29.55         4.05 o                         
   8   5   0         19.77         14.38         4.88 o                         
   9   5   0        140.01        138.40         9.14 o                         
  10   5   0         50.58         50.54        17.73 o                         
   0   6   0       1395.34       1253.93        13.39 o                         
   1   6   0        827.05        702.81         5.26 o                         
   2   6   0        281.44        323.80         3.65 o                         
   3   6   0          2.39          1.07         1.62 o                         
   4   6   0         11.39         20.86         2.38 o                         
   5   6   0        645.23        617.47         7.38 o                         
   6   6   0         68.24         68.44         4.10 o                         
   7   6   0        116.25        111.64         5.84 o                         
   8   6   0          1.13          3.42         5.73 o                         
   9   6   0         17.39         36.29         7.47 o                         
  10   6   0         14.19         21.44        29.04 o                         
   1   7   0        290.51        397.83         3.92 o                         
   2   7   0        479.75        477.04         8.01 o                         
   3   7   0        157.88        173.19         3.70 o                         
   4   7   0          4.87          1.21         2.30 o                         
   5   7   0       1999.82       1969.97        14.95 o                         
   6   7   0       1064.73       1079.53        11.72 o                         
   7   7   0        159.69        171.29         7.83 o                         
   8   7   0         17.70         20.55         7.53 o                         
   9   7   0         25.20         18.48        10.77 o                         
  10   7   0         52.58         14.74        33.56 o                         
   0   8   0        473.73        407.36         7.43 o                         
   1   8   0         38.21         20.97         1.41 o                         
   2   8   0        273.91        260.01         3.75 o                         
   3   8   0         35.90         32.84         2.26 o                         
   4   8   0         46.13         49.53         2.59 o                         
   5   8   0       2493.44       2505.34        18.49 o                         
   6   8   0        128.11        131.46         5.70 o                         
   7   8   0         86.37         87.10         6.67 o                         
   8   8   0         84.47         78.67         9.24 o                         
   9   8   0         53.54         35.98        12.03 o                         
   1   9   0       1025.12        993.20         9.22 o                         
   2   9   0          9.17         20.25         1.75 o                         
   3   9   0         34.07         21.92         2.38 o                         
   4   9   0        822.64        797.61         8.01 o                         
   5   9   0         83.00         98.79         4.80 o                         
   6   9   0         24.10         22.80         4.75 o                         
   7   9   0          0.09          0.49         6.73 o                         
   8   9   0         35.15         39.81         9.17 o                         
   9   9   0         47.60         32.15        14.62 o                         
   0  10   0       3112.43       2755.99        27.36 o                         
   1  10   0        266.98        254.74         4.89 o                         
   2  10   0         55.50         47.64         2.47 o                         
   3  10   0        153.28        157.65         4.46 o                         
   4  10   0         25.87         33.45         3.06 o                         
   5  10   0          0.28          2.39         4.14 o                         
   6  10   0        262.50        296.05        10.05 o                         
   7  10   0         82.28         83.66         8.28 o                         
   8  10   0          3.73         24.45         9.54 o                         
   9  10   0         57.06         69.54        16.11 o                         
   1  11   0        704.18        697.53         7.86 o                         
   2  11   0        143.66        132.92         3.38 o                         
   3  11   0         24.41         18.21         2.79 o                         
   4  11   0         58.59         58.14         3.95 o                         
   5  11   0        245.46        250.36         8.55 o                         
   6  11   0         74.50         81.23         6.20 o                         
   7  11   0          6.23          5.12         8.20 o                         
   8  11   0        100.98         85.99        12.66 o                         
   9  11   0         36.10         29.90        21.99 o                         
   0  12   0       3590.87       3278.58        32.80 o                         
   1  12   0        759.68        688.20         7.99 o                         
   2  12   0        166.26        152.22         6.20 o                         
   3  12   0        189.23        183.29         4.79 o                         
   4  12   0         98.74        114.61         4.74 o                         
   5  12   0          7.61          2.86         4.02 o                         
   6  12   0        153.36        154.89         7.49 o                         
   7  12   0         37.18         28.23        10.49 o                         
   8  12   0          0.47        -12.49        14.05 o                         
   1  13   0       1032.21        960.26        12.99 o                         
   2  13   0          1.35         -0.90         3.60 o                         
   3  13   0         66.72         46.81         3.93 o                         
   4  13   0         15.12          9.90         3.96 o                         
   5  13   0        143.79        115.77         5.92 o                         
   6  13   0        245.13        273.72        12.34 o                         
   7  13   0         13.55         16.65        10.19 o                         
   8  13   0         77.97         73.52        18.05 o                         
   0  14   0        300.57        255.65        11.90 o                         
   1  14   0        612.96        559.61        12.92 o                         
   2  14   0        477.60        482.33        10.50 o                         
   3  14   0         45.01         38.34         4.55 o                         
   4  14   0        427.95        444.78        12.53 o                         
   5  14   0          4.14         -5.17         6.17 o                         
   6  14   0         22.88         33.93         9.60 o                         
   7  14   0         27.69          9.77        16.33 o                         
   1  15   0        172.20        182.66        11.17 o                         
   2  15   0          0.65          8.52         5.98 o                         
   3  15   0         32.98         42.58         6.44 o                         
   4  15   0          0.02          4.70         5.94 o                         
   5  15   0         22.61         30.52         7.26 o                         
   6  15   0        232.77        251.86        15.71 o                         
   0  16   0          2.10         -0.26         9.35 o                         
   1  16   0        270.90        298.46        13.30 o                         
   2  16   0         49.30         73.94         8.82 o                         
   3  16   0        130.27        140.94        10.98 o                         
   4  16   0        253.59        270.12        15.86 o                         
   5  16   0          5.56          3.10         8.22 o                         
   6  16   0          3.54        -18.95        19.18 o                         
   1  17   0        212.61        189.55        11.16 o                         
   2  17   0         51.01         73.22         8.29 o                         
   3  17   0        114.36        137.93        10.99 o                         
   4  17   0          1.40          8.17         8.40 o                         
   5  17   0         19.04         17.96        11.85 o                         
   6  17   0         50.00         39.29        37.18 o                         
   0  18   0         37.80         49.61        16.71 o                         
   1  18   0         33.01         40.32        17.99 o                         
   2  18   0        100.63        119.70        12.10 o                         
   3  18   0         23.25         40.87         9.19 o                         
   4  18   0          5.29         27.42        15.83 o                         
   5  18   0         37.27         51.25        36.54 o                         
   1  19   0         78.87        111.78        10.84 o                         
   2  19   0          8.26         30.34        15.93 o                         
   3  19   0         36.18         33.19        15.77 o                         
   4  19   0          0.42         -0.48        28.45 o                         
   0  20   0         34.94         61.80        32.62 o                         
   1  20   0        104.71        118.25        23.06 o                         
   2  20   0         15.06        -22.48        28.76 o                         
   1   0   1       5891.85       6235.06       375.46 o                         
   2   0   1      15988.35      16076.75        88.95 o                         
   3   0   1      13359.36      16455.96        85.37 o                         
   4   0   1       1007.29        861.47         6.86 o                         
   5   0   1        141.50        139.33         3.93 o                         
   6   0   1        383.50        461.40         6.32 o                         
   7   0   1       1256.86       1317.34        13.29 o                         
   8   0   1         70.89        108.90         6.00 o                         
   9   0   1        131.41        140.91        10.55 o                         
  10   0   1         62.30         42.71        30.53 o                         
 -10   1   1         14.53          6.82        20.03 o                         
  -9   1   1         23.63         37.03         6.88 o                         
  -8   1   1        178.87        201.58         7.53 o                         
  -7   1   1        299.31        288.92         7.40 o                         
  -6   1   1        444.61        450.30         6.18 o                         
  -5   1   1         77.20        106.06         3.17 o                         
  -4   1   1       7137.30       7912.30        43.60 o                         
  -3   1   1       5126.68       5330.84        28.76 o                         
  -2   1   1      15553.33      16569.57        91.43 o                         
  -1   1   1       2379.14       2816.19        24.78 o                         
   1   1   1       2394.23       2842.82        21.36 o                         
   2   1   1      15807.80      16905.38       100.06 o                         
   3   1   1       5158.89       5365.67        29.79 o                         
   4   1   1       6995.74       7788.04        47.50 o                         
   5   1   1         75.25        105.59         3.30 o                         
   6   1   1        436.13        449.35         6.08 o                         
   7   1   1        297.88        287.03         7.37 o                         
   8   1   1        185.61        204.62         7.97 o                         
   9   1   1         23.82         25.47         6.98 o                         
  10   1   1         14.02         15.00        43.43 o                         
 -10   2   1        176.06        137.82        44.26 o                         
  -9   2   1        144.79        149.17         9.65 o                         
  -8   2   1        232.89        218.96         8.26 o                         
  -7   2   1          3.86          7.95         3.63 o                         
  -6   2   1        296.22        340.47         6.01 o                         
  -5   2   1       1159.89       1157.63         9.12 o                         
  -4   2   1       1398.36       1544.07        10.58 o                         
  -3   2   1       3414.91       3365.75        18.79 o                         
  -2   2   1       2654.19       3081.26        24.91 o                         
  -1   2   1       8475.03       8261.32        45.53 o                         
   0   2   1         60.50         30.91         2.92 o                         
   1   2   1       8486.29       8300.10        44.43 o                         
   2   2   1       2636.89       3079.31        18.68 o                         
   3   2   1       3391.79       3340.03        20.69 o                         
   4   2   1       1414.01       1580.58        10.72 o                         
   5   2   1       1170.17       1166.53         9.62 o                         
   6   2   1        313.37        351.31         5.65 o                         
   7   2   1          4.91          3.35         3.48 o                         
   8   2   1        226.28        211.70         8.00 o                         
   9   2   1        139.77        130.06        10.76 o                         
  10   2   1        178.33        191.61        23.81 o                         
 -10   3   1         35.58         18.51        19.59 o                         
  -9   3   1          9.28          2.74         6.89 o                         
  -8   3   1        150.70        151.60         6.88 o                         
  -7   3   1         16.76         20.60         3.87 o                         
  -6   3   1        137.63        132.79         4.26 o                         
  -5   3   1        500.30        495.87         5.74 o                         
  -4   3   1        820.40        826.36         6.68 o                         
  -3   3   1       2949.94       3047.34        17.29 o                         
  -2   3   1       3210.64       3087.32        20.27 o                         
  -1   3   1       1527.59       1377.24         8.82 o                         
   0   3   1        921.93        835.67         5.37 o                         
   1   3   1       1478.36       1333.62         8.40 o                         
   2   3   1       3258.04       3144.08        18.52 o                         
   3   3   1       2942.97       2981.90        18.39 o                         
   4   3   1        805.35        816.02         6.99 o                         
   5   3   1        489.99        487.13         5.62 o                         
   6   3   1        135.83        132.39         3.93 o                         
   7   3   1         17.70         22.06         3.99 o                         
   8   3   1        146.74        143.68         6.78 o                         
   9   3   1          8.83         14.68         6.64 o                         
  10   3   1         36.41         20.12        32.10 o                         
 -10   4   1         85.63        101.42        32.22 o                         
  -9   4   1         73.27         79.04         8.38 o                         
  -8   4   1          7.80         12.25         5.28 o                         
  -7   4   1        231.04        242.96         7.33 o                         
  -6   4   1        892.64        891.22         9.02 o                         
  -5   4   1       1791.89       1828.62        13.45 o                         
  -4   4   1        111.64        104.39         3.38 o                         
  -3   4   1       2164.06       2012.64        14.05 o                         
  -2   4   1        830.82        708.23         5.99 o                         
  -1   4   1       5150.43       4870.36        27.50 o                         
   0   4   1       2674.63       2282.83        12.78 o                         
   1   4   1       5169.47       4905.35        26.89 o                         
   2   4   1        835.88        707.18         5.45 o                         
   3   4   1       2135.21       1978.89        12.18 o                         
   4   4   1        113.70        107.22         3.22 o                         
   5   4   1       1773.14       1797.28        12.58 o                         
   6   4   1        881.63        875.56         8.99 o                         
   7   4   1        241.21        246.93         7.69 o                         
   8   4   1          9.26         11.44         4.62 o                         
   9   4   1         77.07         76.26         8.08 o                         
  10   4   1         89.47        124.40        22.25 o                         
 -10   5   1         46.24         19.56        12.53 o                         
  -9   5   1         18.89         28.77        10.91 o                         
  -8   5   1        123.46        121.78         7.29 o                         
  -7   5   1         83.31        101.04         5.08 o                         
  -6   5   1         31.97         40.08         3.53 o                         
  -5   5   1        300.67        291.11         5.70 o                         
  -4   5   1        307.13        349.76         5.42 o                         
  -3   5   1        160.64        148.51         3.68 o                         
  -2   5   1        185.43        177.97         2.65 o                         
  -1   5   1       6982.25       7032.97        35.27 o                         
   0   5   1         25.01         47.58         1.69 o                         
   1   5   1       6973.10       7089.93        38.52 o                         
   2   5   1        192.37        184.98         3.32 o                         
   3   5   1        165.12        148.93         3.34 o                         
   4   5   1        317.13        361.48         4.65 o                         
   5   5   1        301.73        295.47         4.77 o                         
   6   5   1         33.86         41.30         3.01 o                         
   7   5   1         81.84        100.51         4.88 o                         
   8   5   1        121.15        111.77         6.19 o                         
   9   5   1         18.18         23.62         8.39 o                         
  10   5   1         45.67         54.26        29.94 o                         
 -10   6   1         15.63         15.23        55.37 o                         
  -9   6   1        317.72        337.18        25.32 o                         
  -8   6   1         26.55         35.42         7.03 o                         
  -7   6   1         12.68         14.02         5.21 o                         
  -6   6   1        985.97        945.26        11.43 o                         
  -5   6   1        215.71        216.57         5.77 o                         
  -4   6   1         91.01        101.34         3.46 o                         
  -3   6   1       1680.25       1625.54        10.85 o                         
  -2   6   1       4675.24       4904.65        26.82 o                         
  -1   6   1         62.23         76.00         1.90 o                         
   0   6   1       1887.26       1767.98        12.83 o                         
   1   6   1         60.00         78.15         2.41 o                         
   2   6   1       4677.55       4901.42        26.87 o                         
   3   6   1       1675.84       1613.88        11.30 o                         
   4   6   1         90.41         93.38         2.85 o                         
   5   6   1        218.12        214.98         4.56 o                         
   6   6   1        985.45        929.73         8.66 o                         
   7   6   1         15.61         13.14         3.67 o                         
   8   6   1         26.74         29.64         4.30 o                         
   9   6   1        320.67        321.42        16.47 o                         
  10   6   1         15.56        -26.33        30.48 o                         
 -10   7   1         30.82         30.41        25.19 o                         
  -9   7   1          9.94         13.84        13.22 o                         
  -8   7   1         14.16         14.91         7.56 o                         
  -7   7   1        480.26        467.82        11.22 o                         
  -6   7   1        409.95        409.17         8.29 o                         
  -5   7   1        533.50        521.65         7.81 o                         
  -4   7   1         18.21         22.57         2.64 o                         
  -3   7   1         48.63         22.45         1.86 o                         
  -2   7   1       1660.80       1637.71        10.68 o                         
  -1   7   1       2759.80       2637.09        14.86 o                         
   0   7   1        773.59        763.53         7.03 o                         
   1   7   1       2716.20       2591.50        15.04 o                         
   2   7   1       1648.89       1633.92        11.06 o                         
   3   7   1         47.07         26.42         2.08 o                         
   4   7   1         18.05         20.26         2.42 o                         
   5   7   1        548.15        526.52         7.48 o                         
   6   7   1        411.83        417.01         8.30 o                         
   7   7   1        479.06        445.56        10.46 o                         
   8   7   1         14.43         19.75         7.30 o                         
   9   7   1         10.21         11.62        10.83 o                         
  10   7   1         30.94          8.07        33.26 o                         
  -9   8   1         78.13         89.73        13.12 o                         
  -8   8   1         20.58         27.98         8.45 o                         
  -7   8   1         94.23        107.99         6.90 o                         
  -6   8   1         65.19         75.61         4.92 o                         
  -5   8   1        197.44        201.09         5.88 o                         
  -4   8   1        152.82        144.62         3.80 o                         
  -3   8   1        334.32        312.72         4.46 o                         
  -2   8   1        115.13        125.63         2.95 o                         
  -1   8   1        281.52        302.34         3.32 o                         
   0   8   1         80.61         60.26         2.44 o                         
   1   8   1        285.01        312.02         3.55 o                         
   2   8   1        114.96        117.66         2.94 o                         
   3   8   1        338.16        315.96         4.75 o                         
   4   8   1        149.19        136.38         4.43 o                         
   5   8   1        200.81        218.76         6.25 o                         
   6   8   1         64.04         78.18         4.91 o                         
   7   8   1         91.68         81.25         6.87 o                         
   8   8   1         21.92         19.79         8.22 o                         
   9   8   1         72.89         73.12        12.62 o                         
  -9   9   1         67.20         66.64        14.60 o                         
  -8   9   1         78.25         89.94         9.94 o                         
  -7   9   1         49.07         50.57         6.82 o                         
  -6   9   1        188.27        196.31         7.02 o                         
  -5   9   1        220.73        226.70         6.95 o                         
  -4   9   1        122.02        140.53         4.06 o                         
  -3   9   1       3019.68       2878.57        18.11 o                         
  -2   9   1        174.32        192.94         3.46 o                         
  -1   9   1        271.28        274.21         4.63 o                         
   0   9   1        265.65        255.96         4.41 o                         
   1   9   1        293.60        285.88         5.00 o                         
   2   9   1        181.48        199.07         3.72 o                         
   3   9   1       3011.58       2871.64        18.24 o                         
   4   9   1        123.44        139.48         4.08 o                         
   5   9   1        225.63        214.05         6.61 o                         
   6   9   1        183.32        196.88         6.82 o                         
   7   9   1         52.22         70.78         7.69 o                         
   8   9   1         79.66        107.50        10.57 o                         
   9   9   1         64.44         37.89        14.95 o                         
  -9  10   1         36.65         11.92        15.27 o                         
  -8  10   1        215.95        210.90        12.57 o                         
  -7  10   1        106.43        113.71         8.37 o                         
  -6  10   1        130.51        155.41         7.20 o                         
  -5  10   1        465.83        464.49         9.14 o                         
  -4  10   1        321.82        307.19         5.96 o                         
  -3  10   1         37.39         33.66         2.54 o                         
  -2  10   1         86.87         86.60         3.07 o                         
  -1  10   1        475.28        436.49         5.77 o                         
   0  10   1        243.60        240.97         4.57 o                         
   1  10   1        474.50        435.76         6.89 o                         
   2  10   1         83.36         83.50         2.94 o                         
   3  10   1         35.55         35.37         2.74 o                         
   4  10   1        326.11        289.97         5.91 o                         
   5  10   1        460.39        439.54         7.60 o                         
   6  10   1        137.99        152.12         6.48 o                         
   7  10   1        108.71        112.32         8.75 o                         
   8  10   1        206.63        220.47        13.82 o                         
   9  10   1         38.62         26.17        15.75 o                         
  -9  11   1         24.05          1.44        19.92 o                         
  -8  11   1        108.55        117.75        11.88 o                         
  -7  11   1         23.26         21.49         9.18 o                         
  -6  11   1        201.73        231.98         8.48 o                         
  -5  11   1        160.11        157.62         6.31 o                         
  -4  11   1         12.90         11.33         3.39 o                         
  -3  11   1        740.12        692.72         6.84 o                         
  -2  11   1        667.35        649.25         6.16 o                         
  -1  11   1        246.21        244.67         5.33 o                         
   0  11   1       3258.50       3070.69        22.56 o                         
   1  11   1        236.69        240.24         5.66 o                         
   2  11   1        684.89        662.21         6.37 o                         
   3  11   1        735.85        683.81         7.56 o                         
   4  11   1         13.74          6.23         3.49 o                         
   5  11   1        166.91        158.64         7.63 o                         
   6  11   1        196.06        217.12         9.53 o                         
   7  11   1         21.50         13.39         8.49 o                         
   8  11   1        111.50        126.98        15.18 o                         
   9  11   1         24.37         25.71        22.70 o                         
  -8  12   1        133.40        148.39        16.77 o                         
  -7  12   1          7.05          0.77         9.32 o                         
  -6  12   1         65.78         59.41         6.65 o                         
  -5  12   1        204.72        167.23         6.60 o                         
  -4  12   1        395.97        362.50        12.34 o                         
  -3  12   1        139.17        148.64         4.52 o                         
  -2  12   1        123.28        120.21         4.37 o                         
  -1  12   1        847.72        830.26         8.79 o                         
   0  12   1       1481.75       1432.24        12.55 o                         
   1  12   1        848.21        810.24         9.43 o                         
   2  12   1        122.21        114.85         3.79 o                         
   3  12   1        139.28        152.45         5.52 o                         
   4  12   1        410.11        362.43         7.82 o                         
   5  12   1        203.81        169.61         6.15 o                         
   6  12   1         65.38         54.98         6.96 o                         
   7  12   1          6.95         -9.03         9.03 o                         
   8  12   1        131.74        155.90        17.03 o                         
  -8  13   1         24.19         20.74        18.66 o                         
  -7  13   1         51.63         41.24        10.31 o                         
  -6  13   1         19.23         -1.50         7.52 o                         
  -5  13   1         26.44         27.20         5.71 o                         
  -4  13   1        606.52        608.32         9.47 o                         
  -3  13   1        223.42        213.91         6.05 o                         
  -2  13   1        702.50        663.02        10.48 o                         
  -1  13   1          9.44          9.49         3.80 o                         
   0  13   1         92.85         75.24         3.87 o                         
   1  13   1          9.70          9.47         3.67 o                         
   2  13   1        707.28        665.12        11.02 o                         
   3  13   1        224.75        205.62         6.31 o                         
   4  13   1        603.47        613.68         9.73 o                         
   5  13   1         26.03         32.23         9.19 o                         
   6  13   1         21.10         20.55         7.83 o                         
   7  13   1         52.23         56.88        10.35 o                         
   8  13   1         23.57         24.25        16.74 o                         
  -7  14   1         30.18         79.68        18.63 o                         
  -6  14   1         34.74         33.72         9.32 o                         
  -5  14   1         71.67         87.62         7.44 o                         
  -4  14   1        118.84        142.26         7.84 o                         
  -3  14   1        317.26        321.70         8.80 o                         
  -2  14   1        116.56        132.70         6.75 o                         
  -1  14   1        264.71        248.63        11.34 o                         
   0  14   1         58.87         55.94         5.03 o                         
   1  14   1        266.54        258.50         8.91 o                         
   2  14   1        115.24        124.10         7.38 o                         
   3  14   1        312.52        317.96        10.79 o                         
   4  14   1        115.03        118.84         6.12 o                         
   5  14   1         74.30         91.58         6.89 o                         
   6  14   1         35.44          8.01         9.58 o                         
   7  14   1         28.69         32.80        17.40 o                         
  -7  15   1         95.68         43.98        33.33 o                         
  -6  15   1         57.47         69.73        13.81 o                         
  -5  15   1         27.07         31.53        10.64 o                         
  -4  15   1        134.10        141.72         7.98 o                         
  -3  15   1        299.07        281.48        11.17 o                         
  -2  15   1        234.67        248.29        10.52 o                         
  -1  15   1         29.94         21.09         6.01 o                         
   0  15   1         97.39         96.24         6.27 o                         
   1  15   1         28.44         42.60         6.10 o                         
   2  15   1        224.16        237.73        10.04 o                         
   3  15   1        291.45        292.37        12.07 o                         
   4  15   1        134.85        155.40         7.51 o                         
   5  15   1         27.55         52.84        11.54 o                         
   6  15   1         55.30         70.82        13.09 o                         
   7  15   1         96.57         56.77        42.66 o                         
  -6  16   1        175.00        198.12        36.84 o                         
  -5  16   1         15.01         17.43        11.71 o                         
  -4  16   1         93.88        107.18         9.36 o                         
  -3  16   1        165.54        194.42        11.37 o                         
  -2  16   1         97.68        104.29         6.99 o                         
  -1  16   1         86.36        117.92         9.02 o                         
   0  16   1         25.19         30.95         5.87 o                         
   1  16   1         87.38        102.44         7.78 o                         
   2  16   1         98.78         97.47         8.14 o                         
   3  16   1        161.49        146.67         9.41 o                         
   4  16   1         93.70        114.02        13.61 o                         
   5  16   1         14.82          6.48         8.51 o                         
   6  16   1        171.56        186.00        21.52 o                         
  -6  17   1         88.03        100.65        38.79 o                         
  -5  17   1          7.37        -16.39        16.39 o                         
  -4  17   1          5.74         10.63        10.25 o                         
  -3  17   1         22.01         36.77        10.71 o                         
  -2  17   1        144.69        168.79        11.91 o                         
  -1  17   1        286.00        377.68        14.69 o                         
   0  17   1        123.13        108.46         8.01 o                         
   1  17   1        282.62        301.85        13.09 o                         
   2  17   1        140.58        148.87         9.31 o                         
   3  17   1         24.21         51.57         8.82 o                         
   4  17   1          6.21          1.21         9.97 o                         
   5  17   1          7.21          1.75        17.37 o                         
   6  17   1         91.71        144.16        39.29 o                         
  -5  18   1         69.07         75.07        35.64 o                         
  -4  18   1          6.87          1.40        15.23 o                         
  -3  18   1         39.07         51.61         9.49 o                         
  -2  18   1         31.93         22.31        16.21 o                         
  -1  18   1         20.89         20.28        14.67 o                         
   0  18   1         34.94         46.61        10.03 o                         
   1  18   1         21.26         29.74        10.57 o                         
   2  18   1         32.07         25.66        14.12 o                         
   3  18   1         38.65         45.07        12.51 o                         
   4  18   1          6.82         13.02        14.19 o                         
   5  18   1         67.42         31.89        34.80 o                         
  -4  19   1         88.25         75.11        26.51 o                         
  -3  19   1        111.27        105.89        18.29 o                         
  -2  19   1          8.79         39.32        15.90 o                         
  -1  19   1        164.90        211.36        14.62 o                         
   0  19   1         34.39         36.83        10.49 o                         
   1  19   1        155.67        190.66        12.37 o                         
   2  19   1          8.68         -4.68        14.87 o                         
   3  19   1        116.42        130.08        17.72 o                         
   4  19   1         88.85        101.78        31.75 o                         
  -2  20   1          1.55         10.00        20.20 o                         
  -1  20   1         54.58         88.66        21.17 o                         
   0  20   1         80.81         53.16        24.48 o                         
   1  20   1         54.07         31.32        24.19 o                         
   2  20   1          1.45          2.37        24.27 o                         
   1   0   2      10286.98       9049.13        57.90 o                         
   2   0   2       7288.79       8007.85        47.59 o                         
   3   0   2        989.83       1089.60         7.53 o                         
   4   0   2       4922.57       5341.46        31.13 o                         
   5   0   2          8.60         13.71         2.23 o                         
   6   0   2          6.45         19.68         2.60 o                         
   7   0   2         81.58         85.56         4.31 o                         
   8   0   2        227.22        216.62         8.19 o                         
   9   0   2        258.25        206.47        10.23 o                         
  10   0   2          9.13        -26.94        33.88 o                         
 -10   1   2          4.79          0.30        41.15 o                         
  -9   1   2         24.99         15.16         6.69 o                         
  -8   1   2        215.92        223.36         7.92 o                         
  -7   1   2        333.78        338.28         7.49 o                         
  -6   1   2        865.34        894.76         8.29 o                         
  -5   1   2        322.08        305.33         4.38 o                         
  -4   1   2        659.72        689.07         6.10 o                         
  -3   1   2        335.86        318.38         3.77 o                         
  -2   1   2       4523.91       4602.13        29.06 o                         
  -1   1   2       5816.23       5950.60        36.63 o                         
   1   1   2       5797.80       5924.19        35.09 o                         
   2   1   2       4494.77       4602.09        26.98 o                         
   3   1   2        337.59        329.77         4.10 o                         
   4   1   2        678.76        722.75         6.39 o                         
   5   1   2        319.91        300.75         4.62 o                         
   6   1   2        885.95        905.81         8.52 o                         
   7   1   2        332.37        310.36         6.97 o                         
   8   1   2        216.79        208.18         7.62 o                         
   9   1   2         25.62          3.40         8.11 o                         
  10   1   2          4.19        -12.97        16.24 o                         
 -10   2   2          0.86         -7.03        18.92 o                         
  -9   2   2        226.30        211.44        10.87 o                         
  -8   2   2         21.36         22.75         4.78 o                         
  -7   2   2         65.72         62.33         4.12 o                         
  -6   2   2        523.81        506.52         6.62 o                         
  -5   2   2        157.22        155.92         3.61 o                         
  -4   2   2       1124.11       1146.23         8.24 o                         
  -3   2   2       1374.57       1422.79        10.58 o                         
  -2   2   2       2884.97       2989.26        19.49 o                         
  -1   2   2       3406.98       2801.27        16.58 o                         
   0   2   2       3035.35       3871.13        24.44 o                         
   1   2   2       3467.15       2866.95        19.11 o                         
   2   2   2       2945.98       3061.57        17.41 o                         
   3   2   2       1391.58       1446.53        10.20 o                         
   4   2   2       1102.92       1127.60         9.13 o                         
   5   2   2        149.66        141.15         3.86 o                         
   6   2   2        525.42        516.52         6.61 o                         
   7   2   2         68.47         64.84         4.03 o                         
   8   2   2         23.21         25.78         4.70 o                         
   9   2   2        228.54        222.79        10.36 o                         
  10   2   2          0.76        -14.92        14.92 o                         
 -10   3   2        154.54        190.15        35.47 o                         
  -9   3   2        108.26         96.88         8.64 o                         
  -8   3   2         59.87         80.64         6.20 o                         
  -7   3   2         69.02         66.49         4.54 o                         
  -6   3   2         67.73         70.94         3.82 o                         
  -5   3   2        206.97        192.45         4.12 o                         
  -4   3   2       1390.41       1405.33         9.88 o                         
  -3   3   2        764.18        705.09         5.94 o                         
  -2   3   2       2348.04       2224.04        14.60 o                         
  -1   3   2       2353.10       2245.41        14.80 o                         
   0   3   2        270.53        175.51         2.63 o                         
   1   3   2       2342.81       2211.01        12.74 o                         
   2   3   2       2328.33       2216.57        14.04 o                         
   3   3   2        774.01        724.89         6.23 o                         
   4   3   2       1406.83       1402.23         9.98 o                         
   5   3   2        200.00        185.73         4.02 o                         
   6   3   2         67.57         69.38         3.21 o                         
   7   3   2         67.85         61.55         4.07 o                         
   8   3   2         55.92         72.85         5.15 o                         
   9   3   2        107.36         98.06         8.27 o                         
  10   3   2        159.91        157.44        18.94 o                         
 -10   4   2         57.01        116.66        32.96 o                         
  -9   4   2         17.42         20.32         7.53 o                         
  -8   4   2          8.51         -1.30         5.03 o                         
  -7   4   2        121.22        125.18         5.85 o                         
  -6   4   2        494.21        462.69         6.91 o                         
  -5   4   2        130.64        122.44         3.54 o                         
  -4   4   2        777.11        712.79         6.01 o                         
  -3   4   2        637.65        601.42         5.67 o                         
  -2   4   2       1639.12       1576.54        10.34 o                         
  -1   4   2       3050.84       2998.55        18.08 o                         
   0   4   2       1387.16       1589.97         9.90 o                         
   1   4   2       3059.43       2992.97        17.59 o                         
   2   4   2       1659.50       1600.02        11.23 o                         
   3   4   2        659.32        630.37         5.52 o                         
   4   4   2        793.64        732.47         6.65 o                         
   5   4   2        123.35        119.95         3.49 o                         
   6   4   2        479.86        453.21         6.74 o                         
   7   4   2        120.48        133.58         5.19 o                         
   8   4   2          8.03          6.00         4.59 o                         
   9   4   2         17.45         27.33         7.32 o                         
  10   4   2         58.27         76.11        16.75 o                         
 -10   5   2         87.45         91.73        18.49 o                         
  -9   5   2        230.69        234.45        15.53 o                         
  -8   5   2          7.53         -0.14         5.67 o                         
  -7   5   2        265.80        243.37         7.59 o                         
  -6   5   2        493.01        458.45         7.19 o                         
  -5   5   2        375.87        370.54         6.36 o                         
  -4   5   2        723.78        726.43         7.21 o                         
  -3   5   2        261.45        252.15         4.24 o                         
  -2   5   2        246.63        276.34         3.67 o                         
  -1   5   2        625.06        709.13         6.55 o                         
   0   5   2        765.50        602.36         4.79 o                         
   1   5   2        631.31        726.23         6.21 o                         
   2   5   2        247.33        277.58         3.77 o                         
   3   5   2        254.74        253.89         3.90 o                         
   4   5   2        724.33        718.39         6.45 o                         
   5   5   2        356.32        345.49         5.07 o                         
   6   5   2        487.17        447.67         6.73 o                         
   7   5   2        278.00        276.14         7.60 o                         
   8   5   2          6.85          1.37         4.91 o                         
   9   5   2        234.65        261.29        11.85 o                         
  10   5   2         89.05         53.23        23.04 o                         
 -10   6   2         28.92         15.34        31.02 o                         
  -9   6   2          0.10         -0.37        15.57 o                         
  -8   6   2          1.49         -7.64         7.64 o                         
  -7   6   2        218.40        242.83         8.95 o                         
  -6   6   2        375.19        366.29         8.81 o                         
  -5   6   2        186.28        170.38         5.28 o                         
  -4   6   2        890.27        823.52         8.50 o                         
  -3   6   2        141.98        118.28         4.19 o                         
  -2   6   2        893.44        868.36         6.31 o                         
  -1   6   2       6756.98       6863.96        35.71 o                         
   0   6   2          0.82          0.69         1.22 o                         
   1   6   2       6804.97       6931.52        39.19 o                         
   2   6   2        887.67        868.57         6.37 o                         
   3   6   2        138.28        111.70         3.19 o                         
   4   6   2        893.52        827.83         7.37 o                         
   5   6   2        175.27        170.15         4.33 o                         
   6   6   2        378.07        381.52         6.18 o                         
   7   6   2        214.16        240.15         6.68 o                         
   8   6   2          1.72         -2.16         4.26 o                         
   9   6   2          0.04          4.12         6.05 o                         
  10   6   2         28.23         19.15        16.70 o                         
 -10   7   2         23.94         86.58        32.89 o                         
  -9   7   2        256.91        278.87        14.90 o                         
  -8   7   2         19.71         19.61         7.80 o                         
  -7   7   2        296.41        287.32        10.06 o                         
  -6   7   2         19.29         29.26         4.48 o                         
  -5   7   2        989.61        980.91        10.26 o                         
  -4   7   2        627.91        628.44         7.43 o                         
  -3   7   2        471.97        489.30         5.04 o                         
  -2   7   2       1483.46       1457.59         9.08 o                         
  -1   7   2        179.52        189.73         2.95 o                         
   0   7   2        978.05       1003.77         6.62 o                         
   1   7   2        177.27        192.81         3.20 o                         
   2   7   2       1493.52       1466.48         9.95 o                         
   3   7   2        455.45        467.89         5.43 o                         
   4   7   2        630.13        635.69         6.43 o                         
   5   7   2       1020.43       1022.74         9.11 o                         
   6   7   2         18.12         23.60         2.90 o                         
   7   7   2        295.22        261.69         6.75 o                         
   8   7   2         19.09          8.06         4.26 o                         
   9   7   2        249.39        293.92        28.52 o                         
  10   7   2         24.10         49.10        36.34 o                         
  -9   8   2        164.09        166.20        15.54 o                         
  -8   8   2        110.11        104.35         9.48 o                         
  -7   8   2        241.72        236.23         8.75 o                         
  -6   8   2         57.23         65.40         4.94 o                         
  -5   8   2        277.76        271.69         6.65 o                         
  -4   8   2       1723.59       1654.95        12.35 o                         
  -3   8   2       2305.03       2304.48        15.73 o                         
  -2   8   2        759.35        690.77         5.40 o                         
  -1   8   2        531.75        489.61         4.30 o                         
   0   8   2        429.33        415.24         4.33 o                         
   1   8   2        544.56        507.03         5.40 o                         
   2   8   2        773.52        712.77         6.73 o                         
   3   8   2       2297.79       2314.67        15.52 o                         
   4   8   2       1714.75       1626.84        12.42 o                         
   5   8   2        296.38        280.71         5.75 o                         
   6   8   2         57.49         62.81         4.57 o                         
   7   8   2        250.82        257.13         9.28 o                         
   8   8   2        109.13        100.26         8.80 o                         
   9   8   2        161.00        164.07        13.72 o                         
  -9   9   2         24.03         26.94        15.12 o                         
  -8   9   2         88.93        100.82        10.13 o                         
  -7   9   2        168.93        186.81         8.72 o                         
  -6   9   2         77.76         73.85         5.52 o                         
  -5   9   2        307.98        291.43         7.46 o                         
  -4   9   2        248.39        250.13         5.21 o                         
  -3   9   2         12.62         16.62         1.97 o                         
  -2   9   2         27.28         21.15         1.73 o                         
  -1   9   2         15.72         22.47         1.55 o                         
   0   9   2        880.95        880.44         7.71 o                         
   1   9   2         15.53         19.92         1.96 o                         
   2   9   2         29.05         23.34         1.94 o                         
   3   9   2         14.07         15.43         2.30 o                         
   4   9   2        239.25        247.93         5.51 o                         
   5   9   2        302.82        284.60         6.32 o                         
   6   9   2         80.73         71.83         5.05 o                         
   7   9   2        165.72        162.26         8.34 o                         
   8   9   2         89.93        104.37        11.17 o                         
   9   9   2         25.15         62.11        15.08 o                         
  -9  10   2         26.87         36.54        18.59 o                         
  -8  10   2         77.10         80.80        10.68 o                         
  -7  10   2         80.32         93.19        12.48 o                         
  -6  10   2        180.89        195.17         7.40 o                         
  -5  10   2        317.17        332.46         8.54 o                         
  -4  10   2        355.16        367.04         6.68 o                         
  -3  10   2        301.30        270.95         4.53 o                         
  -2  10   2        586.05        542.31         5.42 o                         
  -1  10   2         46.33         50.14         3.17 o                         
   0  10   2        155.56        151.63         4.08 o                         
   1  10   2         40.57         34.42         1.91 o                         
   2  10   2        580.64        537.72         5.74 o                         
   3  10   2        308.52        281.94         5.82 o                         
   4  10   2        347.87        356.38         6.33 o                         
   5  10   2        314.30        323.00         7.20 o                         
   6  10   2        188.65        203.74         7.62 o                         
   7  10   2         75.95         89.88         9.33 o                         
   8  10   2         79.46         78.88        11.52 o                         
   9  10   2         28.20         12.57        20.89 o                         
  -9  11   2         29.70         25.08        25.15 o                         
  -8  11   2         30.70         57.79        11.08 o                         
  -7  11   2         42.67         61.77         9.22 o                         
  -6  11   2        192.68        183.66         8.57 o                         
  -5  11   2        333.09        329.29         8.68 o                         
  -4  11   2        380.55        399.44         7.41 o                         
  -3  11   2        172.14        145.16         3.92 o                         
  -2  11   2         23.89         23.99         2.22 o                         
  -1  11   2        562.97        536.46         6.49 o                         
   0  11   2        220.89        202.88         5.03 o                         
   1  11   2        560.31        530.19         7.37 o                         
   2  11   2         23.56         29.68         2.44 o                         
   3  11   2        169.69        146.13         4.58 o                         
   4  11   2        377.50        390.18         7.38 o                         
   5  11   2        332.15        312.81         7.39 o                         
   6  11   2        199.82        173.38         7.92 o                         
   7  11   2         43.38         26.60         8.69 o                         
   8  11   2         30.17         24.86        12.16 o                         
   9  11   2         30.93        -24.61        24.61 o                         
  -8  12   2        113.59        109.86        16.85 o                         
  -7  12   2         18.97         23.62         9.74 o                         
  -6  12   2        144.11        149.02         7.48 o                         
  -5  12   2        257.31        252.24         8.07 o                         
  -4  12   2        518.32        506.57         8.44 o                         
  -3  12   2        240.91        205.28         4.89 o                         
  -2  12   2        711.52        663.38         7.04 o                         
  -1  12   2       1878.69       1818.26        14.39 o                         
   0  12   2         86.41         89.48         3.64 o                         
   1  12   2       1865.56       1829.96        15.65 o                         
   2  12   2        732.93        684.89         6.97 o                         
   3  12   2        236.68        206.45         5.39 o                         
   4  12   2        496.16        489.53         8.34 o                         
   5  12   2        261.01        263.63         8.60 o                         
   6  12   2        140.86        154.88         7.83 o                         
   7  12   2         18.49         36.38         9.37 o                         
   8  12   2        115.11        131.88        16.86 o                         
  -8  13   2        144.07        163.25        25.93 o                         
  -7  13   2         64.39         80.06        11.30 o                         
  -6  13   2        124.25        127.94        12.04 o                         
  -5  13   2        259.10        258.67         8.45 o                         
  -4  13   2        225.06        208.41         6.81 o                         
  -3  13   2        485.27        439.08         7.06 o                         
  -2  13   2       1418.20       1346.70        24.37 o                         
  -1  13   2       1553.63       1482.99        21.86 o                         
   0  13   2        854.49        850.33        19.10 o                         
   1  13   2       1555.29       1483.73        15.22 o                         
   2  13   2       1422.96       1343.61        15.08 o                         
   3  13   2        481.84        458.09        15.83 o                         
   4  13   2        235.23        223.46         8.88 o                         
   5  13   2        255.56        256.77         9.13 o                         
   6  13   2        116.50        121.04         8.65 o                         
   7  13   2         65.34         82.42        13.11 o                         
   8  13   2        145.65        101.93        18.51 o                         
  -7  14   2         25.88         13.21        35.07 o                         
  -6  14   2        126.82        145.90        10.98 o                         
  -5  14   2          0.99         11.71         6.72 o                         
  -4  14   2        183.76        174.23         7.08 o                         
  -3  14   2        460.20        451.19         8.61 o                         
  -2  14   2        264.52        232.43         8.51 o                         
  -1  14   2         44.13         40.86         4.83 o                         
   0  14   2        380.10        352.26        12.66 o                         
   1  14   2         43.24         49.07         6.05 o                         
   2  14   2        259.27        259.83        13.68 o                         
   3  14   2        457.85        433.50        11.26 o                         
   4  14   2        192.64        186.60         7.03 o                         
   5  14   2          0.98          0.96         6.20 o                         
   6  14   2        122.02        160.61        10.67 o                         
   7  14   2         25.64         41.58        21.68 o                         
  -7  15   2         55.59         29.48        33.36 o                         
  -6  15   2        142.48        184.50        16.52 o                         
  -5  15   2         66.62         75.96        12.95 o                         
  -4  15   2        251.06        259.75        11.80 o                         
  -3  15   2         95.28         97.21         7.59 o                         
  -2  15   2         44.68         36.62         5.60 o                         
  -1  15   2         55.72         50.25         5.64 o                         
   0  15   2        169.40        151.38        10.41 o                         
   1  15   2         55.17         55.02         6.01 o                         
   2  15   2         44.22         32.03         6.22 o                         
   3  15   2         97.12         98.86         6.38 o                         
   4  15   2        253.85        284.29        15.56 o                         
   5  15   2         67.99         63.23         8.94 o                         
   6  15   2        137.53        149.47        13.10 o                         
   7  15   2         54.28         57.92        25.40 o                         
  -6  16   2         53.44         72.25        33.66 o                         
  -5  16   2        140.27        147.53        14.76 o                         
  -4  16   2         87.42         95.62        18.38 o                         
  -3  16   2         32.34         53.11         8.16 o                         
  -2  16   2        144.09        170.21         9.60 o                         
  -1  16   2        151.37        130.88         9.42 o                         
   0  16   2        190.19        173.66        10.90 o                         
   1  16   2        151.76        140.69         8.45 o                         
   2  16   2        139.43        152.05         8.76 o                         
   3  16   2         28.96         48.88         7.83 o                         
   4  16   2         89.37        108.73         9.75 o                         
   5  16   2        143.12        128.39        23.31 o                         
   6  16   2         54.37         59.22        11.13 o                         
  -6  17   2         22.84         59.29        37.65 o                         
  -5  17   2          8.13          3.98        19.24 o                         
  -4  17   2         25.47          3.52        13.40 o                         
  -3  17   2         28.77         35.80         9.98 o                         
  -2  17   2         52.93         56.17        10.57 o                         
  -1  17   2         13.71         36.73         9.13 o                         
   0  17   2         90.66         98.17        10.09 o                         
   1  17   2         13.17         18.87         7.26 o                         
   2  17   2         53.56         38.97         9.26 o                         
   3  17   2         26.72         38.26         8.41 o                         
   4  17   2         25.06         55.74        11.43 o                         
   5  17   2          7.84         14.06        21.88 o                         
  -5  18   2         38.40         29.37        59.40 o                         
  -4  18   2          9.31         16.27        15.94 o                         
  -3  18   2        200.45        219.11        16.27 o                         
  -2  18   2         21.42         38.03        10.01 o                         
  -1  18   2        217.52        239.41        14.53 o                         
   0  18   2         41.28         52.70         9.22 o                         
   1  18   2        220.54        234.51        16.66 o                         
   2  18   2         20.15         20.27         9.92 o                         
   3  18   2        209.69        210.34        16.54 o                         
   4  18   2          9.49          4.57        18.82 o                         
   5  18   2         36.79          9.04        33.96 o                         
  -4  19   2         20.18         28.23        35.35 o                         
  -3  19   2         41.65         60.66        18.65 o                         
  -2  19   2         16.39         58.89        16.12 o                         
  -1  19   2         25.21         49.62        11.80 o                         
   0  19   2          2.59         14.82        10.47 o                         
   1  19   2         25.22         31.68        11.56 o                         
   2  19   2         16.79          9.85        17.86 o                         
   3  19   2         43.95         44.07        40.68 o                         
   4  19   2         19.60         44.38        28.79 o                         
  -2  20   2          9.30         39.50        20.86 o                         
  -1  20   2         46.56        108.62        23.55 o                         
   0  20   2         33.88         55.34        24.62 o                         
   1  20   2         42.23         32.85        24.84 o                         
   2  20   2          9.79        -15.51        35.77 o                         
   1   0   3        507.87        402.02         4.56 o                         
   2   0   3      31495.32      32537.68       192.11 o                         
   3   0   3        171.28        155.70         3.16 o                         
   4   0   3          2.55        134.15        14.20 o                         
   5   0   3       1560.80       1577.94        11.43 o                         
   6   0   3          7.41          7.26         2.34 o                         
   7   0   3          0.07         -1.93         3.25 o                         
   8   0   3        401.95        307.91         8.28 o                         
   9   0   3         25.99         24.61         8.27 o                         
  10   0   3         65.31         65.29        18.00 o                         
 -10   1   3          8.17         24.42        16.04 o                         
  -9   1   3        109.65         92.02         9.87 o                         
  -8   1   3        244.71        201.47         7.64 o                         
  -7   1   3        183.18        160.36         5.23 o                         
  -6   1   3        240.71        218.43         4.64 o                         
  -5   1   3        156.51        164.43         3.70 o                         
  -4   1   3       1604.66       1662.89        11.87 o                         
  -3   1   3        293.47        331.80         4.35 o                         
  -2   1   3       1982.96       2236.55        16.52 o                         
  -1   1   3       2083.22       1986.00        13.88 o                         
   0   1   3        368.86        523.38         5.57 o                         
   1   1   3       2065.35       1963.27        14.07 o                         
   2   1   3       1942.62       2195.48        14.83 o                         
   3   1   3        285.52        331.54         3.77 o                         
   4   1   3       1598.01       1649.74        11.01 o                         
   5   1   3        156.14        168.03         4.18 o                         
   6   1   3        242.90        219.03         4.86 o                         
   7   1   3        180.35        158.24         5.46 o                         
   8   1   3        242.02        202.34         6.65 o                         
   9   1   3        111.03        103.73        10.81 o                         
  10   1   3          8.56        -14.66        17.17 o                         
 -10   2   3         18.67         16.02        26.09 o                         
  -9   2   3         68.15         61.44         8.11 o                         
  -8   2   3         31.80         43.45         5.77 o                         
  -7   2   3        415.17        363.60         7.71 o                         
  -6   2   3       1030.66       1018.15         9.32 o                         
  -5   2   3        146.29        168.40         4.14 o                         
  -4   2   3        360.99        346.54         4.55 o                         
  -3   2   3        570.45        674.62         6.69 o                         
  -2   2   3        426.61        379.18         4.30 o                         
  -1   2   3       3088.51       3293.00        22.92 o                         
   0   2   3        453.50        377.33         3.91 o                         
   1   2   3       3098.77       3293.56        23.93 o                         
   2   2   3        437.85        400.16         3.93 o                         
   3   2   3        566.04        681.83         5.88 o                         
   4   2   3        365.52        367.55         4.20 o                         
   5   2   3        140.70        153.20         3.87 o                         
   6   2   3       1031.40       1017.97         8.89 o                         
   7   2   3        418.00        372.66         7.15 o                         
   8   2   3         32.36         42.15         4.42 o                         
   9   2   3         70.11         67.20         9.01 o                         
  10   2   3         15.98          7.98        15.65 o                         
 -10   3   3        173.83        178.49        34.63 o                         
  -9   3   3        147.88        182.94        10.11 o                         
  -8   3   3         76.63         69.12         5.51 o                         
  -7   3   3         93.41         86.71         4.53 o                         
  -6   3   3         24.71         35.89         2.84 o                         
  -5   3   3         35.34         40.23         2.35 o                         
  -4   3   3       1484.36       1406.31        10.71 o                         
  -3   3   3        642.48        630.21         6.14 o                         
  -2   3   3        836.08        966.34         8.59 o                         
  -1   3   3       4123.31       4368.60        30.10 o                         
   0   3   3       3251.62       2716.31        18.32 o                         
   1   3   3       4043.88       4225.83        25.76 o                         
   2   3   3        860.51       1012.69         8.60 o                         
   3   3   3        625.81        612.11         5.44 o                         
   4   3   3       1464.07       1389.68        10.19 o                         
   5   3   3         39.72         45.04         2.61 o                         
   6   3   3         28.78         39.06         2.74 o                         
   7   3   3         90.12         84.40         4.22 o                         
   8   3   3         80.70         63.53         5.04 o                         
   9   3   3        149.93        196.53        11.55 o                         
  10   3   3        172.09        187.73        19.28 o                         
 -10   4   3         27.68          7.54        30.55 o                         
  -9   4   3        299.26        254.83        12.16 o                         
  -8   4   3         34.06         36.55         5.78 o                         
  -7   4   3        323.29        336.96         7.56 o                         
  -6   4   3         17.63         14.33         2.76 o                         
  -5   4   3        334.54        334.68         4.78 o                         
  -4   4   3        386.44        419.19         4.84 o                         
  -3   4   3        360.42        467.20         7.19 o                         
  -2   4   3        247.19        300.05         3.68 o                         
  -1   4   3       4522.98       4415.06        30.64 o                         
   0   4   3        174.92        200.69         3.17 o                         
   1   4   3       4517.21       4402.48        26.07 o                         
   2   4   3        243.50        303.79         3.55 o                         
   3   4   3        365.53        469.52         7.71 o                         
   4   4   3        379.34        416.30         5.17 o                         
   5   4   3        332.88        346.83         5.33 o                         
   6   4   3         17.11         15.90         2.68 o                         
   7   4   3        321.32        325.99         7.47 o                         
   8   4   3         36.95         36.21         4.77 o                         
   9   4   3        295.66        269.87        13.40 o                         
  10   4   3         28.24         19.84        17.37 o                         
 -10   5   3         26.07         25.77        15.94 o                         
  -9   5   3         22.72         18.32         7.96 o                         
  -8   5   3         39.67         35.98         6.26 o                         
  -7   5   3        170.07        165.10         6.16 o                         
  -6   5   3        150.67        148.64         6.11 o                         
  -5   5   3        691.76        641.54         6.63 o                         
  -4   5   3        812.55        786.22         7.50 o                         
  -3   5   3       1104.97       1063.22         8.86 o                         
  -2   5   3       1393.79       1484.40        10.79 o                         
  -1   5   3       1307.79       1240.78         9.90 o                         
   0   5   3        122.75        121.82         2.82 o                         
   1   5   3       1297.45       1229.47         8.56 o                         
   2   5   3       1367.70       1450.68         9.23 o                         
   3   5   3       1095.58       1043.38         8.22 o                         
   4   5   3        807.10        783.66         7.02 o                         
   5   5   3        705.49        655.07         6.91 o                         
   6   5   3        153.41        148.70         4.89 o                         
   7   5   3        171.70        178.15         5.81 o                         
   8   5   3         41.08         42.20         4.71 o                         
   9   5   3         21.30         20.86         7.44 o                         
  10   5   3         26.40         12.96        21.52 o                         
 -10   6   3          6.47          7.13        44.18 o                         
  -9   6   3         26.51         11.63        10.00 o                         
  -8   6   3         22.47         21.32         7.70 o                         
  -7   6   3       1457.94       1385.48        17.38 o                         
  -6   6   3         89.03         88.70         4.64 o                         
  -5   6   3        266.09        254.43         5.48 o                         
  -4   6   3         48.75         48.87         2.89 o                         
  -3   6   3        876.68        931.00         7.82 o                         
  -2   6   3        516.01        589.63         5.61 o                         
  -1   6   3       4346.82       4314.21        25.38 o                         
   0   6   3        965.14       1004.01         7.18 o                         
   1   6   3       4342.90       4242.91        42.93 o                         
   2   6   3        522.90        604.55         5.32 o                         
   3   6   3        863.73        912.31         7.51 o                         
   4   6   3         48.66         47.68         2.47 o                         
   5   6   3        282.26        273.14         5.16 o                         
   6   6   3         88.78         91.15         4.07 o                         
   7   6   3       1461.53       1399.00        13.69 o                         
   8   6   3         22.66         13.09         4.74 o                         
   9   6   3         23.82         15.60         6.49 o                         
  10   6   3          6.37          2.38        55.85 o                         
  -9   7   3         46.29         44.09        10.80 o                         
  -8   7   3         15.97         11.43        10.44 o                         
  -7   7   3         22.19         30.42         6.25 o                         
  -6   7   3        852.28        788.79        10.97 o                         
  -5   7   3        763.21        761.79         9.30 o                         
  -4   7   3        699.96        685.04         7.37 o                         
  -3   7   3       2534.51       2701.95        18.54 o                         
  -2   7   3       1557.02       1726.07        12.07 o                         
  -1   7   3       5094.18       5022.66        28.51 o                         
   0   7   3       1660.36       1741.11        11.15 o                         
   1   7   3       5180.66       5068.30        29.58 o                         
   2   7   3       1563.80       1721.38        10.96 o                         
   3   7   3       2545.38       2743.37        17.21 o                         
   4   7   3        707.44        708.42         7.49 o                         
   5   7   3        729.48        723.54         7.80 o                         
   6   7   3        846.55        765.62        10.50 o                         
   7   7   3         25.11         30.48         3.91 o                         
   8   7   3         15.36          8.57         5.28 o                         
   9   7   3         47.30         52.31        10.99 o                         
  -9   8   3         99.04        116.19        13.18 o                         
  -8   8   3          6.87          4.78         8.08 o                         
  -7   8   3        383.51        380.72        11.77 o                         
  -6   8   3         29.29         35.74         4.99 o                         
  -5   8   3        289.73        293.24         7.09 o                         
  -4   8   3        241.25        240.13         5.49 o                         
  -3   8   3         58.95         62.81         2.43 o                         
  -2   8   3        593.64        602.95         5.56 o                         
  -1   8   3        254.63        282.30         4.41 o                         
   0   8   3        508.61        596.92         5.36 o                         
   1   8   3        250.81        276.31         4.14 o                         
   2   8   3        588.28        602.87         6.10 o                         
   3   8   3         63.13         69.82         3.27 o                         
   4   8   3        235.66        232.51         5.00 o                         
   5   8   3        299.87        303.38         5.84 o                         
   6   8   3         28.16         33.09         3.72 o                         
   7   8   3        376.69        361.64         7.83 o                         
   8   8   3          6.80          7.43         6.49 o                         
   9   8   3         97.76        101.02        13.25 o                         
  -9   9   3         95.07         92.42        18.09 o                         
  -8   9   3          0.02          8.47         8.77 o                         
  -7   9   3        106.17        116.12         8.01 o                         
  -6   9   3         15.72         17.47         4.77 o                         
  -5   9   3        196.88        204.98         6.76 o                         
  -4   9   3        753.91        725.35         7.86 o                         
  -3   9   3        108.39        107.06         3.15 o                         
  -2   9   3        305.82        290.29         3.91 o                         
  -1   9   3       1340.03       1242.74         8.49 o                         
   0   9   3        306.52        281.93         3.66 o                         
   1   9   3       1319.63       1221.77         8.65 o                         
   2   9   3        301.99        291.73         4.42 o                         
   3   9   3        121.56        116.10         3.79 o                         
   4   9   3        755.06        734.28         8.18 o                         
   5   9   3        197.07        203.77         5.54 o                         
   6   9   3         14.17          6.99         3.74 o                         
   7   9   3         99.89        113.54         7.77 o                         
   8   9   3          0.04         -7.03         9.93 o                         
   9   9   3         94.82        131.38        26.25 o                         
  -9  10   3         25.43         16.22        29.87 o                         
  -8  10   3        164.92        181.63        13.26 o                         
  -7  10   3         10.43          4.28         7.62 o                         
  -6  10   3        195.37        210.35         8.55 o                         
  -5  10   3        189.84        179.95         6.29 o                         
  -4  10   3         88.49         91.01         3.86 o                         
  -3  10   3        286.11        292.46         5.07 o                         
  -2  10   3        233.08        207.47         3.67 o                         
  -1  10   3         10.53         11.25         1.58 o                         
   0  10   3       1093.66       1027.67         8.42 o                         
   1  10   3         10.97          8.77         2.07 o                         
   2  10   3        227.32        210.67         4.59 o                         
   3  10   3        288.76        304.15         5.41 o                         
   4  10   3         83.11         84.20         3.99 o                         
   5  10   3        185.50        173.41         5.35 o                         
   6  10   3        195.22        190.58         6.47 o                         
   7  10   3         10.30          1.84         7.64 o                         
   8  10   3        166.29        166.20        15.13 o                         
   9  10   3         26.29         41.13        16.23 o                         
  -8  11   3         28.57         35.43        12.53 o                         
  -7  11   3        112.90        116.55        10.16 o                         
  -6  11   3        276.00        271.93         8.98 o                         
  -5  11   3        210.56        236.50         9.06 o                         
  -4  11   3        498.26        475.29         9.05 o                         
  -3  11   3        235.84        219.40         4.71 o                         
  -2  11   3         93.83         89.63         3.64 o                         
  -1  11   3        417.80        415.49         6.20 o                         
   0  11   3         80.17         76.50         3.65 o                         
   1  11   3        418.84        419.13         4.85 o                         
   2  11   3         86.03         85.77         3.09 o                         
   3  11   3        242.19        240.51         5.97 o                         
   4  11   3        498.59        469.24         7.47 o                         
   5  11   3        209.73        195.78         6.28 o                         
   6  11   3        281.96        283.05         8.03 o                         
   7  11   3        113.75        107.92         9.77 o                         
   8  11   3         27.77         57.67        14.13 o                         
  -8  12   3         37.38         42.35        15.74 o                         
  -7  12   3          1.48         21.05         9.52 o                         
  -6  12   3        203.67        215.26         9.26 o                         
  -5  12   3        208.25        215.05         7.32 o                         
  -4  12   3        277.79        251.99         7.25 o                         
  -3  12   3         27.87         17.50         2.87 o                         
  -2  12   3        403.95        383.04         7.03 o                         
  -1  12   3        363.11        345.02         6.17 o                         
   0  12   3        215.61        199.06         5.40 o                         
   1  12   3        358.48        337.49         6.55 o                         
   2  12   3        396.26        370.07         5.62 o                         
   3  12   3         27.76         19.74         3.59 o                         
   4  12   3        272.29        247.22         9.44 o                         
   5  12   3        210.28        199.57         7.04 o                         
   6  12   3        213.94        218.55         8.57 o                         
   7  12   3          1.48          3.01         9.15 o                         
   8  12   3         36.63         35.76        15.89 o                         
  -8  13   3          7.70          2.54        19.68 o                         
  -7  13   3          2.78          0.19        11.51 o                         
  -6  13   3        234.01        288.75        14.34 o                         
  -5  13   3        422.06        471.52        11.89 o                         
  -4  13   3         93.44        100.82         5.18 o                         
  -3  13   3        181.99        180.80         5.55 o                         
  -2  13   3        124.69        115.50         5.51 o                         
  -1  13   3        261.07        257.67         7.51 o                         
   0  13   3       1390.98       1305.44        14.89 o                         
   1  13   3        262.80        253.56         7.79 o                         
   2  13   3        130.98        118.56         4.25 o                         
   3  13   3        181.44        190.68         5.80 o                         
   4  13   3        101.53        106.55         5.18 o                         
   5  13   3        423.46        452.86        13.12 o                         
   6  13   3        233.60        267.80        10.85 o                         
   7  13   3          3.04         18.48        11.86 o                         
   8  13   3          7.95         21.57        17.44 o                         
  -7  14   3          6.13         -5.76        23.51 o                         
  -6  14   3        363.37        374.46        18.00 o                         
  -5  14   3        131.38        149.87         9.86 o                         
  -4  14   3         36.01         33.94         5.45 o                         
  -3  14   3        160.84        138.86         5.39 o                         
  -2  14   3        442.22        426.47        15.05 o                         
  -1  14   3         13.96         16.97         5.24 o                         
   0  14   3        301.41        253.46         8.78 o                         
   1  14   3         13.26         17.24         5.08 o                         
   2  14   3        446.81        429.09        10.78 o                         
   3  14   3        159.97        140.90         5.20 o                         
   4  14   3         39.21         33.79         5.43 o                         
   5  14   3        132.91        156.21        12.35 o                         
   6  14   3        355.59        417.00        14.33 o                         
   7  14   3          6.04         10.77        32.88 o                         
  -7  15   3         79.06        132.24        37.08 o                         
  -6  15   3         19.66         42.03        15.74 o                         
  -5  15   3         94.55        104.29        10.55 o                         
  -4  15   3        137.71        136.37        11.06 o                         
  -3  15   3         66.23         77.72         7.38 o                         
  -2  15   3        333.20        324.19        12.45 o                         
  -1  15   3        439.96        435.26        11.54 o                         
   0  15   3        126.12        132.74         7.39 o                         
   1  15   3        427.49        420.21        15.61 o                         
   2  15   3        327.95        314.00        11.49 o                         
   3  15   3         62.24         55.76         6.14 o                         
   4  15   3        143.12        158.01         8.06 o                         
   5  15   3         97.90         86.97         9.33 o                         
   6  15   3         17.55         14.23        14.93 o                         
   7  15   3         79.58         77.31        24.90 o                         
  -6  16   3         13.90          9.35        29.71 o                         
  -5  16   3         13.40         31.39        12.24 o                         
  -4  16   3         19.41         21.64        13.76 o                         
  -3  16   3         21.13         27.60         9.38 o                         
  -2  16   3         48.29         52.80         6.21 o                         
  -1  16   3         65.85         64.45         6.73 o                         
   0  16   3         19.33         20.99         6.72 o                         
   1  16   3         66.44         64.38         7.35 o                         
   2  16   3         49.13         47.12         7.36 o                         
   3  16   3         20.07         21.50         7.07 o                         
   4  16   3         18.17          8.56         7.38 o                         
   5  16   3         14.71         17.59         8.81 o                         
   6  16   3         14.37         -4.41        24.97 o                         
  -5  17   3        101.32        167.88        20.58 o                         
  -4  17   3        172.45        209.24        24.50 o                         
  -3  17   3        173.89        175.88        13.24 o                         
  -2  17   3          4.53         17.00         7.81 o                         
  -1  17   3        102.68        103.29         8.89 o                         
   0  17   3          0.13         13.01         7.12 o                         
   1  17   3        107.83        106.73         8.64 o                         
   2  17   3          3.52          2.62         7.70 o                         
   3  17   3        173.71        174.25        13.04 o                         
   4  17   3        170.94        193.95        17.25 o                         
   5  17   3         99.01        135.42        25.26 o                         
  -5  18   3         17.16         47.53        37.75 o                         
  -4  18   3          3.36         25.35        16.80 o                         
  -3  18   3         17.01         23.95        12.67 o                         
  -2  18   3         77.62         92.38         9.99 o                         
  -1  18   3         18.19         30.28         8.75 o                         
   0  18   3         15.35         -3.42         8.33 o                         
   1  18   3         17.60         26.61        10.79 o                         
   2  18   3         77.52         75.78        11.05 o                         
   3  18   3         18.62          7.56         9.64 o                         
   4  18   3          3.50         -4.29        24.13 o                         
   5  18   3         19.33         25.56        34.00 o                         
  -4  19   3         24.86         93.75        50.31 o                         
  -3  19   3        110.29        140.94        23.52 o                         
  -2  19   3         38.24         80.09        21.13 o                         
  -1  19   3        203.05        206.03        13.25 o                         
   0  19   3        272.79        312.48        23.05 o                         
   1  19   3        203.69        231.83        26.08 o                         
   2  19   3         38.56         53.80        21.55 o                         
   3  19   3        110.29         67.44        39.67 o                         
   4  19   3         25.33         19.56        29.07 o                         
  -2  20   3         14.03         56.55        21.83 o                         
  -1  20   3         16.58         76.46        25.66 o                         
   0  20   3        123.96        149.39        26.48 o                         
   1  20   3         16.39        -14.97        47.76 o                         
   2  20   3         13.46         -1.54        44.05 o                         
   0   0   4      24313.81      24158.29       189.30 o                         
   1   0   4       3063.37       3033.89        19.64 o                         
   2   0   4       3366.30       3419.01        21.41 o                         
   3   0   4        161.55        225.19         3.99 o                         
   4   0   4       6037.60       6374.54        38.07 o                         
   5   0   4         37.19         41.23         2.31 o                         
   6   0   4        133.00        125.69         3.50 o                         
   7   0   4         22.39         30.44         3.49 o                         
   8   0   4         18.05         21.75         4.34 o                         
   9   0   4         37.36         24.55         8.04 o                         
  10   0   4          0.57        -11.86        16.47 o                         
 -10   1   4         57.45         60.20        21.60 o                         
  -9   1   4         32.30         27.68         8.43 o                         
  -8   1   4        392.25        355.38         8.53 o                         
  -7   1   4         24.69         20.75         3.59 o                         
  -6   1   4        112.05        113.78         3.64 o                         
  -5   1   4        131.55        134.84         3.71 o                         
  -4   1   4        110.30        137.31         4.17 o                         
  -3   1   4        460.71        498.38         6.22 o                         
  -2   1   4       1024.19       1099.64         8.94 o                         
  -1   1   4       4623.34       5099.87        30.85 o                         
   0   1   4         23.33         17.36         1.64 o                         
   1   1   4       4624.36       5108.57        29.83 o                         
   2   1   4       1027.28       1087.12         8.60 o                         
   3   1   4        462.06        499.39         5.08 o                         
   4   1   4        119.60        153.71         3.50 o                         
   5   1   4        135.69        140.43         4.51 o                         
   6   1   4        106.49        106.02         3.24 o                         
   7   1   4         24.60         22.52         3.69 o                         
   8   1   4        381.03        352.51         8.86 o                         
   9   1   4         32.26         25.62        11.69 o                         
  10   1   4         59.53         41.41        17.16 o                         
 -10   2   4         39.77         31.02        23.75 o                         
  -9   2   4         46.96         48.57         7.79 o                         
  -8   2   4        437.16        415.42         9.62 o                         
  -7   2   4        232.29        225.52         6.51 o                         
  -6   2   4         51.96         72.90         3.57 o                         
  -5   2   4        150.04        144.67         3.98 o                         
  -4   2   4         25.68         29.00         2.38 o                         
  -3   2   4       1663.49       1684.61        13.23 o                         
  -2   2   4       4509.92       4597.07        29.46 o                         
  -1   2   4         15.98         24.11         1.78 o                         
   0   2   4       8995.72      10020.58        59.16 o                         
   1   2   4         18.13         30.98         1.91 o                         
   2   2   4       4549.78       4640.35        27.54 o                         
   3   2   4       1678.05       1705.35        12.34 o                         
   4   2   4         31.76         37.21         2.12 o                         
   5   2   4        151.99        156.28         3.62 o                         
   6   2   4         55.81         75.25         3.75 o                         
   7   2   4        226.31        220.21         6.06 o                         
   8   2   4        438.58        409.49         9.18 o                         
   9   2   4         48.40         57.26         9.36 o                         
  10   2   4         39.38         50.35        16.79 o                         
 -10   3   4         89.27        106.46        23.86 o                         
  -9   3   4         37.66         22.64         7.63 o                         
  -8   3   4        118.42        119.33         6.50 o                         
  -7   3   4        647.14        576.11         8.91 o                         
  -6   3   4        264.60        269.59         5.23 o                         
  -5   3   4        128.25        127.64         4.27 o                         
  -4   3   4        533.65        556.85         6.21 o                         
  -3   3   4       1026.48       1026.97         9.83 o                         
  -2   3   4         20.16         16.96         1.62 o                         
  -1   3   4       1257.72       1199.87         9.19 o                         
   0   3   4         19.03         15.76         1.71 o                         
   1   3   4       1266.34       1186.76         8.75 o                         
   2   3   4         20.13         17.56         1.64 o                         
   3   3   4       1008.59       1021.15         7.43 o                         
   4   3   4        529.66        552.43         5.54 o                         
   5   3   4        127.16        129.41         3.74 o                         
   6   3   4        266.97        252.67         5.06 o                         
   7   3   4        652.81        589.98         9.22 o                         
   8   3   4        118.92        119.57         5.30 o                         
   9   3   4         37.87         37.61         9.26 o                         
  10   3   4         84.47         64.17        18.72 o                         
 -10   4   4         25.64         13.53        31.42 o                         
  -9   4   4         98.15         81.89         8.58 o                         
  -8   4   4         16.69         20.99         6.14 o                         
  -7   4   4        157.57        156.94         5.88 o                         
  -6   4   4        191.35        182.90         4.49 o                         
  -5   4   4       1261.92       1222.32         9.87 o                         
  -4   4   4         58.04         59.65         2.60 o                         
  -3   4   4       5092.30       5106.60        32.00 o                         
  -2   4   4       1009.45        974.05         8.10 o                         
  -1   4   4       4362.42       4329.52        26.83 o                         
   0   4   4       1753.39       1945.57        15.16 o                         
   1   4   4       4246.62       4166.78        23.38 o                         
   2   4   4       1004.58        969.09         7.17 o                         
   3   4   4       5062.56       5090.81        30.87 o                         
   4   4   4         55.87         55.47         2.35 o                         
   5   4   4       1299.33       1270.49        10.06 o                         
   6   4   4        200.07        194.67         5.26 o                         
   7   4   4        162.56        163.31         6.16 o                         
   8   4   4         18.02         25.44         5.24 o                         
   9   4   4         95.67         75.31         9.41 o                         
  10   4   4         24.90         16.37        18.32 o                         
  -9   5   4         75.38         55.09         8.28 o                         
  -8   5   4         21.84         19.51         8.01 o                         
  -7   5   4        669.66        669.39        13.58 o                         
  -6   5   4        548.20        516.87         6.92 o                         
  -5   5   4        691.17        683.41         7.84 o                         
  -4   5   4        410.15        425.82         5.53 o                         
  -3   5   4        418.17        391.57         5.59 o                         
  -2   5   4        697.31        869.60         7.51 o                         
  -1   5   4       1366.49       1384.77        10.13 o                         
   0   5   4       1218.19       1000.81         7.94 o                         
   1   5   4       1362.17       1373.74         9.62 o                         
   2   5   4        697.33        856.62         8.53 o                         
   3   5   4        406.93        379.80         4.76 o                         
   4   5   4        408.18        422.62         5.34 o                         
   5   5   4        712.37        709.94         7.21 o                         
   6   5   4        550.54        530.45         7.38 o                         
   7   5   4        657.58        661.76         9.22 o                         
   8   5   4         22.84         26.97         5.02 o                         
   9   5   4         69.88         66.78         7.35 o                         
  10   5   4        141.51        171.13        35.94 o                         
  -9   6   4         36.80         39.66        10.16 o                         
  -8   6   4          3.88         -7.31         7.31 o                         
  -7   6   4        270.45        256.19         9.69 o                         
  -6   6   4        319.16        314.20         6.87 o                         
  -5   6   4        658.73        672.56         7.77 o                         
  -4   6   4        106.42        112.25         3.93 o                         
  -3   6   4       2574.20       2481.51        16.00 o                         
  -2   6   4        613.35        647.22         6.13 o                         
  -1   6   4       1660.97       1923.52        12.95 o                         
   0   6   4        758.76        686.41         6.36 o                         
   1   6   4       1747.33       1979.51        12.41 o                         
   2   6   4        611.50        639.17         5.41 o                         
   3   6   4       2573.92       2526.76        17.60 o                         
   4   6   4        103.80        105.62         3.33 o                         
   5   6   4        638.98        646.23         7.36 o                         
   6   6   4        316.23        309.28         8.07 o                         
   7   6   4        278.09        276.01         7.25 o                         
   8   6   4          3.50          5.19         5.07 o                         
   9   6   4         38.53         41.84         7.47 o                         
  10   6   4         44.90        -30.48        32.36 o                         
  -9   7   4        392.95        411.60        25.42 o                         
  -8   7   4         52.05         70.32         9.34 o                         
  -7   7   4         29.26         31.81         5.78 o                         
  -6   7   4        222.97        234.16         7.81 o                         
  -5   7   4        391.21        378.31         6.92 o                         
  -4   7   4         14.29         16.66         2.63 o                         
  -3   7   4        935.94        902.01         7.88 o                         
  -2   7   4       2513.45       2590.61        16.53 o                         
  -1   7   4        471.00        493.21         5.16 o                         
   0   7   4       1668.13       1702.90        11.52 o                         
   1   7   4        470.69        485.79         5.13 o                         
   2   7   4       2501.45       2588.81        14.75 o                         
   3   7   4        948.60        925.91         8.17 o                         
   4   7   4         15.61         15.24         2.44 o                         
   5   7   4        373.70        373.04         6.13 o                         
   6   7   4        224.95        227.67         6.14 o                         
   7   7   4         31.45         34.42         4.08 o                         
   8   7   4         51.43         55.67         5.87 o                         
   9   7   4        400.28        413.99        17.35 o                         
  -9   8   4        117.47        101.15        15.46 o                         
  -8   8   4         62.76         59.63         9.58 o                         
  -7   8   4         80.89         81.42         6.94 o                         
  -6   8   4        184.28        178.91         7.50 o                         
  -5   8   4        200.72        218.80         6.44 o                         
  -4   8   4        578.32        567.51         7.49 o                         
  -3   8   4        283.05        252.64         4.55 o                         
  -2   8   4       1075.77       1038.87         8.15 o                         
  -1   8   4       2466.28       2351.19        15.22 o                         
   0   8   4         43.96         69.02         2.38 o                         
   1   8   4       2474.28       2340.69        15.13 o                         
   2   8   4       1058.02       1014.34         7.67 o                         
   3   8   4        292.10        265.72         4.70 o                         
   4   8   4        590.86        567.14         6.86 o                         
   5   8   4        185.09        207.13         5.36 o                         
   6   8   4        180.23        172.37         5.64 o                         
   7   8   4         77.19         74.42         4.73 o                         
   8   8   4         63.09         64.82         6.22 o                         
   9   8   4        119.09        120.21         7.98 o                         
  -9   9   4         25.42         31.04        15.28 o                         
  -8   9   4         62.55         41.99         9.29 o                         
  -7   9   4         19.96          4.79         6.94 o                         
  -6   9   4         84.77         80.57         5.77 o                         
  -5   9   4        758.52        774.05         9.55 o                         
  -4   9   4          5.84         12.88         2.92 o                         
  -3   9   4        653.67        605.86         7.92 o                         
  -2   9   4        327.18        293.44         4.60 o                         
  -1   9   4       1298.01       1217.93         9.02 o                         
   0   9   4         17.92         12.19         1.86 o                         
   1   9   4       1288.41       1193.72        10.53 o                         
   2   9   4        325.54        291.76         4.76 o                         
   3   9   4        665.65        617.62         7.78 o                         
   4   9   4          5.19          4.90         2.79 o                         
   5   9   4        757.31        775.28         9.21 o                         
   6   9   4         84.55         85.93         4.71 o                         
   7   9   4         19.06          8.24         5.78 o                         
   8   9   4         67.01         79.32        10.94 o                         
   9   9   4         27.85         27.13        16.68 o                         
  -9  10   4         27.71         73.87        19.27 o                         
  -8  10   4        318.62        373.39        19.44 o                         
  -7  10   4         37.67         65.67         8.63 o                         
  -6  10   4         47.07         54.40         5.77 o                         
  -5  10   4        116.27        108.66         4.71 o                         
  -4  10   4         95.06         90.61         4.26 o                         
  -3  10   4        472.22        480.24         7.25 o                         
  -2  10   4        793.19        750.53         7.01 o                         
  -1  10   4        346.62        311.08         4.56 o                         
   0  10   4        337.35        313.88         4.34 o                         
   1  10   4        348.20        312.87         4.54 o                         
   2  10   4        782.87        738.41         6.92 o                         
   3  10   4        467.80        451.39         7.11 o                         
   4  10   4         99.57         92.70         4.30 o                         
   5  10   4        115.36        111.28         4.87 o                         
   6  10   4         45.27         45.00         4.98 o                         
   7  10   4         40.61         50.13         6.92 o                         
   8  10   4        316.53        320.15        17.20 o                         
   9  10   4         27.18         39.38        19.18 o                         
  -8  11   4        355.68        330.99        24.47 o                         
  -7  11   4         79.04         89.75         9.99 o                         
  -6  11   4        107.52        100.48         6.67 o                         
  -5  11   4         58.41         59.46         4.28 o                         
  -4  11   4         86.52         81.27         4.49 o                         
  -3  11   4        332.04        317.80         5.29 o                         
  -2  11   4        144.93        132.68         3.76 o                         
  -1  11   4        128.24        116.43         4.03 o                         
   0  11   4         13.34         10.71         2.30 o                         
   1  11   4        127.80        115.68         3.87 o                         
   2  11   4        144.74        130.79         4.09 o                         
   3  11   4        332.99        323.17         6.79 o                         
   4  11   4         91.13         80.40         4.57 o                         
   5  11   4         58.74         59.15         4.93 o                         
   6  11   4        105.00        102.81         6.53 o                         
   7  11   4         80.41         94.40         8.45 o                         
   8  11   4        354.05        348.50        18.63 o                         
  -8  12   4         18.46         31.30        15.55 o                         
  -7  12   4        297.56        314.66        30.69 o                         
  -6  12   4         99.88        104.34         8.08 o                         
  -5  12   4        119.20        113.09         5.45 o                         
  -4  12   4        434.14        415.31         8.51 o                         
  -3  12   4         80.38         84.68         4.35 o                         
  -2  12   4        503.30        478.29         7.79 o                         
  -1  12   4        784.70        781.12         9.96 o                         
   0  12   4        405.77        381.14         6.65 o                         
   1  12   4        792.52        787.75         8.36 o                         
   2  12   4        521.04        497.66         6.46 o                         
   3  12   4         83.00         87.27         3.38 o                         
   4  12   4        427.92        412.35         8.45 o                         
   5  12   4        116.01         95.71         5.66 o                         
   6  12   4         99.67         92.84         6.41 o                         
   7  12   4        295.67        271.24        14.86 o                         
   8  12   4         17.15         40.50        23.75 o                         
  -8  13   4         19.31         22.79        21.87 o                         
  -7  13   4         35.43         47.59        12.22 o                         
  -6  13   4        169.48        164.03        10.56 o                         
  -5  13   4         10.62         12.26         4.71 o                         
  -4  13   4        359.11        337.91        10.26 o                         
  -3  13   4        276.66        266.58         7.11 o                         
  -2  13   4        659.94        630.15        10.20 o                         
  -1  13   4        292.91        266.45         7.78 o                         
   0  13   4        578.84        584.09         9.35 o                         
   1  13   4        289.87        269.16         7.81 o                         
   2  13   4        657.15        632.76         7.83 o                         
   3  13   4        277.32        249.52         6.65 o                         
   4  13   4        354.21        337.57         8.76 o                         
   5  13   4         10.02         14.50         5.16 o                         
   6  13   4        174.08        160.86        12.68 o                         
   7  13   4         36.19         60.22        12.04 o                         
   8  13   4         16.53         33.04        22.99 o                         
  -7  14   4         36.29         17.15        30.82 o                         
  -6  14   4         83.37         88.73        12.18 o                         
  -5  14   4         68.55         85.90         7.99 o                         
  -4  14   4        173.13        165.80         6.99 o                         
  -3  14   4         20.56         14.23         4.04 o                         
  -2  14   4        182.08        193.49         8.27 o                         
  -1  14   4         13.62         14.52         5.19 o                         
   0  14   4        232.83        207.13         8.19 o                         
   1  14   4         12.46         10.10         4.86 o                         
   2  14   4        189.92        176.43         7.32 o                         
   3  14   4         18.99         16.22         3.88 o                         
   4  14   4        169.79        173.08         6.72 o                         
   5  14   4         69.13         80.21         7.24 o                         
   6  14   4         86.53         95.08         8.25 o                         
   7  14   4         37.31         27.02        20.96 o                         
  -7  15   4          3.81          4.66        35.67 o                         
  -6  15   4         21.59         -3.46        15.28 o                         
  -5  15   4         24.27         24.43        12.60 o                         
  -4  15   4         25.49         35.01        10.12 o                         
  -3  15   4          6.27         15.27         6.99 o                         
  -2  15   4         93.42         92.81         8.77 o                         
  -1  15   4         25.36         32.74         6.47 o                         
   0  15   4         10.70         17.66         5.31 o                         
   1  15   4         26.34         35.00         5.96 o                         
   2  15   4         95.69         93.40         7.18 o                         
   3  15   4          5.54          2.16         6.68 o                         
   4  15   4         23.41         36.46         6.87 o                         
   5  15   4         25.17         22.66         8.35 o                         
   6  15   4         22.11         53.18        20.75 o                         
   7  15   4          3.56         32.14        25.46 o                         
  -6  16   4         13.21        -29.17        29.17 o                         
  -5  16   4         28.99         53.94        17.35 o                         
  -4  16   4         36.58         26.47        13.43 o                         
  -3  16   4         83.42         85.83        10.66 o                         
  -2  16   4        243.86        239.10        10.84 o                         
  -1  16   4         54.78         51.33         7.39 o                         
   0  16   4         47.28         33.59         7.18 o                         
   1  16   4         57.89         50.54         7.29 o                         
   2  16   4        239.93        256.33        11.85 o                         
   3  16   4         86.29         79.05         9.42 o                         
   4  16   4         38.62         52.88         7.95 o                         
   5  16   4         28.47         15.89        13.51 o                         
   6  16   4         13.23         57.28        29.06 o                         
  -5  17   4         40.80         70.34        19.37 o                         
  -4  17   4         20.65         40.29        14.85 o                         
  -3  17   4          7.02         -7.42        10.51 o                         
  -2  17   4         16.73         24.27        11.30 o                         
  -1  17   4         10.45          1.79         9.50 o                         
   0  17   4          9.89         19.16         8.20 o                         
   1  17   4         10.37         17.31         9.51 o                         
   2  17   4         16.87         -7.40         7.40 o                         
   3  17   4          6.76         -4.93         7.85 o                         
   4  17   4         20.79          7.40        12.34 o                         
   5  17   4         42.97         30.21        33.13 o                         
  -4  18   4         45.80         64.36        21.24 o                         
  -3  18   4        119.57        123.39        17.28 o                         
  -2  18   4          7.96         13.86        12.62 o                         
  -1  18   4        286.17        348.99        17.33 o                         
   0  18   4          2.87          6.05         9.04 o                         
   1  18   4        287.21        299.99        14.74 o                         
   2  18   4          8.75        -12.94        12.94 o                         
   3  18   4        114.85        112.96        14.44 o                         
   4  18   4         44.05         45.93        24.51 o                         
  -3  19   4        127.06        125.04        22.35 o                         
  -2  19   4         75.35         87.71        20.45 o                         
  -1  19   4         55.09         64.72        22.42 o                         
   0  19   4         81.09        110.81        13.60 o                         
   1  19   4         54.42         58.20        15.20 o                         
   2  19   4         74.07         57.33        19.96 o                         
   3  19   4        128.11        140.30        59.34 o                         
  -2  20   4         20.15         57.38        43.07 o                         
  -1  20   4        109.32        162.15        31.45 o                         
   0  20   4         14.20         55.94        36.74 o                         
   1   0   5        817.50        992.71         7.33 o                         
   2   0   5        951.15       1063.32         8.80 o                         
   3   0   5        545.61        554.34         6.46 o                         
   4   0   5         22.27         28.78         2.55 o                         
   5   0   5         48.28         59.88         2.42 o                         
   6   0   5        308.40        302.58         5.28 o                         
   7   0   5         23.53         17.84         3.58 o                         
   8   0   5        457.68        471.36        10.18 o                         
   9   0   5          2.82         -1.92         7.84 o                         
  10   0   5         51.66         92.62        22.60 o                         
 -10   1   5         16.71        -11.90        19.90 o                         
  -9   1   5         13.54          1.37         8.30 o                         
  -8   1   5         68.65         75.27         6.89 o                         
  -7   1   5         38.22         28.70         3.98 o                         
  -6   1   5        106.35        109.96         4.05 o                         
  -5   1   5        200.12        200.49         4.78 o                         
  -4   1   5        817.80        832.35         9.03 o                         
  -3   1   5        672.91        657.16         7.34 o                         
  -2   1   5       5701.03       5662.47        39.04 o                         
  -1   1   5       1078.77       1140.79         8.15 o                         
   0   1   5       6748.80       7132.29        39.97 o                         
   1   1   5       1073.79       1120.45         8.34 o                         
   2   1   5       5740.42       5719.87        33.85 o                         
   3   1   5        674.95        650.08         6.17 o                         
   4   1   5        835.10        852.42         7.25 o                         
   5   1   5        193.95        192.14         4.89 o                         
   6   1   5        102.06        106.35         3.52 o                         
   7   1   5         37.06         31.60         3.55 o                         
   8   1   5         72.48         70.93         5.06 o                         
   9   1   5         12.61         23.32         8.35 o                         
  10   1   5         16.17         27.10        21.55 o                         
 -10   2   5         76.79         85.74        22.46 o                         
  -9   2   5         21.87          5.36         8.39 o                         
  -8   2   5        277.04        280.00         9.78 o                         
  -7   2   5        106.70         98.49         4.85 o                         
  -6   2   5        541.17        547.74         7.64 o                         
  -5   2   5          9.81          8.51         2.36 o                         
  -4   2   5        467.21        441.87         6.15 o                         
  -3   2   5        237.66        257.90         5.31 o                         
  -2   2   5        589.97        607.96         6.02 o                         
  -1   2   5       1031.54       1226.62         9.80 o                         
   0   2   5       3812.44       4209.42        25.95 o                         
   1   2   5       1019.95       1200.05         8.93 o                         
   2   2   5        593.53        608.86         5.31 o                         
   3   2   5        235.65        250.67         4.00 o                         
   4   2   5        481.22        458.20         5.33 o                         
   5   2   5          9.94          9.29         2.08 o                         
   6   2   5        525.64        527.07         6.25 o                         
   7   2   5        112.28        109.35         4.68 o                         
   8   2   5        271.95        258.50         8.36 o                         
   9   2   5         21.11          2.32         8.25 o                         
  10   2   5         80.16         77.33        22.45 o                         
 -10   3   5         67.27         40.29        22.02 o                         
  -9   3   5         73.50         82.87        12.57 o                         
  -8   3   5         35.07         57.47         6.49 o                         
  -7   3   5        103.54        106.30         4.91 o                         
  -6   3   5        352.57        338.23         6.77 o                         
  -5   3   5         36.50         35.25         2.81 o                         
  -4   3   5        106.86         99.53         3.59 o                         
  -3   3   5       1026.52        899.16         8.91 o                         
  -2   3   5        965.23        943.15         8.95 o                         
  -1   3   5       1442.05       1408.39        11.14 o                         
   0   3   5       3487.94       3506.39        21.29 o                         
   1   3   5       1468.82       1436.61        10.37 o                         
   2   3   5        998.47        969.61         7.98 o                         
   3   3   5       1032.39        889.47         7.29 o                         
   4   3   5        115.80        110.31         3.04 o                         
   5   3   5         41.85         41.41         2.75 o                         
   6   3   5        340.91        313.75         5.81 o                         
   7   3   5        101.30        102.50         5.23 o                         
   8   3   5         33.95         41.24         5.48 o                         
   9   3   5         72.62         79.98        10.07 o                         
  10   3   5         67.36         45.17        23.78 o                         
 -10   4   5        212.15        183.05        36.84 o                         
  -9   4   5          1.48          5.55         8.17 o                         
  -8   4   5        142.35        143.74         7.24 o                         
  -7   4   5        103.37        103.37         5.45 o                         
  -6   4   5         75.37         83.12         3.83 o                         
  -5   4   5        356.14        389.46         5.95 o                         
  -4   4   5        275.81        266.81         4.94 o                         
  -3   4   5        972.66        905.20         7.64 o                         
  -2   4   5        191.42        200.06         4.06 o                         
  -1   4   5        860.44        957.90         9.09 o                         
   0   4   5        197.58        244.54         3.86 o                         
   1   4   5        850.41        931.41         7.68 o                         
   2   4   5        195.95        204.41         3.66 o                         
   3   4   5        993.37        927.88         7.55 o                         
   4   4   5        280.79        268.35         4.59 o                         
   5   4   5        368.74        414.35         6.23 o                         
   6   4   5         80.06         84.88         4.07 o                         
   7   4   5         96.83        104.74         4.96 o                         
   8   4   5        141.75        161.31        11.04 o                         
   9   4   5          0.73         10.45         7.37 o                         
  10   4   5        207.19        189.32        38.07 o                         
  -9   5   5         35.60         18.35         8.17 o                         
  -8   5   5         27.88         24.87         9.16 o                         
  -7   5   5        135.94        137.49         6.09 o                         
  -6   5   5         78.55         79.00         3.86 o                         
  -5   5   5        568.22        537.64         6.82 o                         
  -4   5   5         81.18         65.97         3.11 o                         
  -3   5   5       1799.89       1776.28        12.61 o                         
  -2   5   5        423.83        393.39         5.42 o                         
  -1   5   5        411.01        421.90         5.13 o                         
   0   5   5       1371.09       1357.99        10.10 o                         
   1   5   5        373.66        379.94         4.19 o                         
   2   5   5        413.02        376.49         4.42 o                         
   3   5   5       1776.23       1779.13        13.23 o                         
   4   5   5         87.06         78.72         2.78 o                         
   5   5   5        573.78        524.19         6.36 o                         
   6   5   5         74.57         71.95         3.93 o                         
   7   5   5        136.50        148.03         5.79 o                         
   8   5   5         27.47         29.05         5.48 o                         
   9   5   5         35.82         22.30        10.78 o                         
  10   5   5         20.44         33.36        32.83 o                         
  -9   6   5         62.83         53.78         8.29 o                         
  -8   6   5         74.20         73.77         7.06 o                         
  -7   6   5          1.14         -3.26         4.31 o                         
  -6   6   5        766.99        726.16         8.83 o                         
  -5   6   5       1321.04       1319.08        11.57 o                         
  -4   6   5        370.87        365.73         6.12 o                         
  -3   6   5       1150.51       1227.37        10.18 o                         
  -2   6   5       2606.37       2857.29        19.21 o                         
  -1   6   5       1401.39       1486.38        11.11 o                         
   0   6   5       1632.98       1554.25        11.46 o                         
   1   6   5       1406.14       1483.02         9.71 o                         
   2   6   5       2594.86       2802.54        16.89 o                         
   3   6   5       1151.89       1225.45         8.68 o                         
   4   6   5        374.58        374.60         5.32 o                         
   5   6   5       1301.56       1322.02        11.11 o                         
   6   6   5        770.20        740.16         9.85 o                         
   7   6   5          1.11         -2.06         4.15 o                         
   8   6   5         73.88         84.52        10.06 o                         
   9   6   5         64.69         73.56        11.93 o                         
  -9   7   5          8.92          9.46        14.55 o                         
  -8   7   5          9.31         17.38         8.51 o                         
  -7   7   5         61.80         66.06         6.17 o                         
  -6   7   5        273.56        254.62         7.71 o                         
  -5   7   5       1228.18       1147.11        16.50 o                         
  -4   7   5        139.25        140.67         4.07 o                         
  -3   7   5        107.03         97.52         3.76 o                         
  -2   7   5        487.70        498.98         5.89 o                         
  -1   7   5        597.53        658.89         6.35 o                         
   0   7   5        679.79        756.37         6.61 o                         
   1   7   5        612.08        663.75         7.19 o                         
   2   7   5        492.29        500.62         5.05 o                         
   3   7   5        114.02         98.98         3.32 o                         
   4   7   5        136.14        125.97         3.97 o                         
   5   7   5       1216.11       1150.97        10.25 o                         
   6   7   5        274.86        286.26         6.87 o                         
   7   7   5         62.58         65.50         5.04 o                         
   8   7   5          8.54         13.23         5.98 o                         
   9   7   5          9.77         11.57         9.61 o                         
  -9   8   5        149.78        163.26        28.08 o                         
  -8   8   5          9.56         -7.58         9.54 o                         
  -7   8   5         27.44         21.14         6.97 o                         
  -6   8   5        279.69        248.04         7.41 o                         
  -5   8   5        206.50        201.43         6.82 o                         
  -4   8   5        895.60        854.61         8.45 o                         
  -3   8   5        261.72        237.04         5.14 o                         
  -2   8   5        171.19        159.77         4.02 o                         
  -1   8   5         51.33         39.71         2.25 o                         
   0   8   5        727.17        679.39         6.34 o                         
   1   8   5         49.26         37.67         2.31 o                         
   2   8   5        177.95        164.53         3.75 o                         
   3   8   5        263.84        255.72         4.07 o                         
   4   8   5        894.87        852.47         8.86 o                         
   5   8   5        200.34        178.11         5.61 o                         
   6   8   5        279.01        248.07         6.83 o                         
   7   8   5         25.59         31.95         4.97 o                         
   8   8   5         10.08          8.82         7.94 o                         
   9   8   5        155.33        125.35         8.97 o                         
  -9   9   5         48.00         11.74        15.39 o                         
  -8   9   5        210.28        205.55        20.56 o                         
  -7   9   5        221.48        219.15        12.05 o                         
  -6   9   5        157.35        168.29         7.67 o                         
  -5   9   5         58.71         65.20         4.62 o                         
  -4   9   5        166.63        151.20         4.50 o                         
  -3   9   5        105.52         95.93         3.34 o                         
  -2   9   5        797.33        785.22         7.44 o                         
  -1   9   5       1056.94       1000.66         8.33 o                         
   0   9   5         66.56         74.53         2.68 o                         
   1   9   5       1028.88        956.56         7.90 o                         
   2   9   5        781.77        757.54         6.80 o                         
   3   9   5         99.85         88.31         2.81 o                         
   4   9   5        176.55        169.04         5.11 o                         
   5   9   5         58.53         63.22         4.09 o                         
   6   9   5        161.40        182.91         6.40 o                         
   7   9   5        225.69        222.52         8.67 o                         
   8   9   5        210.58        210.21         9.60 o                         
   9   9   5         49.23         49.72        16.59 o                         
  -9  10   5         17.64          1.19        18.85 o                         
  -8  10   5         86.42        100.50        12.12 o                         
  -7  10   5         24.39         11.06         8.12 o                         
  -6  10   5        225.61        232.75         8.87 o                         
  -5  10   5        116.40        121.01         4.89 o                         
  -4  10   5         14.75         17.88         3.74 o                         
  -3  10   5        123.05        118.87         3.94 o                         
  -2  10   5         60.01         49.12         2.77 o                         
  -1  10   5        461.22        447.04         5.71 o                         
   0  10   5          4.66          2.83         2.05 o                         
   1  10   5        467.70        456.17         5.42 o                         
   2  10   5         56.66         46.78         2.51 o                         
   3  10   5        119.46        124.06         4.23 o                         
   4  10   5         12.22         15.54         3.33 o                         
   5  10   5        118.10        133.17         5.60 o                         
   6  10   5        230.08        243.48         8.08 o                         
   7  10   5         25.81         32.84         6.78 o                         
   8  10   5         89.07         82.43         7.32 o                         
   9  10   5         16.07         -2.02        20.23 o                         
  -8  11   5        106.47        102.36        15.59 o                         
  -7  11   5         19.18         18.03         9.92 o                         
  -6  11   5         13.82         20.42         6.34 o                         
  -5  11   5         89.18         94.41         4.89 o                         
  -4  11   5        615.31        621.67         9.67 o                         
  -3  11   5        367.65        339.60         6.07 o                         
  -2  11   5        974.10        893.67         8.42 o                         
  -1  11   5         18.12         18.27         2.49 o                         
   0  11   5         15.65         17.88         2.25 o                         
   1  11   5         20.45         18.56         2.39 o                         
   2  11   5        956.62        889.07         8.02 o                         
   3  11   5        365.63        340.39         5.64 o                         
   4  11   5        626.59        661.88        10.26 o                         
   5  11   5         88.15         96.49         5.90 o                         
   6  11   5         16.16         14.66         5.47 o                         
   7  11   5         18.06          4.07         7.30 o                         
   8  11   5        103.31        111.66        15.78 o                         
  -8  12   5        141.91        160.55        20.49 o                         
  -7  12   5         21.30         19.88        11.34 o                         
  -6  12   5        148.97        172.12        12.28 o                         
  -5  12   5         14.03         19.29         4.73 o                         
  -4  12   5          3.05          0.66         4.01 o                         
  -3  12   5        389.62        401.82         7.38 o                         
  -2  12   5         30.59         34.66         3.53 o                         
  -1  12   5        119.37        118.58         5.34 o                         
   0  12   5         19.53         16.61         2.52 o                         
   1  12   5        121.20        116.29         3.92 o                         
   2  12   5         32.84         35.67         3.37 o                         
   3  12   5        388.53        405.98         7.26 o                         
   4  12   5          3.94         12.38         4.55 o                         
   5  12   5         14.65         22.48         5.77 o                         
   6  12   5        141.06        165.88         9.63 o                         
   7  12   5         21.49         22.81         7.62 o                         
   8  12   5        141.14        141.99        18.10 o                         
  -7  13   5         80.73        114.31        19.55 o                         
  -6  13   5        120.89        126.19        12.14 o                         
  -5  13   5        116.52        144.11         6.96 o                         
  -4  13   5         33.69         18.63         4.49 o                         
  -3  13   5        520.90        532.12         9.28 o                         
  -2  13   5        442.22        438.55         7.17 o                         
  -1  13   5        659.21        633.85        10.43 o                         
   0  13   5       3859.68       3671.67        45.75 o                         
   1  13   5        656.41        617.65         9.66 o                         
   2  13   5        456.91        470.37         9.53 o                         
   3  13   5        523.14        518.21         8.16 o                         
   4  13   5         29.53         27.78         5.04 o                         
   5  13   5        114.49        121.68         6.68 o                         
   6  13   5        115.31        125.28         8.91 o                         
   7  13   5         79.64         69.17        11.89 o                         
  -7  14   5         54.78         17.45        30.68 o                         
  -6  14   5         83.44         99.87        12.36 o                         
  -5  14   5        137.30        148.56         7.80 o                         
  -4  14   5        434.09        409.90        19.81 o                         
  -3  14   5         76.89         68.03         4.89 o                         
  -2  14   5         77.31         82.89         4.79 o                         
  -1  14   5         51.62         64.27         5.82 o                         
   0  14   5          0.58         -3.82         4.57 o                         
   1  14   5         52.04         62.63         5.72 o                         
   2  14   5         74.88         86.68         4.34 o                         
   3  14   5         79.54         68.16         4.61 o                         
   4  14   5        433.17        441.74        11.40 o                         
   5  14   5        133.22        137.38         8.11 o                         
   6  14   5         88.80         82.70        11.68 o                         
   7  14   5         56.94         69.28        12.67 o                         
  -6  15   5         88.68         59.32        21.85 o                         
  -5  15   5         26.70         29.28        11.67 o                         
  -4  15   5        276.32        273.29        15.75 o                         
  -3  15   5        124.37        129.05         8.25 o                         
  -2  15   5        216.52        220.91        11.67 o                         
  -1  15   5        118.53        129.28         8.23 o                         
   0  15   5        129.00        140.93         7.22 o                         
   1  15   5        121.11        131.09         7.54 o                         
   2  15   5        223.40        219.67         9.63 o                         
   3  15   5        127.91        130.08         6.08 o                         
   4  15   5        270.39        291.31        12.18 o                         
   5  15   5         26.10         29.83         9.03 o                         
   6  15   5         93.74         98.78        13.36 o                         
  -6  16   5        112.41        115.96        34.80 o                         
  -5  16   5        110.01        138.66        16.97 o                         
  -4  16   5          8.11         18.76        11.26 o                         
  -3  16   5          5.38         11.97        15.81 o                         
  -2  16   5         41.73         51.86         9.72 o                         
  -1  16   5         48.12         58.82         7.72 o                         
   0  16   5         14.29         14.13         8.82 o                         
   1  16   5         49.64         66.54         7.75 o                         
   2  16   5         40.69         25.84         7.08 o                         
   3  16   5          5.42          0.74         7.24 o                         
   4  16   5          7.97          8.87         9.01 o                         
   5  16   5        110.11        122.15        16.33 o                         
   6  16   5        114.02        133.78        44.38 o                         
  -5  17   5         61.26         75.15        19.36 o                         
  -4  17   5         29.97         26.19        26.19 o                         
  -3  17   5         16.88         34.93        11.66 o                         
  -2  17   5         68.63         81.84        16.07 o                         
  -1  17   5        120.91        122.64        11.13 o                         
   0  17   5          1.41         -3.73         9.16 o                         
   1  17   5        124.16        112.28         9.34 o                         
   2  17   5         69.33         60.36         8.75 o                         
   3  17   5         15.43         17.83         9.74 o                         
   4  17   5         31.46         53.64        12.27 o                         
   5  17   5         61.38         50.04        38.69 o                         
  -4  18   5        124.46         97.10        24.41 o                         
  -3  18   5        115.48        145.41        23.46 o                         
  -2  18   5         20.40         32.36        12.13 o                         
  -1  18   5          0.44         20.65        11.43 o                         
   0  18   5        178.69        222.64        13.79 o                         
   1  18   5          0.38         -2.61        10.22 o                         
   2  18   5         19.74         21.10        12.98 o                         
   3  18   5        116.34        190.34        37.03 o                         
   4  18   5        123.95        176.38        36.38 o                         
  -3  19   5         27.40         36.20        21.88 o                         
  -2  19   5         35.26         84.11        20.29 o                         
  -1  19   5         98.99        127.95        26.72 o                         
   0  19   5          1.68         13.02        16.80 o                         
   1  19   5        104.38         85.54        34.30 o                         
   2  19   5         34.74        -29.81        29.81 o                         
   3  19   5         25.81          9.61        37.38 o                         
  -1  20   5          3.51         86.99        39.29 o                         
   0   0   6      10650.58      11531.79        90.40 o                         
   1   0   6       6436.48       6560.36        38.46 o                         
   2   0   6        775.33        676.10         7.11 o                         
   3   0   6        257.57        282.87         5.06 o                         
   4   0   6         93.61         88.12         3.39 o                         
   5   0   6        281.79        257.72         5.60 o                         
   6   0   6        188.16        209.01         5.71 o                         
   7   0   6         64.75         69.42         4.84 o                         
   8   0   6          0.12          6.68         5.18 o                         
   9   0   6         17.12         26.08         9.70 o                         
  10   0   6         21.43         55.36        22.59 o                         
 -10   1   6        114.73        131.48        23.45 o                         
  -9   1   6         21.07         17.65         8.37 o                         
  -8   1   6        128.34        134.81         7.13 o                         
  -7   1   6         53.18         54.75         4.62 o                         
  -6   1   6        532.91        545.36         7.69 o                         
  -5   1   6          1.61          9.27         2.58 o                         
  -4   1   6        467.14        529.67         7.25 o                         
  -3   1   6        200.13        174.15         4.10 o                         
  -2   1   6        803.70        836.47         7.68 o                         
  -1   1   6       1157.80       1190.50         8.17 o                         
   0   1   6       1070.54       1119.65         8.25 o                         
   1   1   6       1166.54       1189.10         8.96 o                         
   2   1   6        810.38        842.00         7.12 o                         
   3   1   6        195.52        167.83         3.76 o                         
   4   1   6        454.30        512.04         5.61 o                         
   5   1   6          1.62          6.89         2.11 o                         
   6   1   6        515.97        517.75         6.27 o                         
   7   1   6         51.48         45.45         3.85 o                         
   8   1   6        134.62        144.00         7.11 o                         
   9   1   6         21.75          8.44         8.76 o                         
  10   1   6        118.38         86.37        23.60 o                         
 -10   2   6         76.39         74.62        22.56 o                         
  -9   2   6         77.97         52.53        10.10 o                         
  -8   2   6          1.21          2.01         5.25 o                         
  -7   2   6        191.22        192.35         6.76 o                         
  -6   2   6       1105.01       1045.53        10.91 o                         
  -5   2   6        162.21        186.26         5.25 o                         
  -4   2   6        223.13        189.05         5.65 o                         
  -3   2   6         86.20         81.18         3.16 o                         
  -2   2   6        539.09        529.57         6.15 o                         
  -1   2   6       2724.90       2838.12        19.15 o                         
   0   2   6       4281.59       4500.75        26.99 o                         
   1   2   6       2747.81       2872.23        17.96 o                         
   2   2   6        499.28        487.85         5.16 o                         
   3   2   6         79.81         73.66         2.77 o                         
   4   2   6        235.43        208.59         4.03 o                         
   5   2   6        158.99        168.42         4.19 o                         
   6   2   6       1088.64        993.20        10.26 o                         
   7   2   6        193.31        195.08         6.27 o                         
   8   2   6          1.18          1.89         4.91 o                         
   9   2   6         75.59         86.14        11.74 o                         
  10   2   6         78.16         70.48        23.36 o                         
 -10   3   6        132.97         84.21        31.38 o                         
  -9   3   6         13.44          3.04         8.58 o                         
  -8   3   6         87.98         70.86         6.70 o                         
  -7   3   6        109.05        100.72         5.45 o                         
  -6   3   6        286.48        292.60         8.36 o                         
  -5   3   6        540.62        550.67         7.73 o                         
  -4   3   6        252.78        267.61         5.29 o                         
  -3   3   6        150.57        160.70         4.14 o                         
  -2   3   6        345.79        347.43         5.52 o                         
  -1   3   6        645.95        662.30         6.79 o                         
   0   3   6        378.62        391.77         4.54 o                         
   1   3   6        650.89        652.80         6.26 o                         
   2   3   6        353.29        355.77         5.68 o                         
   3   3   6        143.47        150.21         3.65 o                         
   4   3   6        254.11        263.01         4.34 o                         
   5   3   6        536.25        540.58         6.25 o                         
   6   3   6        274.85        281.55         6.45 o                         
   7   3   6        116.02        112.74         5.10 o                         
   8   3   6         92.41         85.24         6.74 o                         
   9   3   6         14.19         21.87        10.60 o                         
  10   3   6        136.61        175.37        26.18 o                         
 -10   4   6         80.81         59.42        32.49 o                         
  -9   4   6          6.57         15.71         7.66 o                         
  -8   4   6         26.16         27.81         6.07 o                         
  -7   4   6        236.67        241.48         7.97 o                         
  -6   4   6        382.44        362.36         6.83 o                         
  -5   4   6        471.68        462.76         6.99 o                         
  -4   4   6        806.23        770.28         8.03 o                         
  -3   4   6        196.97        198.37         3.85 o                         
  -2   4   6        446.78        426.32         5.85 o                         
  -1   4   6       4558.09       4680.24        30.49 o                         
   0   4   6         95.42        108.25         3.74 o                         
   1   4   6       4489.76       4613.60        28.98 o                         
   2   4   6        427.55        409.66         5.42 o                         
   3   4   6        192.76        197.62         3.68 o                         
   4   4   6        810.73        772.32         7.25 o                         
   5   4   6        483.38        473.58         6.55 o                         
   6   4   6        392.59        364.73         8.43 o                         
   7   4   6        228.94        207.37         6.91 o                         
   8   4   6         25.81         23.50         5.33 o                         
   9   4   6          6.88         21.62         9.60 o                         
  10   4   6         78.70         64.95        72.35 o                         
  -9   5   6         47.83         50.43         9.05 o                         
  -8   5   6         26.20         27.41         6.12 o                         
  -7   5   6        119.32        129.36         5.84 o                         
  -6   5   6        479.76        468.37         9.94 o                         
  -5   5   6        690.01        673.14         8.41 o                         
  -4   5   6        171.42        168.08         4.72 o                         
  -3   5   6        258.38        321.82         5.64 o                         
  -2   5   6        649.34        637.00         7.08 o                         
  -1   5   6        352.24        385.67         5.51 o                         
   0   5   6         99.42        143.20         3.76 o                         
   1   5   6        348.07        387.06         5.11 o                         
   2   5   6        647.42        639.94         6.43 o                         
   3   5   6        262.85        318.07         4.36 o                         
   4   5   6        166.43        175.97         3.81 o                         
   5   5   6        685.87        666.79         7.84 o                         
   6   5   6        485.26        473.85         8.39 o                         
   7   5   6        122.43        135.15         5.81 o                         
   8   5   6         25.10         37.03         7.41 o                         
   9   5   6         50.25         29.06         8.30 o                         
  -9   6   6         44.33         46.56         9.70 o                         
  -8   6   6        196.75        175.46         9.01 o                         
  -7   6   6        115.52        116.37         5.72 o                         
  -6   6   6         41.38         43.45         4.52 o                         
  -5   6   6        761.10        793.11         9.28 o                         
  -4   6   6        307.07        345.16         8.27 o                         
  -3   6   6        869.43        846.03         9.25 o                         
  -2   6   6       2287.11       2468.06        18.10 o                         
  -1   6   6       1426.47       1426.36        11.28 o                         
   0   6   6         74.84         96.46         3.10 o                         
   1   6   6       1372.84       1349.45         9.46 o                         
   2   6   6       2291.95       2457.77        15.94 o                         
   3   6   6        885.20        850.71         7.14 o                         
   4   6   6        314.03        338.46         5.10 o                         
   5   6   6        784.00        815.75         7.81 o                         
   6   6   6         42.19         44.09         4.26 o                         
   7   6   6        111.72        107.47         6.27 o                         
   8   6   6        192.64        176.66         8.36 o                         
   9   6   6         43.67         52.10        10.54 o                         
  -9   7   6         30.94         16.18        16.64 o                         
  -8   7   6         45.00         39.48         9.19 o                         
  -7   7   6         72.36         84.77         6.48 o                         
  -6   7   6        238.20        208.01         8.71 o                         
  -5   7   6        975.77        930.82        11.46 o                         
  -4   7   6        297.81        278.40         6.46 o                         
  -3   7   6        230.89        220.96         4.66 o                         
  -2   7   6         17.57         18.40         2.26 o                         
  -1   7   6        250.82        306.91         4.87 o                         
   0   7   6        473.76        528.31         5.63 o                         
   1   7   6        253.10        309.34         4.29 o                         
   2   7   6         17.90         19.26         1.90 o                         
   3   7   6        231.18        233.41         4.16 o                         
   4   7   6        302.40        297.80         5.36 o                         
   5   7   6        965.12        929.19         8.90 o                         
   6   7   6        236.84        204.75         6.49 o                         
   7   7   6         67.34         82.76         5.95 o                         
   8   7   6         44.97         38.92         6.74 o                         
   9   7   6         31.29          7.90        11.53 o                         
  -9   8   6         23.76         18.75        17.44 o                         
  -8   8   6         75.07         54.51        11.79 o                         
  -7   8   6         51.66         54.44         6.39 o                         
  -6   8   6        285.43        287.35        11.27 o                         
  -5   8   6       1448.84       1350.73        18.09 o                         
  -4   8   6        340.32        333.77         6.09 o                         
  -3   8   6         86.51         82.16         3.08 o                         
  -2   8   6         39.01         33.12         2.39 o                         
  -1   8   6       1664.71       1630.38        11.72 o                         
   0   8   6       1581.04       1593.64        11.49 o                         
   1   8   6       1710.21       1637.78        11.76 o                         
   2   8   6         34.97         30.41         2.12 o                         
   3   8   6         90.01         85.40         2.93 o                         
   4   8   6        330.21        326.14         5.91 o                         
   5   8   6       1429.72       1345.09        11.93 o                         
   6   8   6        290.18        268.19         7.14 o                         
   7   8   6         54.58         45.15         5.90 o                         
   8   8   6         77.69         66.56         7.03 o                         
   9   8   6         25.37         40.59        20.91 o                         
  -9   9   6         85.69         99.47        19.25 o                         
  -8   9   6         47.65         34.46        12.52 o                         
  -7   9   6         74.11         66.90         8.93 o                         
  -6   9   6        389.14        363.82        10.63 o                         
  -5   9   6        210.12        195.33         8.14 o                         
  -4   9   6         58.52         53.42         3.39 o                         
  -3   9   6         22.59         30.92         2.60 o                         
  -2   9   6          4.86          7.72         2.29 o                         
  -1   9   6        110.82        107.07         3.41 o                         
   0   9   6        408.15        402.48         5.31 o                         
   1   9   6        108.38        101.57         3.34 o                         
   2   9   6          6.00          6.03         2.02 o                         
   3   9   6         23.57         19.98         2.34 o                         
   4   9   6         60.18         63.43         3.72 o                         
   5   9   6        218.28        214.41         6.32 o                         
   6   9   6        393.31        404.30         8.90 o                         
   7   9   6         70.90         72.59         6.98 o                         
   8   9   6         45.82         40.50         7.37 o                         
   9   9   6         82.38         63.96        19.19 o                         
  -8  10   6         36.68         15.83        11.75 o                         
  -7  10   6        209.36        216.70        14.09 o                         
  -6  10   6        267.58        269.73        11.06 o                         
  -5  10   6        113.61        108.38         5.57 o                         
  -4  10   6        173.88        192.97         6.10 o                         
  -3  10   6        149.88        129.97         4.00 o                         
  -2  10   6        137.41        135.55         4.35 o                         
  -1  10   6        588.21        541.92         6.57 o                         
   0  10   6        362.94        304.59         5.81 o                         
   1  10   6        586.23        537.30         6.23 o                         
   2  10   6        137.42        149.72         5.31 o                         
   3  10   6        149.14        141.74         6.74 o                         
   4  10   6        174.08        181.69         5.30 o                         
   5  10   6        118.30        121.93         5.51 o                         
   6  10   6        268.27        285.99         8.65 o                         
   7  10   6        207.64        237.42        10.77 o                         
   8  10   6         34.97         34.65         7.47 o                         
  -8  11   6          4.17         13.83        14.74 o                         
  -7  11   6        104.12         96.44        11.84 o                         
  -6  11   6         56.27         57.40         6.03 o                         
  -5  11   6        143.42        140.92         5.91 o                         
  -4  11   6         68.58         53.97         4.08 o                         
  -3  11   6         13.42         16.63         3.52 o                         
  -2  11   6        261.05        231.28         5.97 o                         
  -1  11   6        966.84        926.84         8.62 o                         
   0  11   6         92.19         96.48         3.21 o                         
   1  11   6        973.44        932.02         8.52 o                         
   2  11   6        265.27        245.38         6.19 o                         
   3  11   6         13.26         14.04         2.83 o                         
   4  11   6         70.35         65.18         4.86 o                         
   5  11   6        141.55        140.25         6.41 o                         
   6  11   6         52.00         53.45         8.86 o                         
   7  11   6        105.57         90.59         8.59 o                         
   8  11   6          5.26         21.51        16.64 o                         
  -8  12   6         14.54          8.94        19.79 o                         
  -7  12   6          0.03         -9.42        10.99 o                         
  -6  12   6         57.34         77.12        10.60 o                         
  -5  12   6        103.17        100.40         5.79 o                         
  -4  12   6        197.29        204.66         6.04 o                         
  -3  12   6        434.68        437.41         8.95 o                         
  -2  12   6        580.72        523.11        11.58 o                         
  -1  12   6        195.69        189.39         5.06 o                         
   0  12   6       1974.84       1852.47        15.46 o                         
   1  12   6        192.32        181.57         6.67 o                         
   2  12   6        554.12        481.45         7.94 o                         
   3  12   6        430.69        434.82         7.68 o                         
   4  12   6        210.60        213.18         9.31 o                         
   5  12   6        106.79        107.10         7.28 o                         
   6  12   6         60.99         78.62         8.77 o                         
   7  12   6          0.01         -3.91         8.38 o                         
   8  12   6         15.31         29.76        19.07 o                         
  -7  13   6         90.96         92.81        17.43 o                         
  -6  13   6         85.00         82.35        11.76 o                         
  -5  13   6        131.36        125.85         6.58 o                         
  -4  13   6         72.04         73.89         5.28 o                         
  -3  13   6        642.87        641.25         9.69 o                         
  -2  13   6         35.13         25.85         4.09 o                         
  -1  13   6        236.29        222.24         7.51 o                         
   0  13   6        215.53        180.26         5.73 o                         
   1  13   6        236.68        215.62         6.52 o                         
   2  13   6         36.52         25.21         3.77 o                         
   3  13   6        645.27        640.29        10.15 o                         
   4  13   6         73.17         70.95         6.07 o                         
   5  13   6        133.56        139.07         7.72 o                         
   6  13   6         80.33         89.52         8.86 o                         
   7  13   6         89.90         78.17        10.58 o                         
  -7  14   6        138.88        136.49        35.40 o                         
  -6  14   6         86.74         87.22        16.25 o                         
  -5  14   6         33.20         45.84         8.91 o                         
  -4  14   6        262.32        266.31        16.08 o                         
  -3  14   6        109.22        117.94         6.31 o                         
  -2  14   6        393.10        360.65         7.52 o                         
  -1  14   6         73.21         65.89         4.97 o                         
   0  14   6        191.43        216.41         8.70 o                         
   1  14   6         74.62         71.35         5.09 o                         
   2  14   6        406.01        363.08         8.90 o                         
   3  14   6        112.49        110.56         5.35 o                         
   4  14   6        250.68        262.72        15.75 o                         
   5  14   6         33.87         38.99         7.56 o                         
   6  14   6         80.96         84.82        10.41 o                         
   7  14   6        137.76        113.62        26.61 o                         
  -6  15   6         58.38         56.34        22.78 o                         
  -5  15   6         28.50         66.11        13.14 o                         
  -4  15   6         41.78          6.94         9.91 o                         
  -3  15   6         26.23         27.75         9.59 o                         
  -2  15   6        199.09        267.26        12.64 o                         
  -1  15   6        182.23        195.94         9.99 o                         
   0  15   6         48.38         67.06         7.09 o                         
   1  15   6        181.01        201.47        14.23 o                         
   2  15   6        198.34        224.68         9.41 o                         
   3  15   6         25.85         26.78         5.54 o                         
   4  15   6         43.15         59.59        11.87 o                         
   5  15   6         26.23         30.62         9.20 o                         
   6  15   6         61.85         72.25        35.40 o                         
  -6  16   6         37.55         45.79        47.66 o                         
  -5  16   6         22.12         49.39        18.40 o                         
  -4  16   6         40.15         37.20        11.07 o                         
  -3  16   6         36.59         51.62        11.03 o                         
  -2  16   6         40.74         39.84         9.61 o                         
  -1  16   6        235.07        249.47        12.54 o                         
   0  16   6         57.83         56.10         8.10 o                         
   1  16   6        227.56        232.98        11.47 o                         
   2  16   6         41.47         43.31         8.90 o                         
   3  16   6         36.86         19.36         8.78 o                         
   4  16   6         38.69         56.86         9.72 o                         
   5  16   6         23.27         43.44        22.43 o                         
   6  16   6         38.73         39.42        26.91 o                         
  -5  17   6        123.57        144.33        27.99 o                         
  -4  17   6         33.19         29.92        20.34 o                         
  -3  17   6         34.29         29.07        12.07 o                         
  -2  17   6        105.68        131.24        13.75 o                         
  -1  17   6        108.57        131.57        12.46 o                         
   0  17   6         48.65         57.45        10.03 o                         
   1  17   6        110.50        104.60        10.46 o                         
   2  17   6        103.25        121.86        12.34 o                         
   3  17   6         32.70         24.88        10.31 o                         
   4  17   6         32.39         30.33        19.91 o                         
  -4  18   6         84.71         94.22        30.78 o                         
  -3  18   6         47.62         75.70        20.13 o                         
  -2  18   6         62.65         50.91        13.73 o                         
  -1  18   6         38.84         62.00        14.57 o                         
   0  18   6          9.37          9.02        12.84 o                         
   1  18   6         38.74         49.20        13.46 o                         
   2  18   6         62.54         89.26        12.41 o                         
   3  18   6         46.04         57.44        33.13 o                         
   4  18   6         86.88         82.67        39.06 o                         
  -3  19   6          9.10         11.20        27.80 o                         
  -2  19   6          0.70         18.47        22.10 o                         
  -1  19   6          8.18        -15.23        18.15 o                         
   0  19   6         10.18         26.73        17.69 o                         
   1  19   6          7.90        -10.99        32.89 o                         
   2  19   6          0.91        -20.36        32.69 o                         
   3  19   6          8.75         54.53        40.19 o                         
   1   0   7       5950.72       6954.38        39.61 o                         
   2   0   7        258.28        200.05         3.81 o                         
   3   0   7         37.26         43.64         2.15 o                         
   4   0   7       1225.08       1321.70        12.03 o                         
   5   0   7        176.31        259.90         6.29 o                         
   6   0   7        231.90        249.09         7.84 o                         
   7   0   7          0.90         -4.17         4.17 o                         
   8   0   7          4.70         -1.01         5.13 o                         
   9   0   7          1.06         13.23        15.45 o                         
  10   0   7        159.69        161.17        25.87 o                         
 -10   1   7         38.47         48.58        24.20 o                         
  -9   1   7          5.93         -3.61        14.29 o                         
  -8   1   7          5.06          3.39         5.99 o                         
  -7   1   7        126.08        118.51         5.70 o                         
  -6   1   7        592.72        558.05         8.87 o                         
  -5   1   7        694.71        677.75         9.02 o                         
  -4   1   7        486.94        469.46         7.36 o                         
  -3   1   7        181.53        193.49         4.29 o                         
  -2   1   7        380.93        414.72         5.06 o                         
  -1   1   7        405.95        483.69         4.86 o                         
   0   1   7       8609.28       9118.84        51.22 o                         
   1   1   7        415.99        490.86         5.40 o                         
   2   1   7        392.18        425.58         5.15 o                         
   3   1   7        180.43        193.63         3.91 o                         
   4   1   7        480.87        458.94         5.42 o                         
   5   1   7        697.00        692.96         8.10 o                         
   6   1   7        593.38        567.36         9.28 o                         
   7   1   7        131.28        125.54         6.84 o                         
   8   1   7          4.10         -2.85         5.48 o                         
   9   1   7          5.20          8.41        13.69 o                         
  10   1   7         39.08         88.62        24.97 o                         
 -10   2   7        216.25        213.80        39.42 o                         
  -9   2   7         39.33         36.75         8.89 o                         
  -8   2   7         60.87         59.88         5.97 o                         
  -7   2   7        176.34        190.73         7.53 o                         
  -6   2   7        323.21        324.25         7.19 o                         
  -5   2   7        767.93        815.61         9.50 o                         
  -4   2   7       1540.47       1598.27        14.33 o                         
  -3   2   7        356.21        373.61         5.60 o                         
  -2   2   7         35.50         38.85         2.16 o                         
  -1   2   7       2019.40       2253.00        13.97 o                         
   0   2   7       1265.45       1234.45         9.57 o                         
   1   2   7       2051.23       2283.07        15.62 o                         
   2   2   7         37.69         38.31         2.10 o                         
   3   2   7        365.16        384.79         5.00 o                         
   4   2   7       1545.61       1612.06        12.18 o                         
   5   2   7        767.99        800.48         8.10 o                         
   6   2   7        313.22        318.12         7.07 o                         
   7   2   7        170.21        174.24         6.27 o                         
   8   2   7         66.99         69.31         9.20 o                         
   9   2   7         40.97         53.26         9.66 o                         
  10   2   7        222.77        275.90        29.05 o                         
 -10   3   7         70.64         33.33        31.35 o                         
  -9   3   7        126.28        118.48        11.18 o                         
  -8   3   7        124.74        118.41         8.89 o                         
  -7   3   7         18.27         22.09         4.61 o                         
  -6   3   7        533.81        494.75         8.60 o                         
  -5   3   7       1490.46       1458.67        13.62 o                         
  -4   3   7        645.85        661.54         7.99 o                         
  -3   3   7        125.34        146.57         4.23 o                         
  -2   3   7       1246.27       1269.28        10.07 o                         
  -1   3   7        727.61        745.60        10.20 o                         
   0   3   7       1719.98       1680.04        11.73 o                         
   1   3   7        727.17        733.00         6.42 o                         
   2   3   7       1272.76       1294.91        10.26 o                         
   3   3   7        117.66        130.86         3.62 o                         
   4   3   7        622.75        633.48         6.32 o                         
   5   3   7       1500.18       1455.42        11.36 o                         
   6   3   7        527.52        494.94         7.31 o                         
   7   3   7         19.76         24.28         3.96 o                         
   8   3   7        127.90        128.97         7.35 o                         
   9   3   7        122.92        119.90        10.43 o                         
  10   3   7         72.30         85.85        25.20 o                         
  -9   4   7         66.94         43.57        10.39 o                         
  -8   4   7        146.57        164.20         7.45 o                         
  -7   4   7        655.28        624.03        10.45 o                         
  -6   4   7        156.14        161.85         5.90 o                         
  -5   4   7        649.62        660.30         8.37 o                         
  -4   4   7        197.17        207.78         5.86 o                         
  -3   4   7       1005.50       1083.26        10.10 o                         
  -2   4   7       1937.93       1997.44        15.05 o                         
  -1   4   7        827.97        838.97         8.06 o                         
   0   4   7        618.85        486.81         5.38 o                         
   1   4   7        841.04        868.90         8.13 o                         
   2   4   7       1960.99       1990.38        13.82 o                         
   3   4   7        987.10       1061.44         8.63 o                         
   4   4   7        193.58        200.90         4.40 o                         
   5   4   7        648.13        648.90         8.15 o                         
   6   4   7        152.07        148.64         5.78 o                         
   7   4   7        672.24        620.86        11.70 o                         
   8   4   7        144.60        152.60         7.86 o                         
   9   4   7         63.81         51.27         8.16 o                         
  -9   5   7         30.38         43.24        10.31 o                         
  -8   5   7         47.12         40.53         6.79 o                         
  -7   5   7        175.81        174.89         6.75 o                         
  -6   5   7        165.55        186.51         6.64 o                         
  -5   5   7        127.21        129.16         4.82 o                         
  -4   5   7        289.71        309.49         5.59 o                         
  -3   5   7        218.02        189.45         5.03 o                         
  -2   5   7        271.55        255.72         4.95 o                         
  -1   5   7       3200.38       3181.84        28.11 o                         
   0   5   7          0.16         -0.50         2.05 o                         
   1   5   7       3206.00       3241.02        22.35 o                         
   2   5   7        264.61        242.41         4.38 o                         
   3   5   7        222.69        189.43         4.31 o                         
   4   5   7        292.34        307.37         5.13 o                         
   5   5   7        115.52        128.84         5.71 o                         
   6   5   7        170.20        165.93         5.99 o                         
   7   5   7        169.89        158.45         6.81 o                         
   8   5   7         44.12         53.67         6.51 o                         
   9   5   7         30.39         35.02         8.85 o                         
  -9   6   7         89.69         85.31        11.47 o                         
  -8   6   7         62.96         67.23         8.30 o                         
  -7   6   7        117.04        128.30         6.32 o                         
  -6   6   7        210.78        188.51         7.89 o                         
  -5   6   7         88.93         92.61         4.06 o                         
  -4   6   7        244.62        232.93         6.21 o                         
  -3   6   7        676.18        710.72         8.69 o                         
  -2   6   7        172.57        189.34         4.92 o                         
  -1   6   7         95.89        116.09         3.61 o                         
   0   6   7        584.81        564.94         6.17 o                         
   1   6   7         93.24        113.01         3.47 o                         
   2   6   7        172.89        192.06         4.17 o                         
   3   6   7        693.17        723.21         6.73 o                         
   4   6   7        241.98        235.02         4.05 o                         
   5   6   7         80.74         81.01         3.87 o                         
   6   6   7        210.29        196.98         6.65 o                         
   7   6   7        111.59        111.16         6.94 o                         
   8   6   7         63.34         60.08         6.60 o                         
   9   6   7         90.98         63.17        12.48 o                         
  -9   7   7         41.34         48.34        16.60 o                         
  -8   7   7         17.12         20.02        12.55 o                         
  -7   7   7         52.49         59.19         6.54 o                         
  -6   7   7         73.04         61.81         6.34 o                         
  -5   7   7        261.44        257.04         9.89 o                         
  -4   7   7        821.72        813.97        10.26 o                         
  -3   7   7        616.46        631.20         9.05 o                         
  -2   7   7          9.21         10.01         2.44 o                         
  -1   7   7        647.46        605.54         6.68 o                         
   0   7   7         20.11         11.52         2.05 o                         
   1   7   7        614.27        567.93         5.71 o                         
   2   7   7          8.23         10.76         2.11 o                         
   3   7   7        625.06        638.27         6.75 o                         
   4   7   7        818.86        811.84         8.57 o                         
   5   7   7        275.37        254.54         5.71 o                         
   6   7   7         76.10         68.93         5.18 o                         
   7   7   7         49.91         69.14         6.08 o                         
   8   7   7         17.78         20.37         6.57 o                         
   9   7   7         41.33         29.04        12.84 o                         
  -9   8   7         19.97          1.20        18.00 o                         
  -8   8   7         66.16         58.79        12.00 o                         
  -7   8   7         46.39         45.62         7.57 o                         
  -6   8   7        168.45        170.23         8.51 o                         
  -5   8   7         89.45         95.10         4.81 o                         
  -4   8   7         83.81         81.03         4.50 o                         
  -3   8   7        139.21        132.98         4.52 o                         
  -2   8   7         38.55         35.15         2.90 o                         
  -1   8   7        262.58        248.27         4.96 o                         
   0   8   7        392.48        365.93         5.19 o                         
   1   8   7        259.07        250.14         4.77 o                         
   2   8   7         34.65         38.43         2.43 o                         
   3   8   7        145.94        138.10         3.93 o                         
   4   8   7         89.00         81.30         3.88 o                         
   5   8   7         90.45         94.28         4.55 o                         
   6   8   7        174.00        167.99         7.61 o                         
   7   8   7         42.62         42.05         6.26 o                         
   8   8   7         65.81         79.79         7.70 o                         
   9   8   7         18.76         32.32        19.32 o                         
  -9   9   7          8.26        -27.72        35.97 o                         
  -8   9   7         47.78          8.41        12.72 o                         
  -7   9   7        127.06        132.26        11.37 o                         
  -6   9   7        127.28        134.80        11.35 o                         
  -5   9   7        418.88        387.70         8.84 o                         
  -4   9   7         74.51         72.07         4.40 o                         
  -3   9   7          4.25          8.83         2.72 o                         
  -2   9   7        253.39        239.04         5.05 o                         
  -1   9   7        828.61        781.85         7.78 o                         
   0   9   7       1436.86       1316.92        10.40 o                         
   1   9   7        848.50        794.93         7.48 o                         
   2   9   7        245.86        224.37         4.56 o                         
   3   9   7          5.10          2.57         2.59 o                         
   4   9   7         77.70         81.76         4.17 o                         
   5   9   7        423.10        397.67         7.91 o                         
   6   9   7        132.31        135.00         5.87 o                         
   7   9   7        126.72        132.38         8.05 o                         
   8   9   7         48.06         53.82         8.77 o                         
  -8  10   7         14.04         34.97        16.70 o                         
  -7  10   7        123.67        112.57        13.10 o                         
  -6  10   7         25.29         14.85         6.71 o                         
  -5  10   7         39.50         34.25         4.99 o                         
  -4  10   7        580.43        556.02        11.19 o                         
  -3  10   7        359.35        344.54         5.99 o                         
  -2  10   7        207.23        202.23         4.94 o                         
  -1  10   7         25.05         21.98         2.74 o                         
   0  10   7          0.57          2.92         2.44 o                         
   1  10   7         22.88         21.72         2.73 o                         
   2  10   7        209.66        199.05         4.61 o                         
   3  10   7        353.57        309.44         6.41 o                         
   4  10   7        576.70        576.00         8.91 o                         
   5  10   7         42.01         47.98         4.92 o                         
   6  10   7         22.33         25.90         5.37 o                         
   7  10   7        125.81        113.63         8.34 o                         
   8  10   7         16.38         -8.68        11.43 o                         
  -8  11   7         97.24         74.67        24.16 o                         
  -7  11   7         19.52         30.44        11.75 o                         
  -6  11   7        113.71        113.06         8.97 o                         
  -5  11   7         54.17         51.18         5.14 o                         
  -4  11   7        182.15        183.80         7.59 o                         
  -3  11   7        158.43        169.89         6.20 o                         
  -2  11   7        242.26        249.27         6.98 o                         
  -1  11   7         93.80         80.31         3.69 o                         
   0  11   7       1265.76       1170.66        10.13 o                         
   1  11   7         91.19         73.11         3.39 o                         
   2  11   7        237.23        244.86         5.61 o                         
   3  11   7        151.49        155.38         5.80 o                         
   4  11   7        185.21        177.69         6.64 o                         
   5  11   7         58.65         50.74         5.09 o                         
   6  11   7        110.79        126.72         7.40 o                         
   7  11   7         20.40         22.17         8.96 o                         
   8  11   7         99.63        109.06        20.61 o                         
  -8  12   7          2.79         -3.76        31.24 o                         
  -7  12   7         15.97         29.75        12.28 o                         
  -6  12   7        417.28        452.80        28.69 o                         
  -5  12   7        313.76        317.79         9.96 o                         
  -4  12   7        226.51        258.53        10.31 o                         
  -3  12   7          4.68          6.62         4.55 o                         
  -2  12   7        159.91        169.74         6.66 o                         
  -1  12   7        604.71        566.92        11.19 o                         
   0  12   7         33.00         32.09         3.43 o                         
   1  12   7        615.46        588.76         8.63 o                         
   2  12   7        164.01        192.46         5.81 o                         
   3  12   7          4.04         -2.53         3.66 o                         
   4  12   7        227.21        247.93         8.30 o                         
   5  12   7        308.82        327.38        10.50 o                         
   6  12   7        412.89        401.76        15.20 o                         
   7  12   7         16.37         20.03        12.44 o                         
   8  12   7          2.32        -14.99        24.77 o                         
  -7  13   7          8.42         11.42        28.48 o                         
  -6  13   7         51.41         92.38        12.17 o                         
  -5  13   7         31.24         35.11         8.41 o                         
  -4  13   7       1048.57       1045.14        16.14 o                         
  -3  13   7         41.25         45.73         5.08 o                         
  -2  13   7        277.22        248.92         9.04 o                         
  -1  13   7        116.98        106.00         4.59 o                         
   0  13   7        256.52        253.49         7.07 o                         
   1  13   7        118.77        108.64         4.97 o                         
   2  13   7        277.71        253.79         7.95 o                         
   3  13   7         39.80         48.34         4.44 o                         
   4  13   7       1035.78       1012.15        15.63 o                         
   5  13   7         32.38         20.77         6.75 o                         
   6  13   7         51.84         85.71        10.18 o                         
   7  13   7          9.38          4.77        17.92 o                         
  -7  14   7         36.91         33.43        35.91 o                         
  -6  14   7         42.08         37.21        15.26 o                         
  -5  14   7        153.19        177.75        11.09 o                         
  -4  14   7         18.49         24.47         7.83 o                         
  -3  14   7        102.44        110.49         6.03 o                         
  -2  14   7        156.35        166.05         7.61 o                         
  -1  14   7        338.12        309.79         7.46 o                         
   0  14   7        106.14         96.00         4.90 o                         
   1  14   7        335.70        309.76         7.93 o                         
   2  14   7        156.96        165.75         6.26 o                         
   3  14   7         99.17        100.27         5.95 o                         
   4  14   7         19.71         26.09         7.80 o                         
   5  14   7        157.92        203.11        12.29 o                         
   6  14   7         40.03         55.56         9.84 o                         
   7  14   7         36.14         86.45        37.88 o                         
  -6  15   7        134.65        137.90        25.12 o                         
  -5  15   7          3.91        -13.96        13.96 o                         
  -4  15   7        108.62        124.98        12.02 o                         
  -3  15   7         26.14         26.76        10.81 o                         
  -2  15   7        132.50        139.41         8.27 o                         
  -1  15   7         61.61         52.59         6.31 o                         
   0  15   7         86.21         93.38         8.82 o                         
   1  15   7         60.56         48.84         6.10 o                         
   2  15   7        135.80        162.32         8.80 o                         
   3  15   7         26.38         16.02         6.42 o                         
   4  15   7        106.79        122.21        10.02 o                         
   5  15   7          4.63         22.81        10.71 o                         
   6  15   7        134.00        148.11        25.62 o                         
  -5  16   7         39.48         94.63        22.74 o                         
  -4  16   7          0.43        -12.05        12.05 o                         
  -3  16   7         39.38         28.76        11.38 o                         
  -2  16   7         73.44         64.71        11.61 o                         
  -1  16   7         28.81         32.99         9.64 o                         
   0  16   7         91.87        125.85         9.41 o                         
   1  16   7         27.00         10.71         7.90 o                         
   2  16   7         74.34         68.87         8.89 o                         
   3  16   7         39.51         48.75         9.57 o                         
   4  16   7          0.49         -1.84         9.63 o                         
   5  16   7         37.85        -30.41        30.41 o                         
  -5  17   7          5.62        -20.63        39.86 o                         
  -4  17   7         37.85         35.70        19.53 o                         
  -3  17   7        118.06        139.53        13.75 o                         
  -2  17   7         68.82         70.69        12.74 o                         
  -1  17   7        136.92        162.16        14.19 o                         
   0  17   7        486.51        597.58        21.87 o                         
   1  17   7        132.87        132.94        11.27 o                         
   2  17   7         69.49         72.35        17.92 o                         
   3  17   7        119.76         95.71        12.34 o                         
   4  17   7         40.67         47.03        21.30 o                         
  -4  18   7         33.61         48.70        41.57 o                         
  -3  18   7          6.70          6.72        19.61 o                         
  -2  18   7         16.56         10.49        17.37 o                         
  -1  18   7         18.79         33.08        12.93 o                         
   0  18   7         18.20         41.67        12.02 o                         
   1  18   7         19.52         35.11        12.76 o                         
   2  18   7         17.13         11.86        31.12 o                         
   3  18   7          6.43         15.37        34.80 o                         
   4  18   7         34.73         16.35        48.67 o                         
  -2  19   7          3.34         -9.69        27.06 o                         
  -1  19   7        110.96         82.40        36.07 o                         
   0  19   7        197.93        198.79        32.59 o                         
   1  19   7        111.12         32.19        33.90 o                         
   2  19   7          3.37         25.82        33.53 o                         
   0   0   8        354.74        591.18        13.59 o                         
   1   0   8        547.01        660.90         6.86 o                         
   2   0   8       2969.06       3028.91        20.17 o                         
   3   0   8        161.15        177.83         3.92 o                         
   4   0   8         13.13         34.99         2.86 o                         
   5   0   8        881.37        947.89        10.55 o                         
   6   0   8          6.52          7.60         4.07 o                         
   7   0   8        228.64        237.70         8.20 o                         
   8   0   8        179.25        188.52         9.91 o                         
   9   0   8         44.44         20.04        13.26 o                         
  10   0   8         35.38        -30.45        30.45 o                         
 -10   1   8         61.33         36.58        32.99 o                         
  -9   1   8          1.34         -1.89        10.04 o                         
  -8   1   8          7.67         19.16         6.84 o                         
  -7   1   8        162.68        199.73         7.51 o                         
  -6   1   8        165.89        170.46         6.69 o                         
  -5   1   8        548.75        570.94         8.15 o                         
  -4   1   8       1769.07       1797.29        15.21 o                         
  -3   1   8        759.62        772.48         8.09 o                         
  -2   1   8         14.07         37.28         2.50 o                         
  -1   1   8        480.94        446.32         5.29 o                         
   0   1   8       3288.54       3688.12        22.26 o                         
   1   1   8        499.37        463.59         5.48 o                         
   2   1   8         15.33         37.90         2.24 o                         
   3   1   8        762.85        780.24         7.63 o                         
   4   1   8       1790.05       1827.04        14.13 o                         
   5   1   8        541.16        561.68         7.44 o                         
   6   1   8        163.88        159.14         6.14 o                         
   7   1   8        161.09        183.33         7.89 o                         
   8   1   8          6.31          1.55         6.70 o                         
   9   1   8          1.13         -6.09         8.94 o                         
  10   1   8         59.80         70.24        25.66 o                         
  -9   2   8         50.01         37.72        11.57 o                         
  -8   2   8        152.17        150.08         8.00 o                         
  -7   2   8        467.01        473.00        10.40 o                         
  -6   2   8         45.19         56.19         4.81 o                         
  -5   2   8        115.32        141.62         5.00 o                         
  -4   2   8       1212.02       1223.73        12.13 o                         
  -3   2   8        453.18        492.64         8.67 o                         
  -2   2   8       2550.12       2807.37        18.39 o                         
  -1   2   8       1716.34       1755.42        11.96 o                         
   0   2   8        578.76        725.77         6.71 o                         
   1   2   8       1689.92       1729.14        12.66 o                         
   2   2   8       2609.45       2858.21        19.18 o                         
   3   2   8        435.37        461.17         5.59 o                         
   4   2   8       1187.66       1187.94         9.56 o                         
   5   2   8        122.20        150.16         4.54 o                         
   6   2   8         40.73         54.55         4.35 o                         
   7   2   8        475.72        462.85         9.38 o                         
   8   2   8        153.58        160.52         9.20 o                         
   9   2   8         48.89         30.60         9.31 o                         
  -9   3   8        384.55        349.23        19.18 o                         
  -8   3   8        134.03        142.85         7.96 o                         
  -7   3   8        161.94        158.22         6.56 o                         
  -6   3   8         11.18         31.49         4.91 o                         
  -5   3   8        636.12        631.57         8.74 o                         
  -4   3   8         96.59        113.09         4.38 o                         
  -3   3   8        739.13        646.95         7.44 o                         
  -2   3   8        398.93        442.01         6.02 o                         
  -1   3   8        536.46        688.28         6.56 o                         
   0   3   8        430.62        394.96         5.01 o                         
   1   3   8        528.37        678.00         6.34 o                         
   2   3   8        392.37        419.73         5.49 o                         
   3   3   8        723.08        628.69         6.52 o                         
   4   3   8        102.29        117.61         3.70 o                         
   5   3   8        654.47        646.12         6.99 o                         
   6   3   8         11.70         17.58         3.31 o                         
   7   3   8        158.72        160.19         6.02 o                         
   8   3   8        128.75        135.18         9.02 o                         
   9   3   8        380.91        368.13        14.51 o                         
  -9   4   8          9.14         32.48        15.23 o                         
  -8   4   8          6.00         -4.26         6.16 o                         
  -7   4   8         15.30         17.84         5.00 o                         
  -6   4   8        666.54        651.73        11.58 o                         
  -5   4   8        651.11        670.13         8.62 o                         
  -4   4   8        184.71        159.47         4.48 o                         
  -3   4   8        329.56        302.75         5.80 o                         
  -2   4   8        137.62        153.72         4.11 o                         
  -1   4   8       2043.02       2144.44        15.39 o                         
   0   4   8       1066.02       1147.72         9.29 o                         
   1   4   8       2107.18       2214.85        15.75 o                         
   2   4   8        149.81        178.06         4.30 o                         
   3   4   8        330.47        303.48         4.65 o                         
   4   4   8        184.26        159.17         4.51 o                         
   5   4   8        635.56        656.25         7.55 o                         
   6   4   8        654.89        636.61        10.29 o                         
   7   4   8         17.60         26.57         4.72 o                         
   8   4   8          7.24          5.77         6.73 o                         
   9   4   8          9.13         11.85        12.22 o                         
  -9   5   8         82.67         86.02        23.65 o                         
  -8   5   8         81.43         81.39         6.67 o                         
  -7   5   8        206.11        195.37         7.37 o                         
  -6   5   8        123.34        121.42         5.93 o                         
  -5   5   8        448.10        457.44         7.48 o                         
  -4   5   8         58.43         60.79         3.78 o                         
  -3   5   8        266.06        255.34         5.75 o                         
  -2   5   8         22.74         18.58         2.49 o                         
  -1   5   8       1825.76       1863.04        14.36 o                         
   0   5   8        182.76        217.92         4.30 o                         
   1   5   8       1838.64       1865.62        13.89 o                         
   2   5   8         23.29         19.61         2.23 o                         
   3   5   8        256.31        235.46         4.93 o                         
   4   5   8         58.34         67.99         3.22 o                         
   5   5   8        440.26        430.88         6.55 o                         
   6   5   8        120.18        119.11         5.74 o                         
   7   5   8        216.24        215.53         8.38 o                         
   8   5   8         82.79         78.58         8.06 o                         
   9   5   8         82.49         69.75        12.32 o                         
  -9   6   8          7.55          5.95        12.41 o                         
  -8   6   8         19.10         10.49         7.26 o                         
  -7   6   8         11.97          7.81         5.50 o                         
  -6   6   8        320.71        306.13         9.14 o                         
  -5   6   8         36.46         34.67         4.17 o                         
  -4   6   8        250.68        287.08         8.46 o                         
  -3   6   8        925.07        899.34        10.19 o                         
  -2   6   8        908.53        969.93         9.59 o                         
  -1   6   8       3336.00       3277.89        22.18 o                         
   0   6   8        124.65        108.11         3.38 o                         
   1   6   8       3297.26       3228.87        22.76 o                         
   2   6   8        901.66        949.59         8.66 o                         
   3   6   8        926.65        888.63         8.21 o                         
   4   6   8        250.09        270.98         4.77 o                         
   5   6   8         41.44         38.74         3.63 o                         
   6   6   8        325.68        314.17         8.88 o                         
   7   6   8          9.94          9.26         5.22 o                         
   8   6   8         19.76         23.31         7.63 o                         
   9   6   8          7.84         -6.37        18.34 o                         
  -9   7   8         23.54         17.48        29.74 o                         
  -8   7   8          5.84          0.81         9.10 o                         
  -7   7   8        386.13        369.12        13.97 o                         
  -6   7   8        104.52        105.55         7.13 o                         
  -5   7   8        383.15        371.20        13.41 o                         
  -4   7   8         93.56         89.21         4.73 o                         
  -3   7   8        310.90        343.92         6.53 o                         
  -2   7   8          8.19          8.57         2.59 o                         
  -1   7   8        409.74        422.82         5.75 o                         
   0   7   8       1044.86       1057.58         9.09 o                         
   1   7   8        406.14        421.99         5.25 o                         
   2   7   8          9.95          9.80         2.36 o                         
   3   7   8        320.81        353.95         5.40 o                         
   4   7   8         87.98         81.08         3.21 o                         
   5   7   8        388.53        377.23         8.05 o                         
   6   7   8        107.40        109.96         6.98 o                         
   7   7   8        379.41        365.47        11.87 o                         
   8   7   8          5.56          3.99         8.08 o                         
   9   7   8         24.26         34.71        22.10 o                         
  -9   8   8          1.38          0.70        34.53 o                         
  -8   8   8        133.81        121.03        10.68 o                         
  -7   8   8        202.71        214.27        12.54 o                         
  -6   8   8         60.61         65.85         7.02 o                         
  -5   8   8        343.38        345.21        14.36 o                         
  -4   8   8         23.82          8.10         4.42 o                         
  -3   8   8       1064.79       1009.23        10.79 o                         
  -2   8   8         25.98         33.67         3.71 o                         
  -1   8   8        647.26        608.67         7.17 o                         
   0   8   8       2358.16       2376.84        16.08 o                         
   1   8   8        618.66        580.93         6.37 o                         
   2   8   8         26.86         32.96         2.60 o                         
   3   8   8       1053.38       1015.24         8.98 o                         
   4   8   8         22.48         20.64         2.70 o                         
   5   8   8        356.62        338.40         7.15 o                         
   6   8   8         64.60         74.60         5.73 o                         
   7   8   8        200.37        206.36         9.56 o                         
   8   8   8        131.16        125.09        10.87 o                         
  -8   9   8          7.67        -12.78        12.78 o                         
  -7   9   8        208.86        211.01        13.38 o                         
  -6   9   8         10.88         13.44         7.57 o                         
  -5   9   8        316.99        301.64         9.76 o                         
  -4   9   8        386.50        388.42         8.80 o                         
  -3   9   8        560.12        554.90         8.50 o                         
  -2   9   8        223.16        208.17         6.15 o                         
  -1   9   8        966.73        952.34         9.07 o                         
   0   9   8         76.77         83.43         3.31 o                         
   1   9   8        982.09        954.33         8.34 o                         
   2   9   8        232.13        225.99         5.13 o                         
   3   9   8        555.63        538.91         6.96 o                         
   4   9   8        381.72        381.99         7.96 o                         
   5   9   8        308.47        289.49         7.24 o                         
   6   9   8          9.33         13.74         6.03 o                         
   7   9   8        214.54        216.14        10.30 o                         
   8   9   8          6.46         13.33        11.83 o                         
  -8  10   8          1.60          1.36        22.48 o                         
  -7  10   8         36.90         22.17        10.66 o                         
  -6  10   8        113.26        121.11        11.16 o                         
  -5  10   8         21.65         11.74         6.41 o                         
  -4  10   8        557.39        547.55        10.17 o                         
  -3  10   8        283.64        293.37         9.12 o                         
  -2  10   8        432.04        424.81         7.71 o                         
  -1  10   8        151.80        168.07         4.85 o                         
   0  10   8          0.10          1.54         2.81 o                         
   1  10   8        160.73        168.02         4.85 o                         
   2  10   8        429.68        423.43         6.45 o                         
   3  10   8        281.90        278.09         7.22 o                         
   4  10   8        567.31        568.21         9.40 o                         
   5  10   8         25.06         22.14         6.13 o                         
   6  10   8        107.56        113.72         7.69 o                         
   7  10   8         37.46         69.24         8.13 o                         
   8  10   8          1.49          7.14        21.32 o                         
  -8  11   8         47.73         53.18        25.20 o                         
  -7  11   8         89.34        122.32        14.51 o                         
  -6  11   8         95.64        114.56        11.33 o                         
  -5  11   8         95.46        121.04        11.63 o                         
  -4  11   8         32.60         39.90         6.11 o                         
  -3  11   8         95.08         74.86         5.41 o                         
  -2  11   8        112.04        105.57         4.94 o                         
  -1  11   8        133.76        123.78         4.24 o                         
   0  11   8        151.23        136.14         4.79 o                         
   1  11   8        127.26        125.93         4.59 o                         
   2  11   8        108.65        102.17         4.79 o                         
   3  11   8         95.60         86.48         4.75 o                         
   4  11   8         29.69         30.52         4.73 o                         
   5  11   8         98.20        104.82         6.22 o                         
   6  11   8         99.82        117.58        10.79 o                         
   7  11   8         88.02         93.76         8.86 o                         
   8  11   8         47.08         73.88        56.12 o                         
  -7  12   8         38.91         40.92        18.18 o                         
  -6  12   8         50.54         28.32         9.87 o                         
  -5  12   8         79.38         75.36         7.92 o                         
  -4  12   8        258.52        271.54        11.23 o                         
  -3  12   8         52.42         69.59         5.84 o                         
  -2  12   8        625.84        599.12        10.08 o                         
  -1  12   8        417.47        427.18         8.89 o                         
   0  12   8        200.42        192.89         6.35 o                         
   1  12   8        413.54        418.99         8.21 o                         
   2  12   8        641.16        584.86         8.67 o                         
   3  12   8         54.38         62.58         4.89 o                         
   4  12   8        252.40        245.40        10.29 o                         
   5  12   8         82.08         66.88         6.54 o                         
   6  12   8         48.22         57.76        11.57 o                         
   7  12   8         40.70         15.01        10.74 o                         
  -7  13   8         86.50         57.45        19.35 o                         
  -6  13   8         81.59         97.37        12.38 o                         
  -5  13   8         87.97        112.20         9.20 o                         
  -4  13   8        162.28        175.59         8.50 o                         
  -3  13   8        223.62        214.42         8.68 o                         
  -2  13   8        264.05        241.70         8.54 o                         
  -1  13   8        763.43        698.49        10.77 o                         
   0  13   8        153.61        132.00         5.53 o                         
   1  13   8        760.00        707.89        10.01 o                         
   2  13   8        265.02        230.85         7.41 o                         
   3  13   8        222.62        197.90         7.37 o                         
   4  13   8        165.93        163.89         7.24 o                         
   5  13   8         90.90         96.91         8.94 o                         
   6  13   8         79.93         88.27         9.47 o                         
   7  13   8         85.78         92.65        20.77 o                         
  -6  14   8        166.22        213.20        26.14 o                         
  -5  14   8         27.58         45.39         9.82 o                         
  -4  14   8        153.93        172.73         9.04 o                         
  -3  14   8        119.19        105.59         6.98 o                         
  -2  14   8        227.21        231.62         8.66 o                         
  -1  14   8         87.24         77.03         5.44 o                         
   0  14   8         49.33         51.89         4.71 o                         
   1  14   8         87.60         80.32         5.21 o                         
   2  14   8        221.17        206.53         7.38 o                         
   3  14   8        115.38        127.97         6.96 o                         
   4  14   8        157.98        200.96        13.02 o                         
   5  14   8         26.51         50.81        11.11 o                         
   6  14   8        166.93        178.22        28.76 o                         
  -6  15   8         48.79         44.88        52.12 o                         
  -5  15   8         91.05         92.91        34.20 o                         
  -4  15   8          3.68          0.47        10.77 o                         
  -3  15   8        136.87        147.77        14.88 o                         
  -2  15   8         17.80         13.41         7.16 o                         
  -1  15   8         36.02         60.73         7.00 o                         
   0  15   8          3.89         -3.02         6.24 o                         
   1  15   8         37.97         45.16         6.68 o                         
   2  15   8         17.57         23.70         6.58 o                         
   3  15   8        133.64        130.13        10.06 o                         
   4  15   8          3.45         -9.52         9.52 o                         
   5  15   8         91.60        123.61        14.85 o                         
   6  15   8         46.62         13.50        34.23 o                         
  -5  16   8          0.79          5.29        24.84 o                         
  -4  16   8        110.31         98.78        13.99 o                         
  -3  16   8        161.82        195.82        13.80 o                         
  -2  16   8         48.92         64.11        11.07 o                         
  -1  16   8        114.89        134.73        11.71 o                         
   0  16   8        102.91        112.44        12.95 o                         
   1  16   8        111.28        118.42        10.06 o                         
   2  16   8         45.12         65.47        10.51 o                         
   3  16   8        158.85        204.92        20.77 o                         
   4  16   8        112.58        144.12        12.96 o                         
   5  16   8          1.08         13.90        34.60 o                         
  -4  17   8         16.96         14.18        23.66 o                         
  -3  17   8        135.50        146.55        17.13 o                         
  -2  17   8          1.49          5.70        11.59 o                         
  -1  17   8         15.26         24.26        11.44 o                         
   0  17   8         71.84         78.68        15.07 o                         
   1  17   8         14.47         15.84        17.75 o                         
   2  17   8          1.15          6.96        11.56 o                         
   3  17   8        136.69        142.77        21.15 o                         
   4  17   8         16.59          0.60        40.60 o                         
  -3  18   8        165.45        193.19        30.56 o                         
  -2  18   8         69.59        106.55        23.15 o                         
  -1  18   8         44.00         27.77        18.56 o                         
   0  18   8         52.90         86.77        16.93 o                         
   1  18   8         42.20         59.56        35.74 o                         
   2  18   8         67.62         56.31        33.66 o                         
   3  18   8        169.70        171.39        37.95 o                         
  -2  19   8         48.45         27.87        39.89 o                         
  -1  19   8         11.37        -33.46        39.62 o                         
   1  19   8         11.47         50.21        37.15 o                         
   2  19   8         50.69         66.62        40.13 o                         
   1   0   9       3108.60       3378.52        20.98 o                         
   2   0   9        191.93        187.84         5.04 o                         
   3   0   9       1428.15       1413.23        10.94 o                         
   4   0   9        325.33        328.91         6.01 o                         
   5   0   9        195.28        189.85         6.03 o                         
   6   0   9        365.42        391.36         9.73 o                         
   7   0   9        202.76        223.46         7.73 o                         
   8   0   9         11.54         18.97         7.66 o                         
   9   0   9          4.87         -8.64         9.66 o                         
  -9   1   9         31.27         10.80        10.92 o                         
  -8   1   9         89.11        109.17         9.71 o                         
  -7   1   9        255.73        241.54         9.31 o                         
  -6   1   9          3.67         17.26         4.64 o                         
  -5   1   9         68.36         76.46         3.99 o                         
  -4   1   9       1500.81       1488.08        13.52 o                         
  -3   1   9        541.88        573.98         6.37 o                         
  -2   1   9        959.65       1028.42         8.63 o                         
  -1   1   9        395.99        365.51         4.78 o                         
   0   1   9        241.75        373.41         5.26 o                         
   1   1   9        398.93        371.70         5.24 o                         
   2   1   9        955.85       1024.53         8.64 o                         
   3   1   9        529.59        558.77         6.10 o                         
   4   1   9       1494.56       1482.90        11.62 o                         
   5   1   9         69.81         68.95         3.85 o                         
   6   1   9          2.37         14.09         4.18 o                         
   7   1   9        261.64        244.93         8.08 o                         
   8   1   9         92.91        106.56         8.71 o                         
   9   1   9         32.71         35.49        12.60 o                         
  -9   2   9        133.78        138.80        16.44 o                         
  -8   2   9        209.30        233.03        14.12 o                         
  -7   2   9        203.65        209.93         7.86 o                         
  -6   2   9        525.53        528.78        10.91 o                         
  -5   2   9        496.35        477.34         7.76 o                         
  -4   2   9        141.74        161.52         4.76 o                         
  -3   2   9        276.09        250.29         4.60 o                         
  -2   2   9        448.62        550.33         5.86 o                         
  -1   2   9       3232.11       3519.88        21.12 o                         
   0   2   9          6.86         16.83         2.17 o                         
   1   2   9       3186.45       3506.97        23.13 o                         
   2   2   9        454.48        553.13         6.23 o                         
   3   2   9        273.76        251.62         4.42 o                         
   4   2   9        133.80        152.10         4.27 o                         
   5   2   9        508.26        497.57         6.66 o                         
   6   2   9        537.69        544.79        10.09 o                         
   7   2   9        202.73        211.12         8.71 o                         
   8   2   9        209.06        214.18        13.57 o                         
   9   2   9        130.58        128.04        19.08 o                         
  -9   3   9         42.00         48.57        29.44 o                         
  -8   3   9         60.05         62.46         8.50 o                         
  -7   3   9        111.36        116.54         6.79 o                         
  -6   3   9        125.84        127.99         6.41 o                         
  -5   3   9         52.79         43.98         3.82 o                         
  -4   3   9        947.58        967.82        10.93 o                         
  -3   3   9        379.62        386.81         6.81 o                         
  -2   3   9       1048.55       1114.44         9.73 o                         
  -1   3   9        601.48        578.67         6.37 o                         
   0   3   9       2103.17       2150.16        14.90 o                         
   1   3   9        605.37        587.63         6.11 o                         
   2   3   9       1018.56       1054.17         9.70 o                         
   3   3   9        371.93        383.95         5.01 o                         
   4   3   9        976.14        977.79         9.11 o                         
   5   3   9         50.99         47.74         3.15 o                         
   6   3   9        128.75        123.67         4.62 o                         
   7   3   9        116.27        118.41         5.87 o                         
   8   3   9         57.40         56.19         9.16 o                         
   9   3   9         43.58         33.52        20.21 o                         
  -9   4   9        141.93        156.82        34.37 o                         
  -8   4   9         61.56         71.50         8.23 o                         
  -7   4   9        103.15        107.37         6.50 o                         
  -6   4   9          7.32         12.17         4.63 o                         
  -5   4   9        183.51        182.48         5.90 o                         
  -4   4   9        280.23        273.80         6.65 o                         
  -3   4   9        427.46        425.69         6.90 o                         
  -2   4   9        881.41        871.01         8.43 o                         
  -1   4   9        874.58        817.25         7.72 o                         
   0   4   9         12.76         22.28         2.26 o                         
   1   4   9        873.14        805.74         7.27 o                         
   2   4   9        872.92        858.09         8.38 o                         
   3   4   9        420.84        412.76         5.55 o                         
   4   4   9        282.58        285.35         5.79 o                         
   5   4   9        173.44        170.93         6.43 o                         
   6   4   9          7.67         12.80         3.80 o                         
   7   4   9        101.32        105.97         6.53 o                         
   8   4   9         60.95         74.50         8.07 o                         
   9   4   9        144.30        142.57        22.68 o                         
  -9   5   9         23.49         62.90        32.19 o                         
  -8   5   9         84.99         93.05         8.50 o                         
  -7   5   9         94.72         93.99         7.55 o                         
  -6   5   9        167.44        164.30         7.09 o                         
  -5   5   9        314.68        295.50         9.23 o                         
  -4   5   9         48.25         46.92         3.89 o                         
  -3   5   9        569.21        532.18         7.62 o                         
  -2   5   9        293.51        292.60         5.43 o                         
  -1   5   9       1238.72       1269.36        10.77 o                         
   0   5   9         60.30         74.23         2.90 o                         
   1   5   9       1250.58       1276.87        11.17 o                         
   2   5   9        300.77        308.02         5.46 o                         
   3   5   9        562.18        523.67         6.42 o                         
   4   5   9         44.61         37.76         4.36 o                         
   5   5   9        321.42        323.92         6.94 o                         
   6   5   9        165.10        162.46         6.27 o                         
   7   5   9         99.95         94.12         7.06 o                         
   8   5   9         87.00         75.24         8.75 o                         
   9   5   9         23.43         45.74        20.62 o                         
  -9   6   9         10.48         33.73        31.52 o                         
  -8   6   9         80.71         90.34        16.93 o                         
  -7   6   9         47.28         46.19         6.35 o                         
  -6   6   9         99.43        105.12         5.96 o                         
  -5   6   9        372.69        370.21        10.41 o                         
  -4   6   9          3.72         -1.75         3.51 o                         
  -3   6   9         11.54         13.96         3.26 o                         
  -2   6   9       1040.46        975.37         9.97 o                         
  -1   6   9        138.83        142.57         4.54 o                         
   0   6   9        170.31        164.39         4.42 o                         
   1   6   9        136.60        143.51         4.69 o                         
   2   6   9       1043.52        961.00         9.04 o                         
   3   6   9          9.69         14.51         2.64 o                         
   4   6   9          4.92          0.13         2.47 o                         
   5   6   9        383.89        374.72         7.75 o                         
   6   6   9         96.64         95.40         5.58 o                         
   7   6   9         46.75         37.92         6.53 o                         
   8   6   9         80.79        102.50         8.83 o                         
   9   6   9          9.85         19.91        23.59 o                         
  -9   7   9         22.08         18.09        31.89 o                         
  -8   7   9         56.35         63.45        12.65 o                         
  -7   7   9        165.96        185.79        17.20 o                         
  -6   7   9         59.84         74.10         8.74 o                         
  -5   7   9         52.62         57.52         6.35 o                         
  -4   7   9         17.54         18.23         4.72 o                         
  -3   7   9        919.93        903.94        10.20 o                         
  -2   7   9         15.70         17.58         2.95 o                         
  -1   7   9        383.43        342.87         5.96 o                         
   0   7   9         18.31         19.54         2.54 o                         
   1   7   9        388.67        365.58         5.87 o                         
   2   7   9         17.02         17.61         2.76 o                         
   3   7   9        907.07        877.00         8.36 o                         
   4   7   9         19.45         23.98         2.82 o                         
   5   7   9         49.38         40.31         4.46 o                         
   6   7   9         62.79         78.20         5.65 o                         
   7   7   9        167.94        174.73         9.56 o                         
   8   7   9         55.76         44.25         9.06 o                         
   9   7   9         21.74         26.96        34.00 o                         
  -8   8   9         14.52         -4.36        11.58 o                         
  -7   8   9        199.58        177.20        13.48 o                         
  -6   8   9        105.07         91.02         9.45 o                         
  -5   8   9         12.46          8.89         6.75 o                         
  -4   8   9         52.06         55.97         5.22 o                         
  -3   8   9        259.81        277.32        10.49 o                         
  -2   8   9        585.78        553.87         8.03 o                         
  -1   8   9        432.25        459.71         6.55 o                         
   0   8   9        192.37        174.98         4.94 o                         
   1   8   9        439.58        473.03         6.02 o                         
   2   8   9        594.26        575.19         7.06 o                         
   3   8   9        254.75        292.36         6.41 o                         
   4   8   9         53.71         56.77         3.54 o                         
   5   8   9         12.28          8.85         4.30 o                         
   6   8   9        102.02        104.31         7.64 o                         
   7   8   9        204.00        195.98         9.77 o                         
   8   8   9         14.18          2.02         8.70 o                         
  -8   9   9         46.45         33.62        19.70 o                         
  -7   9   9         36.53         51.91        12.37 o                         
  -6   9   9         56.70         66.60        10.01 o                         
  -5   9   9        518.15        516.55        14.99 o                         
  -4   9   9       1115.64       1115.24        15.12 o                         
  -3   9   9        993.74        903.28        12.26 o                         
  -2   9   9        380.51        374.87         7.34 o                         
  -1   9   9        730.20        697.30         8.30 o                         
   0   9   9         54.76         46.35         3.06 o                         
   1   9   9        762.84        732.61         7.48 o                         
   2   9   9        396.95        386.80         6.42 o                         
   3   9   9        999.79        922.90        10.13 o                         
   4   9   9       1107.44       1086.73        11.44 o                         
   5   9   9        498.73        506.10         9.24 o                         
   6   9   9         52.87         49.59         6.24 o                         
   7   9   9         36.99         48.29         9.75 o                         
   8   9   9         44.19         47.56        14.35 o                         
  -8  10   9        145.22        150.60        20.52 o                         
  -7  10   9        261.52        305.34        28.01 o                         
  -6  10   9        422.14        378.17        20.72 o                         
  -5  10   9        136.31        135.19         8.66 o                         
  -4  10   9         15.74         11.65         5.90 o                         
  -3  10   9         27.06         33.93         5.09 o                         
  -2  10   9         44.44         39.96         4.21 o                         
  -1  10   9        212.73        207.13         5.88 o                         
   0  10   9       1143.21       1060.33         9.97 o                         
   1  10   9        215.19        188.71         5.11 o                         
   2  10   9         40.98         37.74         3.99 o                         
   3  10   9         28.62         35.00         4.07 o                         
   4  10   9         13.40         16.69         4.33 o                         
   5  10   9        135.55        135.82         6.25 o                         
   6  10   9        429.48        457.79        13.84 o                         
   7  10   9        258.58        271.97        11.74 o                         
   8  10   9        142.52        153.60        60.06 o                         
  -8  11   9        142.21        177.52        31.89 o                         
  -7  11   9         11.86        -12.10        12.10 o                         
  -6  11   9         60.87         54.96        12.72 o                         
  -5  11   9        888.61        880.44        22.84 o                         
  -4  11   9        188.26        206.91         8.93 o                         
  -3  11   9        110.37        133.92         7.15 o                         
  -2  11   9        778.92        731.28        11.43 o                         
  -1  11   9        741.64        723.63        11.11 o                         
   0  11   9        129.48        148.92         5.61 o                         
   1  11   9        726.79        698.12         9.26 o                         
   2  11   9        794.52        721.67        10.37 o                         
   3  11   9        116.69        129.09         5.25 o                         
   4  11   9        181.12        195.45         6.77 o                         
   5  11   9        892.58        901.41        14.25 o                         
   6  11   9         56.72         61.79         7.46 o                         
   7  11   9         10.32         19.10        10.76 o                         
   8  11   9        141.65        123.21        27.68 o                         
  -7  12   9         94.78        108.98        16.99 o                         
  -6  12   9         41.23         48.55        13.04 o                         
  -5  12   9        116.11        102.22         9.20 o                         
  -4  12   9        103.55         95.60         7.12 o                         
  -3  12   9         27.66         20.18         5.50 o                         
  -2  12   9        289.98        265.80         9.55 o                         
  -1  12   9        491.71        476.90         9.31 o                         
   0  12   9        193.98        188.20         6.53 o                         
   1  12   9        477.22        466.95         8.91 o                         
   2  12   9        288.10        267.41         8.00 o                         
   3  12   9         28.01         26.82         4.98 o                         
   4  12   9        106.89         93.44         6.34 o                         
   5  12   9        118.98        108.06         6.93 o                         
   6  12   9         41.95         32.62        11.35 o                         
   7  12   9         93.40         99.73        17.75 o                         
  -7  13   9          6.74          0.87        31.72 o                         
  -6  13   9        119.54        113.30        12.05 o                         
  -5  13   9         22.21         31.61        10.70 o                         
  -4  13   9        266.82        298.63        16.80 o                         
  -3  13   9         45.57         54.59         6.60 o                         
  -2  13   9        145.16        148.90         6.50 o                         
  -1  13   9         36.61         31.14         4.84 o                         
   0  13   9         53.01         50.68         4.99 o                         
   1  13   9         36.82         31.20         4.76 o                         
   2  13   9        139.83        151.12         5.92 o                         
   3  13   9         44.28         49.30         5.68 o                         
   4  13   9        275.48        298.30        10.94 o                         
   5  13   9         22.81         30.93         8.28 o                         
   6  13   9        122.10        135.19        10.76 o                         
   7  13   9          7.57         -7.46        29.97 o                         
  -6  14   9         69.37         51.67        36.94 o                         
  -5  14   9          5.88          5.30         9.96 o                         
  -4  14   9         25.38         41.16         8.63 o                         
  -3  14   9        118.07        130.85         9.01 o                         
  -2  14   9         64.73         60.04         6.41 o                         
  -1  14   9         32.42         38.19         6.10 o                         
   0  14   9          4.05         17.09         5.22 o                         
   1  14   9         29.25         41.39         5.37 o                         
   2  14   9         66.65         65.94         5.76 o                         
   3  14   9        117.63        137.81         9.19 o                         
   4  14   9         24.89         22.55         9.82 o                         
   5  14   9          6.86         12.88        10.35 o                         
   6  14   9         67.70        115.93        35.54 o                         
  -5  15   9         41.09         60.92        25.51 o                         
  -4  15   9         48.32         32.19        11.44 o                         
  -3  15   9         54.53         55.40        11.02 o                         
  -2  15   9         76.25         79.06         9.76 o                         
  -1  15   9         58.81         76.42         8.54 o                         
   0  15   9        762.98        801.92        23.47 o                         
   1  15   9         57.79         57.34         7.39 o                         
   2  15   9         75.07         62.82        10.41 o                         
   3  15   9         51.17         45.27        17.83 o                         
   4  15   9         53.52         61.54        10.25 o                         
   5  15   9         40.93         41.97        33.86 o                         
   6  15   9         56.95         69.64        39.22 o                         
  -5  16   9         11.02         12.76        38.72 o                         
  -4  16   9         85.22         98.89        18.45 o                         
  -3  16   9         24.50         35.47        10.94 o                         
  -2  16   9         14.79         11.65        10.01 o                         
  -1  16   9         39.28         55.44        12.62 o                         
   0  16   9         16.01          8.18         9.68 o                         
   1  16   9         39.32         34.07        14.31 o                         
   2  16   9         16.21          7.44        17.28 o                         
   3  16   9         24.64         19.96        10.48 o                         
   4  16   9         84.26         84.92        23.62 o                         
   5  16   9         10.07         35.81        37.58 o                         
  -4  17   9         42.21         36.98        39.56 o                         
  -3  17   9        265.05        294.28        26.42 o                         
  -2  17   9        132.35        158.84        14.07 o                         
  -1  17   9         16.51          2.02        13.43 o                         
   0  17   9         60.18         76.17        14.44 o                         
   1  17   9         15.31         -5.80        19.63 o                         
   2  17   9        127.31        154.84        16.63 o                         
   3  17   9        264.18        229.21        59.60 o                         
  -3  18   9         11.21         80.91        33.20 o                         
  -2  18   9         60.16         97.74        41.77 o                         
  -1  18   9         25.59         11.74        25.34 o                         
   0  18   9        271.11        293.52        36.68 o                         
   1  18   9         24.89         29.78        30.18 o                         
   2  18   9         60.15         71.65        37.01 o                         
   3  18   9         12.22          2.08        38.08 o                         
   0   0  10         92.09         60.16         3.82 o                         
   1   0  10       5650.78       6197.67        37.58 o                         
   2   0  10        630.57        630.29         6.78 o                         
   3   0  10        688.78        813.11         8.10 o                         
   4   0  10       2115.79       2027.21        17.21 o                         
   5   0  10         19.58         22.51         3.93 o                         
   6   0  10         27.11         31.48         4.88 o                         
   7   0  10        432.98        440.87        10.30 o                         
   8   0  10          0.77          0.23         7.09 o                         
   9   0  10         21.77        -19.39        25.82 o                         
  -9   1  10          6.13         10.62        28.60 o                         
  -8   1  10        276.41        327.02        20.65 o                         
  -7   1  10        193.42        181.04         8.07 o                         
  -6   1  10        286.91        259.65         9.31 o                         
  -5   1  10        301.49        305.03         8.11 o                         
  -4   1  10         11.07         19.70         2.62 o                         
  -3   1  10         34.16         39.80         2.79 o                         
  -2   1  10        252.31        295.14         4.94 o                         
  -1   1  10       1762.50       1921.17        13.41 o                         
   0   1  10         78.98         57.73         2.73 o                         
   1   1  10       1728.03       1892.35        14.12 o                         
   2   1  10        245.84        291.08         4.91 o                         
   3   1  10         33.94         36.31         3.14 o                         
   4   1  10          8.79         18.77         2.60 o                         
   5   1  10        311.41        330.79         9.21 o                         
   6   1  10        298.46        285.85        11.62 o                         
   7   1  10        194.16        197.09         7.41 o                         
   8   1  10        275.32        296.79        13.14 o                         
   9   1  10          6.46          5.34        19.78 o                         
  -9   2  10         65.20         93.75        30.25 o                         
  -8   2  10         24.27         28.43        11.82 o                         
  -7   2  10        136.25        130.55         7.10 o                         
  -6   2  10        315.06        304.27         9.76 o                         
  -5   2  10         39.58         44.41         4.23 o                         
  -4   2  10        287.87        252.32         5.73 o                         
  -3   2  10        763.01        786.87         8.43 o                         
  -2   2  10        545.12        475.14         5.79 o                         
  -1   2  10        445.61        419.27         5.24 o                         
   0   2  10       1987.77       2049.40        14.99 o                         
   1   2  10        429.82        394.04         5.63 o                         
   2   2  10        538.85        463.15         5.97 o                         
   3   2  10        771.17        793.31         7.77 o                         
   4   2  10        295.85        263.61         5.44 o                         
   5   2  10         44.38         52.74         4.16 o                         
   6   2  10        325.27        314.23         8.99 o                         
   7   2  10        129.62        128.59         7.11 o                         
   8   2  10         25.88         20.05         6.95 o                         
   9   2  10         65.11         59.09        59.91 o                         
  -9   3  10          8.42         20.77        29.44 o                         
  -8   3  10        116.91        116.94        13.94 o                         
  -7   3  10         47.61         48.90         6.42 o                         
  -6   3  10        570.45        588.12        11.70 o                         
  -5   3  10         66.01         91.85         4.99 o                         
  -4   3  10        610.90        572.68         7.77 o                         
  -3   3  10        214.23        233.61         5.40 o                         
  -2   3  10        407.32        398.53         5.68 o                         
  -1   3  10        310.90        319.59         5.07 o                         
   0   3  10         92.19        103.05         3.47 o                         
   1   3  10        313.83        317.22         4.94 o                         
   2   3  10        421.33        408.17         6.19 o                         
   3   3  10        217.52        243.19         5.55 o                         
   4   3  10        595.19        546.08         6.95 o                         
   5   3  10         63.12         68.85         4.43 o                         
   6   3  10        576.52        574.38         9.67 o                         
   7   3  10         44.12         36.59         6.14 o                         
   8   3  10        118.67        117.57        11.31 o                         
   9   3  10          9.52         46.10        21.49 o                         
  -9   4  10         47.39         69.60        34.00 o                         
  -8   4  10        247.28        215.07        15.51 o                         
  -7   4  10        164.02        181.08         9.47 o                         
  -6   4  10         12.04          9.31         4.84 o                         
  -5   4  10         46.23         47.53         5.02 o                         
  -4   4  10        141.13        145.99         6.35 o                         
  -3   4  10        293.78        291.32         6.68 o                         
  -2   4  10        636.48        654.34         7.32 o                         
  -1   4  10        479.59        468.26         6.10 o                         
   0   4  10        999.47        909.35         8.36 o                         
   1   4  10        484.04        479.92         5.77 o                         
   2   4  10        644.73        651.71         7.80 o                         
   3   4  10        298.05        280.08         5.76 o                         
   4   4  10        140.03        158.64         5.24 o                         
   5   4  10         45.29         55.38         3.96 o                         
   6   4  10         10.54         17.79         4.08 o                         
   7   4  10        164.84        161.87         9.20 o                         
   8   4  10        241.43        234.32        13.20 o                         
   9   4  10         49.12         32.70        21.61 o                         
  -9   5  10         16.34         18.09        31.92 o                         
  -8   5  10         12.66         31.44         9.93 o                         
  -7   5  10        180.96        159.80         8.67 o                         
  -6   5  10         38.60         32.98         5.03 o                         
  -5   5  10        108.46        110.49         6.82 o                         
  -4   5  10        634.81        600.97         9.66 o                         
  -3   5  10        264.93        290.53         6.62 o                         
  -2   5  10        906.03        906.53         9.44 o                         
  -1   5  10       1189.85       1168.59        10.09 o                         
   0   5  10        511.20        534.14         6.43 o                         
   1   5  10       1184.10       1150.73        10.85 o                         
   2   5  10        928.32        920.55         9.24 o                         
   3   5  10        263.47        286.60         5.74 o                         
   4   5  10        630.48        589.89         8.23 o                         
   5   5  10        115.27        107.14         4.98 o                         
   6   5  10         36.35         38.96         4.50 o                         
   7   5  10        173.47        173.22         9.42 o                         
   8   5  10         13.29         22.84         9.10 o                         
   9   5  10         15.09         16.85        34.06 o                         
  -9   6  10         29.78         26.46        34.06 o                         
  -8   6  10        117.03        112.73        15.85 o                         
  -7   6  10          8.46          7.65         7.44 o                         
  -6   6  10        346.38        345.43        12.87 o                         
  -5   6  10        700.19        719.64        14.06 o                         
  -4   6  10        132.12        137.59         6.17 o                         
  -3   6  10        676.37        677.36        10.28 o                         
  -2   6  10         96.00        105.21         4.50 o                         
  -1   6  10        185.71        186.45         5.25 o                         
   0   6  10        150.55        156.74         4.38 o                         
   1   6  10        204.80        202.82         5.39 o                         
   2   6  10         98.89        104.76         3.79 o                         
   3   6  10        665.44        677.00         7.90 o                         
   4   6  10        128.01        140.96         5.07 o                         
   5   6  10        690.60        690.64        10.53 o                         
   6   6  10        344.81        334.19         9.41 o                         
   7   6  10          9.68         24.37         6.37 o                         
   8   6  10        120.34        110.93         9.70 o                         
   9   6  10         29.58         42.20        34.77 o                         
  -8   7  10          6.37          1.97        12.56 o                         
  -7   7  10        112.25        127.97        10.35 o                         
  -6   7  10         62.07         51.29         8.95 o                         
  -5   7  10        113.85        112.20         9.03 o                         
  -4   7  10        103.74        130.24         6.11 o                         
  -3   7  10        224.11        246.58         6.79 o                         
  -2   7  10        929.36        959.62        10.56 o                         
  -1   7  10        590.57        562.90         7.87 o                         
   0   7  10        255.48        295.75         5.53 o                         
   1   7  10        590.56        584.79         7.48 o                         
   2   7  10        920.10        911.05         8.92 o                         
   3   7  10        224.29        227.04         6.14 o                         
   4   7  10        108.37        115.99         4.75 o                         
   5   7  10        120.69        119.78         5.73 o                         
   6   7  10         59.41         51.75         5.65 o                         
   7   7  10        116.49        141.42         8.36 o                         
   8   7  10          6.34          5.33        12.09 o                         
  -8   8  10         16.19         19.83        19.33 o                         
  -7   8  10         19.04         38.93        12.33 o                         
  -6   8  10        124.70        121.40        11.91 o                         
  -5   8  10        195.72        208.24        11.61 o                         
  -4   8  10        107.48         94.57         6.25 o                         
  -3   8  10        708.61        715.96        10.71 o                         
  -2   8  10        243.17        253.63         6.85 o                         
  -1   8  10        707.89        680.60         8.90 o                         
   0   8  10         91.31        108.13         3.95 o                         
   1   8  10        738.54        716.45         8.09 o                         
   2   8  10        242.01        245.36         5.89 o                         
   3   8  10        720.06        707.92        10.28 o                         
   4   8  10        113.08        100.69         4.66 o                         
   5   8  10        182.88        186.16         7.33 o                         
   6   8  10        121.87        110.29         6.90 o                         
   7   8  10         20.35         18.06         7.23 o                         
   8   8  10         17.59         23.88        25.30 o                         
  -8   9  10        393.06        401.54        49.95 o                         
  -7   9  10         39.43         23.40        13.45 o                         
  -6   9  10         83.29         57.37        11.75 o                         
  -5   9  10         89.56         78.32         9.12 o                         
  -4   9  10        335.88        344.22        10.49 o                         
  -3   9  10         36.59         35.16         5.23 o                         
  -2   9  10       1827.24       1697.85        18.49 o                         
  -1   9  10        165.63        152.45         5.42 o                         
   0   9  10        445.32        437.37         6.69 o                         
   1   9  10        163.50        154.42         4.54 o                         
   2   9  10       1800.09       1709.36        14.85 o                         
   3   9  10         35.36         31.95         4.09 o                         
   4   9  10        343.45        319.06         7.70 o                         
   5   9  10         89.53         80.93         4.89 o                         
   6   9  10         86.47         94.56         8.05 o                         
   7   9  10         39.13         60.55        12.18 o                         
   8   9  10        391.23        428.57        30.27 o                         
  -8  10  10         68.81         46.53        24.15 o                         
  -7  10  10        167.53        199.52        19.24 o                         
  -6  10  10        176.73        178.49        14.66 o                         
  -5  10  10        553.69        574.50        16.48 o                         
  -4  10  10         90.95         89.12         6.95 o                         
  -3  10  10        338.25        301.62        10.00 o                         
  -2  10  10        192.99        187.72         6.92 o                         
  -1  10  10        753.81        689.44         8.65 o                         
   0  10  10        965.17        931.72         9.84 o                         
   1  10  10        743.13        691.54         8.89 o                         
   2  10  10        183.07        182.64         6.07 o                         
   3  10  10        344.17        350.92         8.38 o                         
   4  10  10         84.37         81.56         5.04 o                         
   5  10  10        548.22        582.67        11.60 o                         
   6  10  10        184.21        176.54         9.72 o                         
   7  10  10        164.94        188.34        11.21 o                         
   8  10  10         70.03         62.05        50.38 o                         
  -7  11  10         27.29         21.19        13.41 o                         
  -6  11  10        228.63        235.37        16.40 o                         
  -5  11  10        316.59        326.76        20.98 o                         
  -4  11  10        452.29        461.65        13.43 o                         
  -3  11  10         24.52         39.71         6.28 o                         
  -2  11  10        705.91        659.82        11.96 o                         
  -1  11  10          5.37          0.51         4.09 o                         
   0  11  10        336.06        304.13         7.67 o                         
   1  11  10          3.98          3.89         3.90 o                         
   2  11  10        711.60        656.24        10.03 o                         
   3  11  10         27.28         36.34         4.88 o                         
   4  11  10        444.07        438.92         9.38 o                         
   5  11  10        313.94        337.27        11.73 o                         
   6  11  10        230.79        243.04        11.19 o                         
   7  11  10         26.24         40.11        14.71 o                         
  -7  12  10        104.13         87.32        20.21 o                         
  -6  12  10         26.27         20.18        13.64 o                         
  -5  12  10         67.61         67.40        10.22 o                         
  -4  12  10        368.26        388.75        13.38 o                         
  -3  12  10        163.87        141.21         8.76 o                         
  -2  12  10        311.07        342.50        11.43 o                         
  -1  12  10        244.47        251.29         8.27 o                         
   0  12  10        103.39        100.57         5.56 o                         
   1  12  10        248.44        261.50         7.75 o                         
   2  12  10        311.51        335.79        10.08 o                         
   3  12  10        159.86        145.16         6.38 o                         
   4  12  10        369.81        344.83        10.59 o                         
   5  12  10         64.92         88.97         9.74 o                         
   6  12  10         23.52         16.25        12.87 o                         
   7  12  10        105.48        134.39        62.87 o                         
  -6  13  10         53.20         63.58        19.77 o                         
  -5  13  10          2.62         12.28         9.68 o                         
  -4  13  10          8.93         37.10         8.22 o                         
  -3  13  10        136.32        129.48         9.46 o                         
  -2  13  10         34.88         18.81         6.09 o                         
  -1  13  10        110.52        127.05         6.63 o                         
   0  13  10         31.65         19.68         5.16 o                         
   1  13  10        110.19        114.47         5.91 o                         
   2  13  10         34.72         26.84         5.54 o                         
   3  13  10        135.46        124.27         7.14 o                         
   4  13  10          8.86         18.75         7.37 o                         
   5  13  10          2.60         -2.10         9.14 o                         
   6  13  10         55.26         56.35        16.35 o                         
  -6  14  10         86.01        140.11        40.43 o                         
  -5  14  10         84.56        105.02        15.42 o                         
  -4  14  10         65.42         70.39         9.48 o                         
  -3  14  10         48.37         51.13         8.87 o                         
  -2  14  10        155.35        154.51         9.55 o                         
  -1  14  10         49.40         47.59         9.20 o                         
   0  14  10        673.09        602.56        12.94 o                         
   1  14  10         47.40         41.99         6.51 o                         
   2  14  10        153.55        155.84         8.37 o                         
   3  14  10         48.34         58.65         8.55 o                         
   4  14  10         71.13         65.19         9.27 o                         
   5  14  10         84.69         81.77        13.41 o                         
   6  14  10         90.67        170.82        39.86 o                         
  -5  15  10         19.27        -13.00        36.54 o                         
  -4  15  10         73.87         75.99        15.07 o                         
  -3  15  10         69.37         80.24        11.50 o                         
  -2  15  10          0.60          0.24        19.53 o                         
  -1  15  10         50.12         44.38         9.07 o                         
   0  15  10         26.61         32.41         9.20 o                         
   1  15  10         52.02         51.61         9.45 o                         
   2  15  10          0.90         -9.61         9.61 o                         
   3  15  10         69.87         76.69        11.19 o                         
   4  15  10         72.14        112.95        12.90 o                         
   5  15  10         19.91         18.22        34.87 o                         
  -4  16  10          1.89         -0.13        36.17 o                         
  -3  16  10        157.66        206.15        17.33 o                         
  -2  16  10         91.73         60.93        11.55 o                         
  -1  16  10         48.87         57.86        11.20 o                         
   0  16  10        240.68        267.96        16.88 o                         
   1  16  10         53.32         68.12        12.79 o                         
   2  16  10         95.47         65.10        11.73 o                         
   3  16  10        161.09        152.00        16.71 o                         
   4  16  10          2.73        -34.33        34.33 o                         
  -3  17  10         44.13         68.64        32.61 o                         
  -2  17  10         66.18        105.64        37.68 o                         
  -1  17  10         21.62          1.07        18.86 o                         
   0  17  10        119.13        137.30        14.86 o                         
   1  17  10         20.64         -8.59        15.84 o                         
   2  17  10         69.05        101.29        27.38 o                         
   3  17  10         46.56         99.28        35.07 o                         
  -2  18  10          7.02         82.10        40.73 o                         
  -1  18  10         22.59        -35.00        35.00 o                         
   0  18  10          9.47         -7.52        40.66 o                         
   1  18  10         25.79         23.78        32.09 o                         
   2  18  10          7.66         -2.14        35.67 o                         
   1   0  11         41.40         25.79         2.61 o                         
   2   0  11         21.03         28.70         2.68 o                         
   3   0  11         40.72         30.35         2.65 o                         
   4   0  11        185.05        185.39         6.46 o                         
   5   0  11        257.75        252.20        10.77 o                         
   6   0  11         17.58         12.86         5.15 o                         
   7   0  11          2.16          6.13         6.00 o                         
   8   0  11        111.62        103.88         9.84 o                         
   9   0  11          1.88         12.29        28.30 o                         
  -9   1  11         45.75         17.52        30.15 o                         
  -8   1  11         95.12        120.53        10.23 o                         
  -7   1  11        113.97        140.81         8.08 o                         
  -6   1  11         64.67         71.32         6.08 o                         
  -5   1  11        141.21        141.07         6.35 o                         
  -4   1  11        146.45        136.02         4.55 o                         
  -3   1  11        556.93        564.18         6.74 o                         
  -2   1  11       1128.38       1103.20         9.76 o                         
  -1   1  11        317.16        338.59         5.17 o                         
   0   1  11        732.35        788.60         7.38 o                         
   1   1  11        315.96        336.04         5.84 o                         
   2   1  11       1131.64       1108.65         9.72 o                         
   3   1  11        567.67        589.52         6.93 o                         
   4   1  11        148.58        149.93         5.40 o                         
   5   1  11        134.83        119.67         6.67 o                         
   6   1  11         58.82         61.25         5.82 o                         
   7   1  11        109.71        113.34         7.58 o                         
   8   1  11         92.71        105.10         8.79 o                         
   9   1  11         43.88         -9.04        28.77 o                         
  -9   2  11        107.59        107.55        31.62 o                         
  -8   2  11        252.34        283.59        30.16 o                         
  -7   2  11         90.28        106.13         7.86 o                         
  -6   2  11         63.39         84.62         6.21 o                         
  -5   2  11        280.17        278.50         9.22 o                         
  -4   2  11         26.24         27.89         3.10 o                         
  -3   2  11        333.06        341.75         6.72 o                         
  -2   2  11        504.04        552.18        11.92 o                         
  -1   2  11       1440.99       1450.36        11.27 o                         
   0   2  11        155.25        190.28         4.75 o                         
   1   2  11       1416.77       1413.41        11.62 o                         
   2   2  11        503.48        559.24        13.09 o                         
   3   2  11        336.00        346.17         5.79 o                         
   4   2  11         27.89         32.95         3.11 o                         
   5   2  11        279.01        290.66         6.96 o                         
   6   2  11         63.71         72.74         5.88 o                         
   7   2  11         89.51        101.18         8.34 o                         
   8   2  11        247.87        262.59        18.61 o                         
   9   2  11        111.03        103.48        30.42 o                         
  -9   3  11         65.21         82.00        33.70 o                         
  -8   3  11         98.86        123.25        15.85 o                         
  -7   3  11        146.46        176.56        13.11 o                         
  -6   3  11        229.01        228.90         8.96 o                         
  -5   3  11         59.48         53.19         5.11 o                         
  -4   3  11         55.39         51.68         3.66 o                         
  -3   3  11        658.13        647.71         8.55 o                         
  -2   3  11        635.63        581.29         6.91 o                         
  -1   3  11        382.65        348.64         5.55 o                         
   0   3  11         14.51         19.34         2.62 o                         
   1   3  11        378.72        352.93         5.45 o                         
   2   3  11        645.61        592.82         6.60 o                         
   3   3  11        663.41        663.33         7.90 o                         
   4   3  11         48.17         36.92         3.54 o                         
   5   3  11         53.72         55.10         4.22 o                         
   6   3  11        235.89        211.29         8.32 o                         
   7   3  11        144.93        173.06         8.76 o                         
   8   3  11         98.61        116.73         9.56 o                         
   9   3  11         64.86         45.45        32.02 o                         
  -9   4  11          3.43         24.99        36.34 o                         
  -8   4  11         38.82         33.64        11.95 o                         
  -7   4  11         32.83         49.32         8.69 o                         
  -6   4  11        197.55        177.93         7.55 o                         
  -5   4  11        350.27        372.64        11.51 o                         
  -4   4  11        750.37        737.80        12.16 o                         
  -3   4  11         14.14         14.61         3.14 o                         
  -2   4  11        205.93        195.33         5.14 o                         
  -1   4  11        299.30        302.59         5.65 o                         
   0   4  11         19.96         16.76         2.57 o                         
   1   4  11        309.17        321.54         5.30 o                         
   2   4  11        197.04        190.75         6.37 o                         
   3   4  11         12.95         14.59         2.78 o                         
   4   4  11        747.41        719.35         9.44 o                         
   5   4  11        350.37        365.23        10.63 o                         
   6   4  11        201.49        212.76         8.60 o                         
   7   4  11         29.48         39.43         8.04 o                         
   8   4  11         41.13         41.20         9.83 o                         
   9   4  11          4.11         46.02        34.77 o                         
  -8   5  11        127.77        128.33        13.57 o                         
  -7   5  11         19.39         27.83         8.92 o                         
  -6   5  11         36.40         39.06         7.12 o                         
  -5   5  11        629.52        617.52        13.72 o                         
  -4   5  11        320.51        316.31        11.80 o                         
  -3   5  11       1729.59       1663.92        15.55 o                         
  -2   5  11        142.68        136.77         4.45 o                         
  -1   5  11        217.20        227.10         5.48 o                         
   0   5  11         42.95         35.51         2.96 o                         
   1   5  11        218.65        232.37         5.28 o                         
   2   5  11        141.00        143.80         4.97 o                         
   3   5  11       1741.84       1665.65        13.38 o                         
   4   5  11        328.24        330.71         7.73 o                         
   5   5  11        630.63        607.89        10.20 o                         
   6   5  11         35.77         41.76         4.96 o                         
   7   5  11         19.39         29.91         7.74 o                         
   8   5  11        125.76        126.52        10.71 o                         
   9   5  11         11.33        103.83        36.41 o                         
  -8   6  11          2.17        -17.40        17.40 o                         
  -7   6  11         39.32         46.98         9.66 o                         
  -6   6  11         84.40         77.17         8.34 o                         
  -5   6  11        829.62        840.95        24.69 o                         
  -4   6  11        414.60        393.20         9.59 o                         
  -3   6  11        218.63        229.75         7.73 o                         
  -2   6  11        181.36        178.03         5.44 o                         
  -1   6  11        735.63        689.54         8.43 o                         
   0   6  11         41.72         58.34         3.27 o                         
   1   6  11        736.75        697.15         8.80 o                         
   2   6  11        172.25        164.53         5.13 o                         
   3   6  11        217.41        222.44         6.02 o                         
   4   6  11        418.94        383.80         8.20 o                         
   5   6  11        832.34        831.45        13.73 o                         
   6   6  11         86.69         88.87         6.18 o                         
   7   6  11         39.49         34.64         7.58 o                         
   8   6  11          2.08         14.75        11.34 o                         
  -8   7  11        101.54         97.43        17.59 o                         
  -7   7  11         11.89          8.03        12.17 o                         
  -6   7  11         35.67         58.73        11.24 o                         
  -5   7  11        197.82        204.48        11.24 o                         
  -4   7  11        318.25        305.64         9.22 o                         
  -3   7  11       1065.13       1013.36        11.93 o                         
  -2   7  11        315.81        319.50         9.46 o                         
  -1   7  11        326.33        311.90         6.53 o                         
   0   7  11        669.76        691.51         8.18 o                         
   1   7  11        349.62        351.19         6.93 o                         
   2   7  11        314.09        303.48         6.56 o                         
   3   7  11       1070.62       1002.92        12.51 o                         
   4   7  11        308.87        296.08         7.12 o                         
   5   7  11        190.11        177.82         6.77 o                         
   6   7  11         35.46         48.62         6.13 o                         
   7   7  11         12.56         19.33         7.34 o                         
   8   7  11        105.87        122.26        18.43 o                         
  -8   8  11        115.82        109.54        25.58 o                         
  -7   8  11         44.19         64.65        13.50 o                         
  -6   8  11        157.58        191.77        14.33 o                         
  -5   8  11        179.12        205.08        19.80 o                         
  -4   8  11          3.54          6.58         5.47 o                         
  -3   8  11        101.70        102.21         6.00 o                         
  -2   8  11       1097.53       1019.29        12.32 o                         
  -1   8  11         74.16         77.88         4.17 o                         
   0   8  11        802.46        776.36         9.26 o                         
   1   8  11         71.28         66.93         3.88 o                         
   2   8  11       1071.88       1016.10        11.46 o                         
   3   8  11        101.89        114.26         5.09 o                         
   4   8  11          4.44          7.95         4.05 o                         
   5   8  11        177.45        167.93         7.00 o                         
   6   8  11        160.27        165.32         8.96 o                         
   7   8  11         46.34         47.20        12.47 o                         
   8   8  11        115.47        100.80        25.54 o                         
  -8   9  11         61.42         53.13        57.14 o                         
  -7   9  11        179.36        214.50        17.41 o                         
  -6   9  11        111.23        112.39        15.43 o                         
  -5   9  11        405.51        400.63        16.11 o                         
  -4   9  11         37.14         49.30         6.66 o                         
  -3   9  11          8.57         11.95         5.26 o                         
  -2   9  11        568.60        538.35        10.84 o                         
  -1   9  11       1719.71       1710.41        15.22 o                         
   0   9  11          6.23          7.58         3.52 o                         
   1   9  11       1688.93       1703.56        15.18 o                         
   2   9  11        558.06        523.61         9.27 o                         
   3   9  11          7.84          8.51         4.18 o                         
   4   9  11         37.33         44.99         4.70 o                         
   5   9  11        420.14        429.59        11.27 o                         
   6   9  11        110.58        110.10         8.27 o                         
   7   9  11        174.09        151.85        16.23 o                         
   8   9  11         64.09         56.83        20.56 o                         
  -7  10  11        118.61        113.01        16.49 o                         
  -6  10  11        199.52        191.97        16.80 o                         
  -5  10  11         44.13         48.03         8.40 o                         
  -4  10  11        464.91        484.41        15.62 o                         
  -3  10  11        212.90        212.18         8.58 o                         
  -2  10  11        599.65        599.22        13.55 o                         
  -1  10  11        213.49        200.61         7.45 o                         
   0  10  11        456.06        405.44         8.19 o                         
   1  10  11        217.46        203.73         6.62 o                         
   2  10  11        610.03        617.86        10.38 o                         
   3  10  11        219.41        209.89         7.65 o                         
   4  10  11        470.73        470.05        10.35 o                         
   5  10  11         42.30         44.20         6.53 o                         
   6  10  11        191.58        181.16        12.34 o                         
   7  10  11        117.12        141.17        19.10 o                         
  -7  11  11        462.04        509.28        57.12 o                         
  -6  11  11        171.31        178.57        15.69 o                         
  -5  11  11        188.22        187.44        11.66 o                         
  -4  11  11        213.17        212.47        11.38 o                         
  -3  11  11         24.02         13.89         6.48 o                         
  -2  11  11         95.00        102.79         7.06 o                         
  -1  11  11        894.09        841.84        12.73 o                         
   0  11  11         49.71         46.35         4.77 o                         
   1  11  11        906.96        850.96        11.84 o                         
   2  11  11         92.85         90.47         5.36 o                         
   3  11  11         25.34         20.54         5.05 o                         
   4  11  11        210.51        199.43         8.31 o                         
   5  11  11        181.00        198.82        10.99 o                         
   6  11  11        174.63        202.13        13.34 o                         
   7  11  11        462.54        472.51        31.59 o                         
  -7  12  11          2.52         12.58        28.47 o                         
  -6  12  11        137.82        143.19        16.72 o                         
  -5  12  11          5.34          2.28        10.99 o                         
  -4  12  11         56.35         48.26         9.58 o                         
  -3  12  11        214.73        242.37        12.80 o                         
  -2  12  11        216.56        217.88         8.97 o                         
  -1  12  11         70.98         67.96         6.20 o                         
   0  12  11        348.20        338.75        10.38 o                         
   1  12  11         73.77         77.12         5.87 o                         
   2  12  11        215.76        213.46         7.87 o                         
   3  12  11        216.25        203.75         7.24 o                         
   4  12  11         53.42         44.93         6.78 o                         
   5  12  11          6.22          5.69         9.56 o                         
   6  12  11        143.77        137.41        13.80 o                         
   7  12  11          2.83        -15.52        23.89 o                         
  -6  13  11          2.58          1.17        19.12 o                         
  -5  13  11          3.12        -10.11        10.11 o                         
  -4  13  11         18.24         25.13         8.51 o                         
  -3  13  11         12.47          9.31         8.15 o                         
  -2  13  11        344.40        370.19        14.86 o                         
  -1  13  11         10.81          3.15         6.06 o                         
   0  13  11        770.06        753.82        19.71 o                         
   1  13  11         11.27         14.45         5.29 o                         
   2  13  11        345.99        356.42        11.29 o                         
   3  13  11         11.33          9.52         6.91 o                         
   4  13  11         18.34         19.44         8.29 o                         
   5  13  11          2.74        -13.47        20.11 o                         
   6  13  11          3.48         21.85        19.32 o                         
  -6  14  11         26.84         49.64        46.56 o                         
  -5  14  11         11.54         72.57        26.13 o                         
  -4  14  11        137.19        144.45        12.10 o                         
  -3  14  11        100.15        110.63         9.55 o                         
  -2  14  11         33.68         55.66         8.29 o                         
  -1  14  11         35.72         42.58         7.67 o                         
   0  14  11          4.77         -3.26         6.68 o                         
   1  14  11         35.03         38.07         7.93 o                         
   2  14  11         32.05         42.70         8.32 o                         
   3  14  11         99.84        100.55        10.06 o                         
   4  14  11        136.74        139.35        11.09 o                         
   5  14  11         10.14         15.74        34.70 o                         
   6  14  11         27.70         27.43        38.45 o                         
  -5  15  11         63.88         49.04        43.61 o                         
  -4  15  11         47.52         70.17        35.81 o                         
  -3  15  11         45.89         53.54        11.21 o                         
  -2  15  11         43.84         47.26        11.69 o                         
  -1  15  11        139.20        166.99        12.46 o                         
   0  15  11        108.02         96.24        10.96 o                         
   1  15  11        143.89        162.92        12.01 o                         
   2  15  11         44.79         59.48        11.92 o                         
   3  15  11         48.58         64.98        14.06 o                         
   4  15  11         44.25         89.20        34.77 o                         
   5  15  11         62.93         11.39        39.62 o                         
  -4  16  11         72.49         64.91        38.52 o                         
  -3  16  11          0.10        -24.63        24.63 o                         
  -2  16  11         37.12         40.84        12.83 o                         
  -1  16  11         40.71         55.49        14.50 o                         
   0  16  11          9.40         39.54        16.70 o                         
   1  16  11         41.55         44.06        12.67 o                         
   2  16  11         35.30         29.94        13.23 o                         
   3  16  11          0.14        -20.01        20.01 o                         
   4  16  11         74.10        109.06        41.00 o                         
  -3  17  11          3.19        -32.89        43.18 o                         
  -2  17  11         23.69         -2.08        38.08 o                         
  -1  17  11         85.95        127.06        24.40 o                         
   0  17  11        172.57        233.71        26.45 o                         
   1  17  11         87.63        117.80        22.79 o                         
   2  17  11         24.84         42.04        32.99 o                         
  -1  18  11          0.33          0.17        37.28 o                         
   0  18  11         31.05        -12.63        38.79 o                         
   1  18  11          0.33         -4.72        36.58 o                         
   0   0  12        685.45        679.75        10.51 o                         
   1   0  12        801.70        772.11         8.15 o                         
   2   0  12         79.64         69.27         3.34 o                         
   3   0  12        115.94        109.29         3.74 o                         
   4   0  12        621.36        598.39         8.41 o                         
   5   0  12         31.04         39.64         5.32 o                         
   6   0  12        660.43        637.22        12.95 o                         
   7   0  12          9.70         30.51         6.92 o                         
   8   0  12          0.11         -1.35         9.40 o                         
  -8   1  12         63.81         82.68         9.62 o                         
  -7   1  12        112.53        121.29         8.47 o                         
  -6   1  12        191.71        183.04         7.93 o                         
  -5   1  12        244.84        248.35         8.61 o                         
  -4   1  12        394.96        406.01         8.60 o                         
  -3   1  12        134.39        128.83         4.31 o                         
  -2   1  12         83.93         90.38         3.63 o                         
  -1   1  12        710.87        751.37         7.57 o                         
   0   1  12        576.59        561.13         7.07 o                         
   1   1  12        703.78        735.98         8.35 o                         
   2   1  12         81.73         95.09         3.58 o                         
   3   1  12        131.19        119.27         4.24 o                         
   4   1  12        385.82        380.36         7.98 o                         
   5   1  12        252.79        247.23         9.33 o                         
   6   1  12        190.85        185.67         8.05 o                         
   7   1  12        114.11         93.68         8.13 o                         
   8   1  12         68.50         66.97         8.77 o                         
  -8   2  12        102.94        122.15        10.76 o                         
  -7   2  12        176.47        176.88        11.41 o                         
  -6   2  12         68.34         73.78         6.17 o                         
  -5   2  12        584.36        602.03        12.45 o                         
  -4   2  12        322.29        323.06         7.23 o                         
  -3   2  12         30.06         27.11         2.79 o                         
  -2   2  12        867.99        869.14         8.79 o                         
  -1   2  12       1165.49       1157.75        10.11 o                         
   0   2  12        668.77        761.53         8.10 o                         
   1   2  12       1188.96       1187.38        10.36 o                         
   2   2  12        851.37        855.08         8.70 o                         
   3   2  12         34.53         33.54         2.83 o                         
   4   2  12        327.74        336.90         7.21 o                         
   5   2  12        570.75        593.20         9.18 o                         
   6   2  12         67.05         69.89         6.23 o                         
   7   2  12        177.79        163.38         9.67 o                         
   8   2  12         98.07         89.89        10.79 o                         
  -8   3  12         61.38         78.28        13.26 o                         
  -7   3  12        304.74        299.66        23.51 o                         
  -6   3  12         73.64         74.46         6.51 o                         
  -5   3  12        186.68        185.55         8.38 o                         
  -4   3  12        279.37        263.59         8.37 o                         
  -3   3  12       1249.55       1185.08        12.13 o                         
  -2   3  12        927.21        909.94         9.30 o                         
  -1   3  12        185.19        193.49         5.31 o                         
   0   3  12        501.76        550.24         7.05 o                         
   1   3  12        173.92        193.05         4.94 o                         
   2   3  12        943.35        911.15         8.75 o                         
   3   3  12       1266.73       1211.39        11.40 o                         
   4   3  12        289.21        274.89         8.03 o                         
   5   3  12        178.71        178.60         6.40 o                         
   6   3  12         69.04         68.35         5.94 o                         
   7   3  12        303.91        313.80        13.52 o                         
   8   3  12         59.97         75.37         8.87 o                         
  -8   4  12        131.74        142.88        13.44 o                         
  -7   4  12         83.90         60.58        13.72 o                         
  -6   4  12        323.12        338.27        14.42 o                         
  -5   4  12        327.96        317.47        11.61 o                         
  -4   4  12        125.76        125.22         5.95 o                         
  -3   4  12        320.18        338.62         6.58 o                         
  -2   4  12         17.35         17.29         2.97 o                         
  -1   4  12        618.58        639.30         7.79 o                         
   0   4  12       3673.33       3663.15        25.10 o                         
   1   4  12        598.96        620.57         7.96 o                         
   2   4  12         20.72         25.99         3.26 o                         
   3   4  12        314.78        331.94         6.63 o                         
   4   4  12        134.87        135.96         6.31 o                         
   5   4  12        332.52        324.48         8.92 o                         
   6   4  12        315.88        313.45        10.04 o                         
   7   4  12         79.68         79.19        14.28 o                         
   8   4  12        133.94        141.03        11.73 o                         
  -8   5  12         82.16        129.15        17.29 o                         
  -7   5  12         39.02         75.01        13.49 o                         
  -6   5  12        104.37        105.59         9.64 o                         
  -5   5  12        538.57        515.87        14.43 o                         
  -4   5  12         10.30         12.30         5.16 o                         
  -3   5  12        158.71        155.65         5.72 o                         
  -2   5  12        196.68        206.74         5.73 o                         
  -1   5  12        461.22        476.94         7.18 o                         
   0   5  12        597.06        593.35         7.65 o                         
   1   5  12        468.09        485.39         6.66 o                         
   2   5  12        190.69        192.30         6.09 o                         
   3   5  12        164.56        165.55         5.58 o                         
   4   5  12          9.86         14.69         4.38 o                         
   5   5  12        532.69        502.28        10.06 o                         
   6   5  12        106.74        109.27         7.35 o                         
   7   5  12         41.09         42.31         7.80 o                         
   8   5  12         80.46         86.11        29.52 o                         
  -8   6  12        109.66         85.60        24.98 o                         
  -7   6  12         45.90         60.39        12.58 o                         
  -6   6  12        214.20        243.05        18.87 o                         
  -5   6  12        342.74        337.21        12.48 o                         
  -4   6  12        666.91        668.19        15.87 o                         
  -3   6  12        149.78        142.02         6.29 o                         
  -2   6  12        938.28        954.63        10.17 o                         
  -1   6  12         79.27         75.62         3.97 o                         
   0   6  12        724.09        768.66         8.79 o                         
   1   6  12         82.94         86.47         4.40 o                         
   2   6  12        941.97        941.49        12.14 o                         
   3   6  12        143.23        140.48         5.47 o                         
   4   6  12        660.92        632.87        11.89 o                         
   5   6  12        342.99        353.84        10.06 o                         
   6   6  12        211.12        221.45         8.89 o                         
   7   6  12         48.42         60.74         8.18 o                         
   8   6  12        111.52        108.19        28.38 o                         
  -7   7  12         23.37          9.06        13.27 o                         
  -6   7  12        162.99        141.95        13.06 o                         
  -5   7  12         99.41        115.52         8.87 o                         
  -4   7  12        113.64        118.27         8.25 o                         
  -3   7  12        363.24        367.13         9.84 o                         
  -2   7  12        215.34        220.23         6.98 o                         
  -1   7  12        467.96        454.70         7.54 o                         
   0   7  12          1.43         21.51         3.57 o                         
   1   7  12        470.20        463.20         8.46 o                         
   2   7  12        204.82        197.24         6.29 o                         
   3   7  12        355.34        342.51         8.15 o                         
   4   7  12        118.70        116.74         5.33 o                         
   5   7  12         93.77         99.39         6.34 o                         
   6   7  12        164.81        141.79         8.25 o                         
   7   7  12         25.99         39.02         8.02 o                         
   8   7  12         23.85          0.39        65.43 o                         
  -7   8  12         95.49         96.80        14.61 o                         
  -6   8  12        172.83        139.92        14.84 o                         
  -5   8  12        369.55        384.87        15.28 o                         
  -4   8  12        208.87        209.83        11.16 o                         
  -3   8  12        338.96        357.98        10.74 o                         
  -2   8  12         63.40         72.95         5.21 o                         
  -1   8  12       1669.48       1611.77        14.45 o                         
   0   8  12         98.41         88.60         4.33 o                         
   1   8  12       1652.23       1629.62        14.72 o                         
   2   8  12         66.70         77.46         5.12 o                         
   3   8  12        344.79        351.97         8.52 o                         
   4   8  12        204.13        222.39         7.69 o                         
   5   8  12        380.97        367.05        12.90 o                         
   6   8  12        173.49        137.15         8.54 o                         
   7   8  12         93.79         85.71        15.52 o                         
   8   8  12          0.82         40.73        36.71 o                         
  -7   9  12         85.87         73.76        15.79 o                         
  -6   9  12          8.31         23.12        13.86 o                         
  -5   9  12         37.12         45.13         9.11 o                         
  -4   9  12        480.15        498.61        14.54 o                         
  -3   9  12          2.96          2.54         5.67 o                         
  -2   9  12        359.22        374.94        10.63 o                         
  -1   9  12        151.42        136.27         6.06 o                         
   0   9  12        204.23        206.72         7.28 o                         
   1   9  12        153.93        133.32         5.74 o                         
   2   9  12        367.75        363.92         8.91 o                         
   3   9  12          3.54          3.09         4.44 o                         
   4   9  12        476.86        451.46        10.51 o                         
   5   9  12         39.75         55.80         7.03 o                         
   6   9  12          6.93         23.98         7.67 o                         
   7   9  12         83.40        115.39        44.22 o                         
  -7  10  12         36.97         32.48        26.51 o                         
  -6  10  12        251.24        260.29        17.37 o                         
  -5  10  12         46.08         51.93         9.65 o                         
  -4  10  12         49.58         45.50         8.01 o                         
  -3  10  12        364.05        349.72        11.76 o                         
  -2  10  12        156.29        142.55         7.49 o                         
  -1  10  12        121.87        120.97         9.29 o                         
   0  10  12        216.02        210.95         7.24 o                         
   1  10  12        116.63        113.04         5.64 o                         
   2  10  12        165.35        160.17         6.23 o                         
   3  10  12        359.76        339.33         9.21 o                         
   4  10  12         51.86         63.51         6.48 o                         
   5  10  12         50.71         39.68         7.09 o                         
   6  10  12        252.97        275.94        13.03 o                         
   7  10  12         38.94         30.06        17.86 o                         
  -7  11  12         31.65         19.92        25.90 o                         
  -6  11  12        168.58        198.43        24.40 o                         
  -5  11  12         15.47         20.05        12.01 o                         
  -4  11  12        349.85        389.76        20.25 o                         
  -3  11  12        215.24        248.77        11.20 o                         
  -2  11  12        215.57        236.52         9.92 o                         
  -1  11  12        168.54        160.88         6.88 o                         
   0  11  12        365.91        324.02         8.70 o                         
   1  11  12        171.69        158.27         6.99 o                         
   2  11  12        214.69        212.35         7.48 o                         
   3  11  12        214.15        245.82         8.27 o                         
   4  11  12        357.77        352.42        15.11 o                         
   5  11  12         14.80         17.46        10.18 o                         
   6  11  12        164.04        183.71        13.92 o                         
   7  11  12         32.85         58.71        25.52 o                         
  -6  12  12         55.19         76.86        19.77 o                         
  -5  12  12        108.05        109.54        12.40 o                         
  -4  12  12        118.39        123.43        10.64 o                         
  -3  12  12         74.07         63.81         8.58 o                         
  -2  12  12        123.11        100.44         7.59 o                         
  -1  12  12         45.57         52.17         6.35 o                         
   0  12  12        426.38        414.78        10.28 o                         
   1  12  12         47.10         47.18         7.37 o                         
   2  12  12        123.16        100.25         7.28 o                         
   3  12  12         77.72         74.02         7.07 o                         
   4  12  12        118.38        139.12        10.30 o                         
   5  12  12        102.81         90.31        12.01 o                         
   6  12  12         55.37         85.94        17.19 o                         
  -6  13  12          8.17         14.65        21.93 o                         
  -5  13  12         42.47         37.80        18.85 o                         
  -4  13  12        107.62        133.37        11.53 o                         
  -3  13  12        136.33        140.27         9.54 o                         
  -2  13  12         39.32         14.65         7.36 o                         
  -1  13  12         86.67         90.40         7.43 o                         
   0  13  12          3.78          2.97         6.75 o                         
   1  13  12         87.77         74.99         7.86 o                         
   2  13  12         38.56         26.96         7.83 o                         
   3  13  12        134.64        144.04        10.41 o                         
   4  13  12        105.67         91.21        10.97 o                         
   5  13  12         40.29         22.77        14.38 o                         
   6  13  12          9.32         13.27        20.94 o                         
  -5  14  12         38.14        109.86        42.61 o                         
  -4  14  12         90.96        111.58        15.27 o                         
  -3  14  12          1.83          2.87         9.93 o                         
  -2  14  12         41.00         38.14        11.01 o                         
  -1  14  12          7.04         12.27         7.79 o                         
   0  14  12         91.59        111.49         9.37 o                         
   1  14  12          7.83         13.92         8.58 o                         
   2  14  12         41.36         45.12         9.06 o                         
   3  14  12          1.75         -3.88         9.05 o                         
   4  14  12         87.80        102.68        13.90 o                         
   5  14  12         39.96         -0.54        37.01 o                         
  -4  15  12         87.83         51.88        38.45 o                         
  -3  15  12         12.27        -11.76        15.58 o                         
  -2  15  12         33.93         33.46        11.23 o                         
  -1  15  12         82.21         90.50        12.25 o                         
   0  15  12         62.96         67.28        12.54 o                         
   1  15  12         81.24         88.04        14.29 o                         
   2  15  12         34.19         50.24        13.99 o                         
   3  15  12         13.53         12.82        13.05 o                         
   4  15  12         89.26         94.92        40.16 o                         
  -3  16  12         12.16        -23.11        36.84 o                         
  -2  16  12          3.60         15.91        47.76 o                         
  -1  16  12         51.04         53.83        22.22 o                         
   0  16  12        119.67        206.29        19.18 o                         
   1  16  12         49.53         21.62        16.30 o                         
   2  16  12          3.83         27.55        17.30 o                         
   3  16  12         10.69         -4.62        39.83 o                         
  -2  17  12         96.30        146.57        43.88 o                         
  -1  17  12        213.71        267.90        33.21 o                         
   0  17  12         23.80         43.74        25.76 o                         
   1  17  12        217.56        258.48        43.68 o                         
   2  17  12         96.83         59.19        36.21 o                         
   1   0  13       3422.11       3691.51        24.64 o                         
   2   0  13         38.27         31.33         3.30 o                         
   3   0  13        104.97        111.70         4.76 o                         
   4   0  13        279.79        288.80         8.16 o                         
   5   0  13         53.45         45.90         5.66 o                         
   6   0  13        504.01        510.71        13.65 o                         
   7   0  13          2.11          0.54         6.97 o                         
   8   0  13          7.21          4.27        13.99 o                         
  -8   1  13          7.49          1.50        16.95 o                         
  -7   1  13          0.42          9.67         7.76 o                         
  -6   1  13        534.29        534.71        20.46 o                         
  -5   1  13        177.11        182.94         9.94 o                         
  -4   1  13        266.63        250.00         7.66 o                         
  -3   1  13        185.77        199.01         5.80 o                         
  -2   1  13         21.00         22.23         3.16 o                         
  -1   1  13        206.25        219.38         5.64 o                         
   0   1  13        249.87        251.51         5.71 o                         
   1   1  13        210.43        222.76         5.78 o                         
   2   1  13         20.03         25.70         3.10 o                         
   3   1  13        179.71        199.77         5.58 o                         
   4   1  13        263.92        257.60         7.83 o                         
   5   1  13        179.82        194.40         8.84 o                         
   6   1  13        539.35        543.28        14.46 o                         
   7   1  13          0.15         -5.18         7.21 o                         
   8   1  13          6.37        -23.71        23.71 o                         
  -8   2  13         45.33         84.65        18.89 o                         
  -7   2  13         65.30         78.26         9.20 o                         
  -6   2  13        124.48        127.88         7.99 o                         
  -5   2  13       1283.72       1240.88        16.41 o                         
  -4   2  13        231.83        234.15         7.93 o                         
  -3   2  13        217.03        210.59         5.68 o                         
  -2   2  13         49.71         56.61         3.31 o                         
  -1   2  13        963.30       1008.26         9.70 o                         
   0   2  13        138.76        146.42         4.75 o                         
   1   2  13        991.99       1040.54        10.13 o                         
   2   2  13         46.35         50.29         3.46 o                         
   3   2  13        205.62        209.84         5.61 o                         
   4   2  13        232.48        229.93         7.52 o                         
   5   2  13       1278.66       1226.64        14.59 o                         
   6   2  13        120.00        128.17         8.61 o                         
   7   2  13         68.51         57.80         8.18 o                         
   8   2  13         48.61         53.82        16.36 o                         
  -8   3  13          7.39         17.44        20.24 o                         
  -7   3  13        161.50        196.20        13.10 o                         
  -6   3  13         23.74         30.53         6.24 o                         
  -5   3  13        396.18        399.94        14.13 o                         
  -4   3  13        662.68        618.81        11.76 o                         
  -3   3  13        289.30        245.88         7.28 o                         
  -2   3  13        251.99        253.56         6.33 o                         
  -1   3  13        854.93        818.82         9.05 o                         
   0   3  13          2.37          0.12         2.85 o                         
   1   3  13        851.21        800.80         8.69 o                         
   2   3  13        237.56        235.29         6.09 o                         
   3   3  13        291.17        267.41         6.82 o                         
   4   3  13        663.33        607.43        12.78 o                         
   5   3  13        394.86        407.75         9.51 o                         
   6   3  13         24.94         37.46         7.52 o                         
   7   3  13        162.03        162.77        10.01 o                         
   8   3  13          6.11          7.98        21.57 o                         
  -8   4  13         43.28         47.16        35.27 o                         
  -7   4  13         67.97         79.29        11.71 o                         
  -6   4  13         88.85         81.57         9.41 o                         
  -5   4  13        128.20        137.35         7.94 o                         
  -4   4  13        220.08        249.14         9.14 o                         
  -3   4  13       1275.01       1269.65        18.77 o                         
  -2   4  13        231.93        250.31         6.52 o                         
  -1   4  13        949.87        911.04         9.76 o                         
   0   4  13       2264.36       2326.65        17.28 o                         
   1   4  13        935.03        887.68         9.22 o                         
   2   4  13        244.82        275.85         7.02 o                         
   3   4  13       1284.55       1273.99        16.06 o                         
   4   4  13        218.37        224.64         8.84 o                         
   5   4  13        135.59        149.17         6.97 o                         
   6   4  13         85.37         95.26         8.38 o                         
   7   4  13         66.14         89.52         8.96 o                         
   8   4  13         41.89         26.16        30.25 o                         
  -7   5  13        161.97        176.80        14.99 o                         
  -6   5  13         75.24         75.68        10.79 o                         
  -5   5  13         22.61         23.66         6.40 o                         
  -4   5  13         38.22         37.53         6.04 o                         
  -3   5  13        231.97        217.10         7.90 o                         
  -2   5  13        481.35        484.23         7.96 o                         
  -1   5  13        780.47        735.47         9.06 o                         
   0   5  13       1354.67       1296.86        12.06 o                         
   1   5  13        769.68        733.89         8.50 o                         
   2   5  13        491.04        499.66         9.21 o                         
   3   5  13        235.56        230.53         7.43 o                         
   4   5  13         40.79         42.35         5.44 o                         
   5   5  13         18.93         19.12         5.32 o                         
   6   5  13         70.60         72.83         6.91 o                         
   7   5  13        159.41        161.10         9.82 o                         
   8   5  13        100.20         82.03        34.47 o                         
  -7   6  13        111.73         99.60        13.83 o                         
  -6   6  13        218.54        227.12        16.41 o                         
  -5   6  13        126.44        117.08         8.22 o                         
  -4   6  13         17.77         17.19         7.06 o                         
  -3   6  13        295.61        290.90         9.51 o                         
  -2   6  13         63.15         61.87         4.24 o                         
  -1   6  13        620.73        626.10         8.80 o                         
   0   6  13       2052.69       2003.02        15.92 o                         
   1   6  13        624.82        612.41        11.04 o                         
   2   6  13         70.67         67.26         4.81 o                         
   3   6  13        289.24        267.96         8.72 o                         
   4   6  13         20.86         29.83         5.27 o                         
   5   6  13        121.11        107.25         6.52 o                         
   6   6  13        215.79        231.37         9.89 o                         
   7   6  13        114.87        122.00         9.51 o                         
   8   6  13         18.37         20.33        31.92 o                         
  -7   7  13         29.85         14.72        13.47 o                         
  -6   7  13        203.06        247.27        21.82 o                         
  -5   7  13        449.34        470.39        16.23 o                         
  -4   7  13         89.50         73.81         7.17 o                         
  -3   7  13         45.11         41.25         5.60 o                         
  -2   7  13         58.32         64.98         5.15 o                         
  -1   7  13       1592.74       1503.12        16.26 o                         
   0   7  13        158.02        183.39         6.46 o                         
   1   7  13       1571.97       1527.47        15.05 o                         
   2   7  13         56.94         55.56         4.93 o                         
   3   7  13         40.54         41.44         5.37 o                         
   4   7  13         90.50         87.91         5.00 o                         
   5   7  13        463.31        475.83        14.72 o                         
   6   7  13        201.61        210.96        13.25 o                         
   7   7  13         29.01         26.57        12.67 o                         
   8   7  13         57.07         16.95        35.17 o                         
  -7   8  13         64.77         44.55        17.73 o                         
  -6   8  13         22.98         44.77        17.02 o                         
  -5   8  13        160.43        166.22        12.13 o                         
  -4   8  13        284.89        261.47        11.16 o                         
  -3   8  13         11.79         11.90         6.04 o                         
  -2   8  13         85.19         83.58         5.88 o                         
  -1   8  13         61.58         59.58         4.71 o                         
   0   8  13          1.19         -3.89         3.89 o                         
   1   8  13         59.31         60.40         5.53 o                         
   2   8  13         88.63         85.69         5.45 o                         
   3   8  13         10.22          1.50         4.91 o                         
   4   8  13        283.77        263.56         8.96 o                         
   5   8  13        162.22        178.55         8.17 o                         
   6   8  13         23.48         36.38         7.50 o                         
   7   8  13         62.19         43.25        17.01 o                         
  -7   9  13         82.33         65.57        20.25 o                         
  -6   9  13        183.06        188.27        16.06 o                         
  -5   9  13        363.94        371.19        21.23 o                         
  -4   9  13         26.76         34.16         7.92 o                         
  -3   9  13        103.97        118.45        10.48 o                         
  -2   9  13         58.79         62.68         6.05 o                         
  -1   9  13        101.76         93.14         6.28 o                         
   0   9  13        459.08        416.24         9.03 o                         
   1   9  13        101.36         94.27         6.00 o                         
   2   9  13         63.63         61.66         5.56 o                         
   3   9  13         98.42        107.05         6.61 o                         
   4   9  13         30.11         38.00         6.85 o                         
   5   9  13        367.25        335.85        20.15 o                         
   6   9  13        185.06        192.25        15.26 o                         
   7   9  13         85.83         82.19        19.05 o                         
  -7  10  13         65.59         74.09        25.84 o                         
  -6  10  13         30.68         51.63        15.52 o                         
  -5  10  13         84.70        152.11        15.90 o                         
  -4  10  13        119.07        159.97        13.97 o                         
  -3  10  13         23.60         18.04        10.32 o                         
  -2  10  13         24.82         20.40         6.21 o                         
  -1  10  13        106.58        109.20         7.22 o                         
   0  10  13        114.70        107.26         5.59 o                         
   1  10  13        104.60        102.73         5.90 o                         
   2  10  13         27.64         11.82         5.43 o                         
   3  10  13         23.49         33.04         6.01 o                         
   4  10  13        117.20         98.42         7.81 o                         
   5  10  13         82.96         97.86         8.50 o                         
   6  10  13         31.69         43.61         9.93 o                         
   7  10  13         67.64         81.87        21.27 o                         
  -6  11  13         71.43         84.41        19.77 o                         
  -5  11  13          1.06         -8.93        11.25 o                         
  -4  11  13        181.90        194.83        12.07 o                         
  -3  11  13        221.76        218.52        11.83 o                         
  -2  11  13         41.08         25.04         7.05 o                         
  -1  11  13         19.26         29.91         6.14 o                         
   0  11  13         41.61         38.21         5.57 o                         
   1  11  13         20.72         17.62         5.72 o                         
   2  11  13         36.58         33.06         6.27 o                         
   3  11  13        221.81        214.78        13.38 o                         
   4  11  13        185.89        205.74        11.31 o                         
   5  11  13          0.63         -9.48        10.01 o                         
   6  11  13         72.28         67.53        18.53 o                         
  -6  12  13        120.00        119.24        28.67 o                         
  -5  12  13         64.72         50.09        15.13 o                         
  -4  12  13         60.89         73.11        10.93 o                         
  -3  12  13         46.55         27.01        11.13 o                         
  -2  12  13        134.14        122.52         8.72 o                         
  -1  12  13        251.03        265.91        10.78 o                         
   0  12  13          0.91         -2.37         6.19 o                         
   1  12  13        248.66        242.21        10.17 o                         
   2  12  13        136.08        134.09         8.02 o                         
   3  12  13         42.56         57.63         8.12 o                         
   4  12  13         59.84         61.18         9.78 o                         
   5  12  13         67.31         89.80        11.49 o                         
   6  12  13        115.31         99.60        26.69 o                         
  -5  13  13         42.25         47.98        28.55 o                         
  -4  13  13         46.18         43.54        10.62 o                         
  -3  13  13         57.86         75.02        10.28 o                         
  -2  13  13         86.19         58.67        11.21 o                         
  -1  13  13         43.21         55.57         8.65 o                         
   0  13  13        106.18        105.37         9.21 o                         
   1  13  13         43.13         45.80         8.68 o                         
   2  13  13         84.75         82.63        10.44 o                         
   3  13  13         55.52         48.97         9.07 o                         
   4  13  13         44.58         35.16        11.01 o                         
   5  13  13         41.05         64.57        20.18 o                         
  -5  14  13         87.09        159.34        45.79 o                         
  -4  14  13         45.19         46.67        41.28 o                         
  -3  14  13         12.75         46.36        12.21 o                         
  -2  14  13        200.61        212.86        12.79 o                         
  -1  14  13        116.75        125.27        10.53 o                         
   0  14  13         59.39         61.15        12.68 o                         
   1  14  13        117.30        136.34        10.68 o                         
   2  14  13        202.42        193.69        11.71 o                         
   3  14  13         12.34         -5.63        10.95 o                         
   4  14  13         46.20         51.45        35.94 o                         
   5  14  13         86.72         97.97        42.54 o                         
  -4  15  13         67.44         25.02        43.54 o                         
  -3  15  13         23.69         74.26        37.51 o                         
  -2  15  13         62.35        104.70        22.10 o                         
  -1  15  13         66.73         91.91        13.47 o                         
   0  15  13         78.26        146.38        16.23 o                         
   1  15  13         64.06         81.24        13.78 o                         
   2  15  13         58.02         75.13        15.84 o                         
   3  15  13         22.14          4.08        44.85 o                         
   4  15  13         70.86         75.83        41.47 o                         
  -2  16  13        166.09        162.62        46.42 o                         
  -1  16  13         13.19          1.68        54.03 o                         
   0  16  13         96.63        101.68        25.19 o                         
   1  16  13         14.32         21.40        22.76 o                         
   2  16  13        169.75        217.85        41.90 o                         
  -1  17  13         25.44        -23.61        40.63 o                         
   0  17  13         10.52         87.83        31.19 o                         
   1  17  13         24.23         28.07        40.03 o                         
   0   0  14        155.48        169.82         7.51 o                         
   1   0  14        233.26        229.09         5.94 o                         
   2   0  14        791.55        714.48         9.93 o                         
   3   0  14        140.18        119.91         5.10 o                         
   4   0  14          5.05          4.57         3.95 o                         
   5   0  14          2.19         10.91         5.41 o                         
   6   0  14          0.63         -1.28         7.60 o                         
   7   0  14         21.87          6.54         8.70 o                         
  -8   1  14         28.89         12.63        23.51 o                         
  -7   1  14         90.69         97.72        10.43 o                         
  -6   1  14        102.59        113.87         8.09 o                         
  -5   1  14         60.08         60.00         6.12 o                         
  -4   1  14        351.57        344.56         8.28 o                         
  -3   1  14         93.80         96.36         4.88 o                         
  -2   1  14         17.72         16.89         3.54 o                         
  -1   1  14        250.77        256.73         6.05 o                         
   0   1  14         42.51         42.74         3.58 o                         
   1   1  14        262.22        279.95         6.87 o                         
   2   1  14         18.02         17.02         3.68 o                         
   3   1  14         90.64         99.81         4.90 o                         
   4   1  14        352.48        333.48         8.52 o                         
   5   1  14         56.58         72.07         6.46 o                         
   6   1  14        101.47        100.78         8.17 o                         
   7   1  14         89.74         85.30         9.05 o                         
  -8   2  14         70.16         96.63        26.43 o                         
  -7   2  14        104.42         85.10        14.66 o                         
  -6   2  14        235.81        269.13        18.36 o                         
  -5   2  14        533.36        530.96        11.78 o                         
  -4   2  14        240.62        242.80         9.22 o                         
  -3   2  14        680.19        653.87         9.68 o                         
  -2   2  14        237.60        230.02         6.56 o                         
  -1   2  14        357.18        333.89         6.89 o                         
   0   2  14        179.87        189.66         6.69 o                         
   1   2  14        358.26        352.34         6.94 o                         
   2   2  14        238.82        224.38         7.10 o                         
   3   2  14        663.07        646.07         9.72 o                         
   4   2  14        230.00        233.07         8.18 o                         
   5   2  14        536.49        538.82        12.06 o                         
   6   2  14        236.09        251.50        13.04 o                         
   7   2  14        110.87        100.49        11.04 o                         
  -8   3  14         45.28         65.72        29.14 o                         
  -7   3  14        142.43        120.00        13.47 o                         
  -6   3  14         12.92         20.39         7.89 o                         
  -5   3  14        468.30        470.34        15.21 o                         
  -4   3  14        336.98        329.10        11.35 o                         
  -3   3  14        390.25        361.86         9.04 o                         
  -2   3  14        190.48        183.98         6.30 o                         
  -1   3  14        444.23        425.62         7.86 o                         
   0   3  14          8.13          8.57         3.26 o                         
   1   3  14        454.60        432.78         7.26 o                         
   2   3  14        183.41        182.83         6.04 o                         
   3   3  14        374.83        348.90         9.14 o                         
   4   3  14        337.02        330.12         9.99 o                         
   5   3  14        472.65        460.11        13.16 o                         
   6   3  14         11.49          7.97         7.06 o                         
   7   3  14        147.45        142.94        10.47 o                         
  -8   4  14          1.29         47.86        34.23 o                         
  -7   4  14         55.40         46.63        14.67 o                         
  -6   4  14        302.75        345.41        21.03 o                         
  -5   4  14        170.05        175.88         8.75 o                         
  -4   4  14       1419.04       1394.60        21.55 o                         
  -3   4  14        339.56        351.45        10.51 o                         
  -2   4  14       1114.38       1029.84        11.67 o                         
  -1   4  14        493.14        474.98         7.99 o                         
   0   4  14        252.77        269.26         6.78 o                         
   1   4  14        514.99        508.38         7.78 o                         
   2   4  14       1089.33        998.21        17.87 o                         
   3   4  14        339.23        350.14         9.54 o                         
   4   4  14       1421.77       1397.11        17.66 o                         
   5   4  14        164.16        171.37         8.09 o                         
   6   4  14        311.96        340.47        13.83 o                         
   7   4  14         59.66         51.84         8.71 o                         
  -8   5  14         55.98         29.88        34.90 o                         
  -7   5  14         78.21         51.75        11.88 o                         
  -6   5  14        101.12        109.63        11.30 o                         
  -5   5  14         44.59         38.43         7.76 o                         
  -4   5  14         17.93         15.59         6.33 o                         
  -3   5  14        621.77        577.97        11.86 o                         
  -2   5  14        155.62        148.50         5.69 o                         
  -1   5  14        319.31        324.23         7.65 o                         
   0   5  14       2996.97       3014.38        21.68 o                         
   1   5  14        314.23        313.44         7.45 o                         
   2   5  14        146.36        151.77         7.42 o                         
   3   5  14        628.98        599.45        14.68 o                         
   4   5  14         20.77         20.25         5.72 o                         
   5   5  14         46.81         25.99         6.14 o                         
   6   5  14        100.02         89.13        11.09 o                         
   7   5  14         74.46         66.13         9.90 o                         
   8   5  14         57.34         55.37        34.97 o                         
  -7   6  14        153.97        137.99        14.84 o                         
  -6   6  14         33.33         33.91        11.30 o                         
  -5   6  14         45.73         76.35        16.23 o                         
  -4   6  14         83.96         83.60         7.66 o                         
  -3   6  14        411.76        427.05        11.33 o                         
  -2   6  14         22.55         20.38         4.73 o                         
  -1   6  14        570.27        550.86        10.17 o                         
   0   6  14        208.68        210.59         6.61 o                         
   1   6  14        572.64        559.21        14.03 o                         
   2   6  14         20.87         21.91         5.48 o                         
   3   6  14        422.32        420.05        10.48 o                         
   4   6  14         89.89        100.06         6.85 o                         
   5   6  14         48.42         70.42         9.29 o                         
   6   6  14         33.19         37.03         9.32 o                         
   7   6  14        150.69        151.98        14.46 o                         
  -7   7  14         48.45         33.61        16.78 o                         
  -6   7  14         11.01         16.22        12.09 o                         
  -5   7  14        119.17        109.14        12.10 o                         
  -4   7  14         79.14         98.10         7.72 o                         
  -3   7  14         21.39         23.21         6.07 o                         
  -2   7  14        536.14        495.29        10.55 o                         
  -1   7  14        194.19        186.48         6.50 o                         
   0   7  14        187.37        189.41         6.53 o                         
   1   7  14        191.53        178.90         8.27 o                         
   2   7  14        553.90        523.23        12.46 o                         
   3   7  14         20.79         21.15         5.36 o                         
   4   7  14         74.23         83.81         5.94 o                         
   5   7  14        119.37        119.10         9.02 o                         
   6   7  14         10.40         18.88        12.30 o                         
   7   7  14         46.62         50.87        17.26 o                         
  -7   8  14         19.10         25.61        19.85 o                         
  -6   8  14          3.16         23.72        12.75 o                         
  -5   8  14        186.93        166.27        16.52 o                         
  -4   8  14         60.60         59.19         7.88 o                         
  -3   8  14        613.31        626.71        13.80 o                         
  -2   8  14         54.52         68.01         6.45 o                         
  -1   8  14        301.52        274.04         9.40 o                         
   0   8  14         59.35         48.48         5.08 o                         
   1   8  14        284.19        279.99        10.01 o                         
   2   8  14         54.96         71.61         6.26 o                         
   3   8  14        601.81        612.51        12.52 o                         
   4   8  14         61.91         58.04         7.49 o                         
   5   8  14        188.49        194.89        12.88 o                         
   6   8  14          3.99         -2.64         8.24 o                         
   7   8  14         18.02         50.84        18.86 o                         
  -7   9  14         18.07         42.71        37.82 o                         
  -6   9  14         21.03         17.33        13.35 o                         
  -5   9  14         55.30         80.01        12.83 o                         
  -4   9  14         84.51         78.96        10.55 o                         
  -3   9  14        166.40        162.62         9.60 o                         
  -2   9  14        366.91        390.76        12.97 o                         
  -1   9  14         73.94         74.55         6.32 o                         
   0   9  14         59.64         61.41         5.71 o                         
   1   9  14         75.13         84.39         6.64 o                         
   2   9  14        377.19        357.51        11.35 o                         
   3   9  14        171.66        187.45         8.83 o                         
   4   9  14         84.33        110.46         9.32 o                         
   5   9  14         52.73         49.91         8.64 o                         
   6   9  14         19.85         15.52        12.49 o                         
   7   9  14         19.39        -24.39        28.37 o                         
  -6  10  14        247.02        237.99        22.35 o                         
  -5  10  14         59.26         69.56        18.47 o                         
  -4  10  14        129.47        138.47        10.68 o                         
  -3  10  14        243.92        242.96        14.51 o                         
  -2  10  14        202.70        219.00        10.66 o                         
  -1  10  14         89.96         83.80         7.67 o                         
   0  10  14         15.05         13.50         5.59 o                         
   1  10  14         96.16         80.99         7.06 o                         
   2  10  14        209.24        209.61         8.55 o                         
   3  10  14        248.53        233.17         9.75 o                         
   4  10  14        129.21        111.27         9.44 o                         
   5  10  14         57.63         50.75         9.23 o                         
   6  10  14        240.49        248.99        21.53 o                         
  -6  11  14          7.43         19.59        20.78 o                         
  -5  11  14          7.08         36.43        14.61 o                         
  -4  11  14         89.94         87.71        10.81 o                         
  -3  11  14         28.53         37.87         9.33 o                         
  -2  11  14         59.84         38.89         9.86 o                         
  -1  11  14        297.22        295.08        13.20 o                         
   0  11  14        100.29        107.14         7.72 o                         
   1  11  14        294.78        266.80        10.58 o                         
   2  11  14         59.02         46.95         7.35 o                         
   3  11  14         26.16         34.89         7.72 o                         
   4  11  14         87.51        110.51        10.36 o                         
   5  11  14          8.04         26.61        11.28 o                         
   6  11  14          6.28         23.36        21.28 o                         
  -5  12  14        139.10        162.79        21.26 o                         
  -4  12  14         35.99         45.27        16.49 o                         
  -3  12  14         91.56         94.47        10.72 o                         
  -2  12  14        153.63        173.53        10.47 o                         
  -1  12  14         43.77         49.70         9.88 o                         
   0  12  14         27.40         37.24         8.32 o                         
   1  12  14         43.54         57.40         8.97 o                         
   2  12  14        149.39        147.84         9.55 o                         
   3  12  14         91.10        110.76         9.18 o                         
   4  12  14         35.93         37.35        10.01 o                         
   5  12  14        144.45        120.85        16.99 o                         
  -5  13  14        151.22        149.19        24.25 o                         
  -4  13  14         44.51         72.10        20.75 o                         
  -3  13  14          7.86         10.26        12.32 o                         
  -2  13  14         69.76         59.04         9.73 o                         
  -1  13  14         23.81         13.57        12.45 o                         
   0  13  14         22.80         34.02         9.23 o                         
   1  13  14         20.32         17.74         9.66 o                         
   2  13  14         70.22         64.58        10.37 o                         
   3  13  14          7.31         -4.62        11.10 o                         
   4  13  14         42.79         60.43        16.13 o                         
   5  13  14        153.12        205.25        30.96 o                         
  -4  14  14         39.78         63.61        44.62 o                         
  -3  14  14         19.63         41.42        28.23 o                         
  -2  14  14        121.58        143.90        15.10 o                         
  -1  14  14         76.27         79.49        11.28 o                         
   0  14  14         31.05         29.07        10.29 o                         
   1  14  14         76.82         90.77        10.95 o                         
   2  14  14        117.54        134.60        13.57 o                         
   3  14  14         18.61          0.07        18.74 o                         
   4  14  14         41.68          5.43        35.64 o                         
  -2  15  14         58.80         33.38        23.93 o                         
  -1  15  14         31.26         25.34        23.68 o                         
   0  15  14         18.83         25.02        23.16 o                         
   1  15  14         29.39         63.67        22.55 o                         
   2  15  14         60.97         59.32        23.44 o                         
   3  15  14        234.33        253.02        43.31 o                         
  -2  16  14        176.34        168.51        50.64 o                         
  -1  16  14         87.55        124.87        29.42 o                         
   0  16  14          0.57        -10.52        60.19 o                         
   1  16  14         91.96        116.60        38.42 o                         
   1   0  15        210.89        200.03         6.66 o                         
   2   0  15        357.72        342.02         8.36 o                         
   3   0  15        378.70        419.74         9.09 o                         
   4   0  15        204.80        184.79         7.12 o                         
   5   0  15          0.45         -3.59         6.64 o                         
   6   0  15          0.11         17.49         8.51 o                         
   7   0  15        205.67        190.20        11.81 o                         
  -7   1  15        179.04        142.19        13.01 o                         
  -6   1  15        235.97        245.31        20.00 o                         
  -5   1  15        145.72        151.53         9.21 o                         
  -4   1  15        313.69        314.33         8.45 o                         
  -3   1  15        285.37        293.60         8.22 o                         
  -2   1  15        893.79        893.78        11.24 o                         
  -1   1  15        419.37        416.35         8.73 o                         
   0   1  15         73.45         70.31         4.75 o                         
   1   1  15        412.39        410.07         8.48 o                         
   2   1  15        870.48        879.24        12.63 o                         
   3   1  15        285.05        283.45         8.60 o                         
   4   1  15        324.71        333.45         8.72 o                         
   5   1  15        152.25        151.10         8.94 o                         
   6   1  15        246.90        279.19        17.37 o                         
   7   1  15        177.94        144.51        11.06 o                         
  -7   2  15        124.60        116.75        13.83 o                         
  -6   2  15        209.00        225.45        14.45 o                         
  -5   2  15        136.14        128.90         7.71 o                         
  -4   2  15        330.28        325.02         9.88 o                         
  -3   2  15        228.88        252.55         7.60 o                         
  -2   2  15        139.11        128.45         5.86 o                         
  -1   2  15        197.54        209.73         7.05 o                         
   0   2  15        227.72        207.55         6.56 o                         
   1   2  15        187.52        200.51         8.09 o                         
   2   2  15        134.81        137.19         5.68 o                         
   3   2  15        231.30        251.22         8.04 o                         
   4   2  15        324.28        311.75         9.35 o                         
   5   2  15        143.22        138.05         7.90 o                         
   6   2  15        214.29        259.22        19.75 o                         
   7   2  15        123.26        114.40        11.46 o                         
  -7   3  15         16.40         -1.37        10.61 o                         
  -6   3  15        374.24        352.44        20.20 o                         
  -5   3  15        277.48        251.69        13.98 o                         
  -4   3  15        138.97        154.02         8.25 o                         
  -3   3  15        348.03        338.19         9.57 o                         
  -2   3  15         24.03         17.07         4.65 o                         
  -1   3  15        255.68        248.49         7.79 o                         
   0   3  15       2605.25       2464.35        20.29 o                         
   1   3  15        268.22        264.12         7.59 o                         
   2   3  15         27.67         27.88         4.26 o                         
   3   3  15        352.36        315.44        10.77 o                         
   4   3  15        148.48        159.18         7.36 o                         
   5   3  15        278.48        258.27        11.15 o                         
   6   3  15        364.44        389.66        31.30 o                         
   7   3  15         18.82         -0.78         9.38 o                         
  -7   4  15         15.79         -4.84        15.59 o                         
  -6   4  15         71.13         66.11        10.89 o                         
  -5   4  15        454.47        422.09        16.30 o                         
  -4   4  15         92.56         93.49         7.36 o                         
  -3   4  15          6.01         -1.07         4.81 o                         
  -2   4  15        112.89        130.05         6.25 o                         
  -1   4  15        424.66        417.39         9.44 o                         
   0   4  15          8.97         13.67         4.33 o                         
   1   4  15        433.59        430.44         8.89 o                         
   2   4  15        113.25        127.36         6.81 o                         
   3   4  15          5.23          4.09         5.01 o                         
   4   4  15         93.53         85.11         6.71 o                         
   5   4  15        451.07        432.21        13.39 o                         
   6   4  15         68.08         58.70        10.55 o                         
   7   4  15         14.86          0.54        17.17 o                         
  -7   5  15          3.59         26.42        17.54 o                         
  -6   5  15         89.18         86.06        11.24 o                         
  -5   5  15        160.07        161.03        11.64 o                         
  -4   5  15        337.97        329.39        15.56 o                         
  -3   5  15         45.39         51.42         5.61 o                         
  -2   5  15         85.44         89.78         5.87 o                         
  -1   5  15        525.75        485.78        10.01 o                         
   0   5  15        426.37        414.42         9.04 o                         
   1   5  15        528.60        508.68         9.46 o                         
   2   5  15         80.53         88.69         6.65 o                         
   3   5  15         41.08         34.11         5.99 o                         
   4   5  15        329.24        317.19        11.62 o                         
   5   5  15        163.45        178.26         9.38 o                         
   6   5  15         94.28         59.08         8.73 o                         
   7   5  15          3.32         -3.60        21.22 o                         
  -7   6  15         60.02         37.64        58.35 o                         
  -6   6  15         48.00         59.26        11.42 o                         
  -5   6  15         24.46         27.38        11.32 o                         
  -4   6  15        274.35        264.15        11.55 o                         
  -3   6  15        104.05         80.99         7.08 o                         
  -2   6  15        488.30        474.17        10.89 o                         
  -1   6  15        557.98        515.47        10.09 o                         
   0   6  15        669.20        656.88        15.76 o                         
   1   6  15        555.74        510.19        13.09 o                         
   2   6  15        490.66        468.62        13.95 o                         
   3   6  15        105.68         95.98         6.50 o                         
   4   6  15        262.35        244.19        11.25 o                         
   5   6  15         25.11         33.31         7.41 o                         
   6   6  15         51.29         53.16         9.24 o                         
   7   6  15         58.23         43.71        32.42 o                         
  -7   7  15         49.99         24.05        39.09 o                         
  -6   7  15         37.17         49.81        12.51 o                         
  -5   7  15        111.39        136.05        13.09 o                         
  -4   7  15         61.51         69.99         9.24 o                         
  -3   7  15        101.12         91.73         7.47 o                         
  -2   7  15         69.87         63.22         6.76 o                         
  -1   7  15         85.53        100.30         6.66 o                         
   0   7  15         29.10         27.94         5.35 o                         
   1   7  15         81.44         87.48         7.23 o                         
   2   7  15         68.11         59.82         6.96 o                         
   3   7  15        100.51         95.43         6.79 o                         
   4   7  15         66.10         66.85         9.23 o                         
   5   7  15        107.91        131.60         9.25 o                         
   6   7  15         39.40         39.18         9.16 o                         
   7   7  15         49.63         17.89        34.13 o                         
  -6   8  15          5.80          1.84        18.47 o                         
  -5   8  15         14.70          8.81        11.10 o                         
  -4   8  15        123.26        126.18         8.86 o                         
  -3   8  15        185.92        179.37         9.23 o                         
  -2   8  15        211.12        199.54        12.90 o                         
  -1   8  15        436.84        409.22        11.60 o                         
   0   8  15          7.75          3.13         5.40 o                         
   1   8  15        441.09        414.59        20.06 o                         
   2   8  15        213.88        215.42         8.83 o                         
   3   8  15        189.55        173.42         9.09 o                         
   4   8  15        124.69        128.92         9.13 o                         
   5   8  15         14.26         29.68         9.17 o                         
   6   8  15          6.52         14.52        12.81 o                         
   7   8  15         19.04         15.78        34.30 o                         
  -6   9  15         26.76         33.11        18.64 o                         
  -5   9  15        124.26        115.73        16.62 o                         
  -4   9  15         96.96        119.67        10.50 o                         
  -3   9  15        289.57        285.88        12.26 o                         
  -2   9  15         46.75         34.60         7.41 o                         
  -1   9  15         28.49         16.96         6.41 o                         
   0   9  15        135.01        152.46         7.81 o                         
   1   9  15         31.66         30.23         7.56 o                         
   2   9  15         49.42         57.04         7.33 o                         
   3   9  15        291.75        279.88        11.55 o                         
   4   9  15         95.07         99.01         9.57 o                         
   5   9  15        119.33        142.39        10.07 o                         
   6   9  15         24.07          8.80        17.88 o                         
  -6  10  15         81.13        100.79        22.48 o                         
  -5  10  15         64.48         91.86        19.45 o                         
  -4  10  15         11.61         16.05        10.41 o                         
  -3  10  15         60.10         70.24         9.44 o                         
  -2  10  15        103.04         92.14         9.14 o                         
  -1  10  15        106.47        120.75         9.92 o                         
   0  10  15         21.49          4.67         8.01 o                         
   1  10  15        111.67        139.03         9.04 o                         
   2  10  15         97.65         94.02         8.28 o                         
   3  10  15         58.05         48.49         8.41 o                         
   4  10  15         13.55         16.74        14.74 o                         
   5  10  15         65.23         42.50        14.75 o                         
   6  10  15         80.09         65.71        23.41 o                         
  -5  11  15         22.29        -17.00        19.43 o                         
  -4  11  15         56.95         90.63        14.39 o                         
  -3  11  15        137.06        149.15        11.61 o                         
  -2  11  15        435.58        452.16        30.84 o                         
  -1  11  15         18.98         -1.42         8.81 o                         
   0  11  15        100.55        100.33        10.09 o                         
   1  11  15         18.95          3.56         7.92 o                         
   2  11  15        441.70        487.74        16.49 o                         
   3  11  15        135.36        151.39        11.08 o                         
   4  11  15         52.96         34.02        15.37 o                         
   5  11  15         23.95         52.21        15.93 o                         
  -5  12  15         17.33         26.75        21.00 o                         
  -4  12  15          6.61         13.38        18.36 o                         
  -3  12  15          5.56         13.45        13.22 o                         
  -2  12  15         91.56        103.90        13.43 o                         
  -1  12  15        116.51         98.11        10.21 o                         
   0  12  15         90.33        103.16        11.54 o                         
   1  12  15        117.54        123.32        11.10 o                         
   2  12  15         90.18        100.79         9.97 o                         
   3  12  15          7.30          4.88        11.79 o                         
   4  12  15          6.74         16.33        13.13 o                         
   5  12  15         16.19        -19.00        20.77 o                         
  -4  13  15        160.76        190.18        27.47 o                         
  -3  13  15         93.16         76.79        17.26 o                         
  -2  13  15         97.68        101.00        11.61 o                         
  -1  13  15         18.64         23.75        10.19 o                         
   0  13  15          1.78         -1.82         9.99 o                         
   1  13  15         18.32         27.01        10.61 o                         
   2  13  15         91.03         75.03        17.05 o                         
   3  13  15         95.22         82.99        12.17 o                         
   4  13  15        162.01        142.03        21.48 o                         
  -2  14  15         20.93          6.24        20.54 o                         
  -1  14  15          8.15         -2.38        27.96 o                         
   0  14  15         20.58         22.76        22.22 o                         
   1  14  15          8.41         -4.16        14.63 o                         
   2  14  15         19.76          8.32        16.53 o                         
   3  14  15        218.60        189.45        40.56 o                         
  -2  15  15         52.34         43.88        44.62 o                         
  -1  15  15          6.43          8.92        24.76 o                         
   0  15  15          7.58          8.88        39.26 o                         
   1  15  15          7.05         61.28        24.28 o                         
   0   0  16       1037.69        985.46        16.71 o                         
   1   0  16        280.64        307.32         8.46 o                         
   2   0  16        501.80        471.11         9.81 o                         
   3   0  16          0.58          2.17         4.80 o                         
   4   0  16         55.24         83.02         6.10 o                         
   5   0  16         18.73         17.42         6.97 o                         
   6   0  16          6.69         17.46        11.18 o                         
   7   0  16        262.38        269.13        34.00 o                         
  -7   1  16         92.70         64.65        28.81 o                         
  -6   1  16          1.52          2.92         8.41 o                         
  -5   1  16         99.41        117.27         9.68 o                         
  -4   1  16        122.32        139.30         6.77 o                         
  -3   1  16         12.19         11.10         5.28 o                         
  -2   1  16        171.45        143.19         6.25 o                         
  -1   1  16        330.07        329.19         9.38 o                         
   0   1  16        753.49        732.88        10.84 o                         
   1   1  16        328.37        343.20         8.34 o                         
   2   1  16        174.86        160.81         6.90 o                         
   3   1  16         15.54         13.11         5.13 o                         
   4   1  16        124.64        143.05         8.25 o                         
   5   1  16         95.73        113.56         8.56 o                         
   6   1  16          1.72         -8.42         8.42 o                         
   7   1  16         92.68         35.50        27.83 o                         
  -7   2  16        239.35        273.97        31.72 o                         
  -6   2  16         47.70         53.51         9.93 o                         
  -5   2  16         83.57         97.65        14.38 o                         
  -4   2  16        405.34        434.97        12.10 o                         
  -3   2  16        773.13        722.91        12.75 o                         
  -2   2  16        171.78        149.52         6.77 o                         
  -1   2  16        201.76        203.26         7.04 o                         
   0   2  16        272.89        274.81         8.37 o                         
   1   2  16        194.23        200.48         6.75 o                         
   2   2  16        160.57        149.50         6.20 o                         
   3   2  16        785.49        752.62        12.09 o                         
   4   2  16        417.83        441.69        12.63 o                         
   5   2  16         90.08         97.01         8.51 o                         
   6   2  16         48.78         62.06         8.65 o                         
   7   2  16        231.82        223.58        33.13 o                         
  -7   3  16        178.98        142.12        34.33 o                         
  -6   3  16        137.70        119.59        10.81 o                         
  -5   3  16          3.90         -7.56         8.42 o                         
  -4   3  16        362.19        361.89        14.44 o                         
  -3   3  16        751.64        693.11        12.43 o                         
  -2   3  16        309.36        295.50         9.84 o                         
  -1   3  16         19.03         22.92         4.88 o                         
   0   3  16          5.73          3.45         4.48 o                         
   1   3  16         15.99         28.52         4.69 o                         
   2   3  16        296.48        285.67         8.13 o                         
   3   3  16        759.82        712.67        12.99 o                         
   4   3  16        359.50        362.91        16.02 o                         
   5   3  16          5.03         -3.76         8.49 o                         
   6   3  16        141.94        127.02        10.73 o                         
  -7   4  16        166.13        190.22        39.59 o                         
  -6   4  16         36.12         22.01        11.04 o                         
  -5   4  16         45.05         63.07        11.17 o                         
  -4   4  16        193.46        203.24        12.19 o                         
  -3   4  16         41.60         43.61         5.81 o                         
  -2   4  16       1999.30       1943.70        19.94 o                         
  -1   4  16        199.35        214.30         7.40 o                         
   0   4  16        257.48        223.15         7.62 o                         
   1   4  16        204.07        208.32         7.82 o                         
   2   4  16       2020.81       1921.49        21.84 o                         
   3   4  16         46.81         45.27         5.95 o                         
   4   4  16        183.98        198.91         9.90 o                         
   5   4  16         41.82         43.52        11.84 o                         
   6   4  16         32.01         45.85         9.75 o                         
  -7   5  16          9.89          8.24        31.69 o                         
  -6   5  16          3.15         13.03        13.39 o                         
  -5   5  16         34.95          8.06         9.35 o                         
  -4   5  16        167.74        159.28        11.18 o                         
  -3   5  16        115.49        118.24         8.96 o                         
  -2   5  16        584.93        568.26        12.04 o                         
  -1   5  16        247.74        237.04         8.45 o                         
   0   5  16          3.13         18.78         5.45 o                         
   1   5  16        247.71        232.36         7.95 o                         
   2   5  16        596.89        558.54        13.53 o                         
   3   5  16        110.87        101.23         7.33 o                         
   4   5  16        168.57        158.36         9.22 o                         
   5   5  16         34.86         28.29         8.45 o                         
   6   5  16          3.62         21.64        11.36 o                         
  -7   6  16         34.74         53.46        36.78 o                         
  -6   6  16        322.45        342.79        21.15 o                         
  -5   6  16        154.89        144.40        11.93 o                         
  -4   6  16         12.76         31.14         9.47 o                         
  -3   6  16        233.48        206.21         9.60 o                         
  -2   6  16        117.35        113.40         6.95 o                         
  -1   6  16         72.84         82.88         6.68 o                         
   0   6  16         38.40         26.79         5.49 o                         
   1   6  16         78.04         91.30         7.65 o                         
   2   6  16        113.49        129.04         8.09 o                         
   3   6  16        230.81        210.11        10.03 o                         
   4   6  16         14.78         20.34         7.58 o                         
   5   6  16        152.55        140.81        10.33 o                         
   6   6  16        328.47        342.44        25.98 o                         
   7   6  16         37.67        -19.73        32.09 o                         
  -6   7  16         53.76         74.88        25.32 o                         
  -5   7  16         22.91         33.16        11.34 o                         
  -4   7  16        136.53        116.47        11.67 o                         
  -3   7  16        262.12        240.22        10.09 o                         
  -2   7  16        216.63        214.43        12.76 o                         
  -1   7  16         67.08         58.88         6.67 o                         
   0   7  16        331.56        316.57        10.51 o                         
   1   7  16         67.81         62.24         7.86 o                         
   2   7  16        208.70        204.83         9.80 o                         
   3   7  16        263.53        246.79        10.49 o                         
   4   7  16        135.10        142.64         9.52 o                         
   5   7  16         23.49         18.23         8.90 o                         
   6   7  16         55.37         55.90        17.12 o                         
  -6   8  16         42.56         37.08        17.80 o                         
  -5   8  16        117.20        138.61        13.75 o                         
  -4   8  16         55.18         67.00        10.17 o                         
  -3   8  16        259.86        298.96        18.99 o                         
  -2   8  16         86.04         88.60         8.97 o                         
  -1   8  16          7.14          9.41         6.70 o                         
   0   8  16          5.26         12.74         6.82 o                         
   1   8  16          6.46         -0.37         7.42 o                         
   2   8  16         85.49         82.22         7.87 o                         
   3   8  16        254.38        251.96        11.80 o                         
   4   8  16         53.61         42.80         8.66 o                         
   5   8  16        117.21        113.21        10.92 o                         
   6   8  16         42.31         45.75        18.56 o                         
  -6   9  16        159.29        153.15        25.76 o                         
  -5   9  16          7.23         -4.26        29.34 o                         
  -4   9  16        282.83        291.67        22.47 o                         
  -3   9  16        231.13        239.75        12.55 o                         
  -2   9  16         86.04        103.20         9.24 o                         
  -1   9  16         19.37         21.43         7.88 o                         
   0   9  16         48.03         42.98         9.00 o                         
   1   9  16         16.83          8.08         8.24 o                         
   2   9  16         80.52         88.00         8.92 o                         
   3   9  16        226.71        226.46        11.06 o                         
   4   9  16        287.95        295.39        14.82 o                         
   5   9  16          7.06         26.28        15.86 o                         
   6   9  16        156.11        140.99        22.99 o                         
  -5  10  16         42.55         71.35        19.83 o                         
  -4  10  16        154.09         88.95        18.00 o                         
  -3  10  16         90.82         99.39        11.29 o                         
  -2  10  16        131.38        119.58        10.62 o                         
  -1  10  16        130.38        125.91        11.82 o                         
   0  10  16          3.26         -6.26         8.66 o                         
   1  10  16        135.55        156.38        10.24 o                         
   2  10  16        132.05        136.15         9.64 o                         
   3  10  16         90.78        103.22        10.84 o                         
   4  10  16        149.84        129.92        12.01 o                         
   5  10  16         38.56         47.47        17.86 o                         
  -5  11  16         71.31         75.44        22.63 o                         
  -4  11  16         65.34         84.29        19.59 o                         
  -3  11  16          1.20         14.27        12.04 o                         
  -2  11  16         85.16        123.29        12.36 o                         
  -1  11  16        155.14        175.64        13.13 o                         
   0  11  16        249.68        263.13        13.67 o                         
   1  11  16        158.87        162.26        10.91 o                         
   2  11  16         81.91        104.96        10.97 o                         
   3  11  16          0.91          7.21        10.19 o                         
   4  11  16         66.58         84.47        13.72 o                         
   5  11  16         70.59         72.04        21.72 o                         
  -4  12  16         33.01          3.64        31.69 o                         
  -3  12  16          0.76         13.82        21.15 o                         
  -2  12  16         59.55         74.41        12.29 o                         
  -1  12  16         65.90         44.00        11.19 o                         
   0  12  16        170.00        211.61        22.45 o                         
   1  12  16         64.49         75.00        11.35 o                         
   2  12  16         58.06         66.41        13.19 o                         
   3  12  16          0.76         -6.61        11.34 o                         
   4  12  16         34.88         44.32        19.54 o                         
  -3  13  16         26.12        -22.26        22.26 o                         
  -2  13  16         14.01         64.16        17.07 o                         
  -1  13  16        262.50        270.41        16.51 o                         
   0  13  16          0.77        -11.07        11.07 o                         
   1  13  16        263.75        255.31        14.22 o                         
   2  13  16         13.53         12.87        15.52 o                         
   3  13  16         29.39         31.39        20.16 o                         
  -2  14  16         33.57         86.52        45.29 o                         
  -1  14  16          4.66        -29.51        32.42 o                         
   0  14  16        172.32        229.92        29.38 o                         
   1  14  16          4.77        -21.18        21.18 o                         
   2  14  16         33.41         14.37        38.92 o                         
   0  15  16         43.05         36.98        35.61 o                         
   1   0  17         31.06         35.90         5.30 o                         
   2   0  17         22.94         22.95         5.33 o                         
   3   0  17        494.12        458.60        11.10 o                         
   4   0  17         23.66         39.86         7.50 o                         
   5   0  17        183.59        156.19        11.89 o                         
   6   0  17        106.72        139.03        11.66 o                         
   7   0  17          0.91          1.44        40.90 o                         
  -7   1  17        146.44        115.73        32.89 o                         
  -6   1  17        261.05        177.41        16.73 o                         
  -5   1  17          6.82          7.94        12.10 o                         
  -4   1  17         49.01         71.55         7.67 o                         
  -3   1  17         19.01         22.65         5.82 o                         
  -2   1  17         55.20         63.55         5.65 o                         
  -1   1  17         20.23         26.76         5.66 o                         
   0   1  17        483.15        500.65        10.37 o                         
   1   1  17         19.67         27.25         5.00 o                         
   2   1  17         55.66         68.85         6.02 o                         
   3   1  17         21.52         27.22         5.85 o                         
   4   1  17         47.34         62.29         7.09 o                         
   5   1  17          6.33          1.47         8.26 o                         
   6   1  17        254.45        242.80        24.51 o                         
  -7   2  17         38.66        -17.08        32.16 o                         
  -6   2  17         47.42         50.40        17.24 o                         
  -5   2  17         45.60         39.02        11.41 o                         
  -4   2  17         14.97         30.80         8.21 o                         
  -3   2  17        446.42        394.66        12.17 o                         
  -2   2  17        134.71        134.22         6.91 o                         
  -1   2  17        430.89        427.33        10.80 o                         
   0   2  17         64.42         63.78         5.54 o                         
   1   2  17        440.55        411.34         9.67 o                         
   2   2  17        135.18        139.54         6.42 o                         
   3   2  17        450.67        411.34        10.49 o                         
   4   2  17         15.82         15.73         6.82 o                         
   5   2  17         41.77         32.49         8.00 o                         
   6   2  17         49.52         37.03        10.79 o                         
  -7   3  17        107.11         51.48        37.18 o                         
  -6   3  17         61.24         74.78        13.42 o                         
  -5   3  17         32.64         16.66         9.36 o                         
  -4   3  17        228.61        231.58        14.98 o                         
  -3   3  17        382.40        399.06        12.33 o                         
  -2   3  17        441.04        423.64        11.98 o                         
  -1   3  17        105.30        100.25         6.49 o                         
   0   3  17        129.15        134.74         7.28 o                         
   1   3  17        103.59         86.84         6.39 o                         
   2   3  17        444.02        448.20        10.05 o                         
   3   3  17        382.00        419.31        13.67 o                         
   4   3  17        220.43        244.61        11.20 o                         
   5   3  17         28.93         19.35        10.93 o                         
   6   3  17         64.91         65.96        12.49 o                         
  -7   4  17         54.21         20.47        34.27 o                         
  -6   4  17         89.51         67.46        17.97 o                         
  -5   4  17         11.23         14.45        10.09 o                         
  -4   4  17        434.68        435.04        27.31 o                         
  -3   4  17         32.49         21.35         7.06 o                         
  -2   4  17        356.74        354.12        12.61 o                         
  -1   4  17        222.99        182.53         7.46 o                         
   0   4  17         84.83         73.34         6.30 o                         
   1   4  17        221.24        186.04         7.60 o                         
   2   4  17        360.49        337.40        12.82 o                         
   3   4  17         31.94         36.98         7.25 o                         
   4   4  17        432.20        468.89        15.51 o                         
   5   4  17          9.68          7.63         8.63 o                         
   6   4  17         93.41         94.27        15.09 o                         
  -6   5  17        112.59         95.67        23.65 o                         
  -5   5  17        106.82         76.06        15.84 o                         
  -4   5  17         26.36         34.08        10.15 o                         
  -3   5  17        115.07        131.56         8.58 o                         
  -2   5  17        228.20        233.36        12.22 o                         
  -1   5  17        143.71        152.80         8.10 o                         
   0   5  17         17.64         16.19         5.83 o                         
   1   5  17        147.92        138.91         6.92 o                         
   2   5  17        232.30        235.87        11.18 o                         
   3   5  17        116.10        117.39        12.03 o                         
   4   5  17         24.69         29.02         7.79 o                         
   5   5  17        100.78         84.50        11.46 o                         
   6   5  17        111.42        130.86        27.77 o                         
  -6   6  17        120.30        130.29        26.20 o                         
  -5   6  17         32.57         27.47        11.48 o                         
  -4   6  17        114.01        129.39        12.44 o                         
  -3   6  17         67.20         67.51         8.53 o                         
  -2   6  17        119.11        112.06         8.71 o                         
  -1   6  17         52.82         70.63         7.23 o                         
   0   6  17          0.16         -3.11         6.23 o                         
   1   6  17         51.72         57.84         8.07 o                         
   2   6  17        111.97         99.77         8.72 o                         
   3   6  17         67.32         59.22         7.49 o                         
   4   6  17        118.14        125.94        10.18 o                         
   5   6  17         34.02         37.96        10.22 o                         
   6   6  17        119.94        105.71        31.28 o                         
  -6   7  17          4.01         25.93        26.62 o                         
  -5   7  17         99.52         87.05        15.85 o                         
  -4   7  17        173.83        162.15        15.37 o                         
  -3   7  17         26.41         24.89         8.96 o                         
  -2   7  17        112.42        119.86         8.79 o                         
  -1   7  17         41.81         38.03        10.37 o                         
   0   7  17        339.96        335.82        12.96 o                         
   1   7  17         44.56         49.24         8.47 o                         
   2   7  17        112.48        106.51         9.56 o                         
   3   7  17         28.02         25.94         9.26 o                         
   4   7  17        177.80        163.34        11.13 o                         
   5   7  17         99.40         83.60        11.03 o                         
   6   7  17          3.45         -8.41        31.25 o                         
  -6   8  17        155.00        182.82        46.46 o                         
  -5   8  17         37.56         30.24        18.28 o                         
  -4   8  17         48.56         55.78        13.36 o                         
  -3   8  17        143.08        140.95        11.55 o                         
  -2   8  17         96.48        109.55        10.37 o                         
  -1   8  17        133.98        145.59         9.69 o                         
   0   8  17        304.29        361.72        19.88 o                         
   1   8  17        130.01        125.21        10.10 o                         
   2   8  17        104.17        117.84         9.37 o                         
   3   8  17        139.30        135.73        16.22 o                         
   4   8  17         49.46         43.86         9.69 o                         
   5   8  17         37.90         21.63        14.08 o                         
   6   8  17        150.59        133.88        36.04 o                         
  -5   9  17          6.86        -18.52        18.52 o                         
  -4   9  17         94.49        132.37        14.55 o                         
  -3   9  17         85.40        106.95        16.06 o                         
  -2   9  17         33.49         34.47        10.06 o                         
  -1   9  17        193.70        201.76        13.50 o                         
   0   9  17          3.24         -4.82        11.70 o                         
   1   9  17        196.88        187.46        12.05 o                         
   2   9  17         34.43         36.83         9.41 o                         
   3   9  17         85.94        101.47        11.42 o                         
   4   9  17         91.84         81.63        10.72 o                         
   5   9  17          6.37         18.33        17.95 o                         
  -5  10  17         16.52         24.27        21.53 o                         
  -4  10  17         22.05         15.95        29.96 o                         
  -3  10  17        114.47        125.44        16.01 o                         
  -2  10  17        325.50        383.90        21.64 o                         
  -1  10  17        113.80        130.44        14.26 o                         
   0  10  17         15.41          0.38        11.25 o                         
   1  10  17        108.25        127.68        10.94 o                         
   2  10  17        319.06        391.85        22.84 o                         
   3  10  17        112.51         92.71        11.70 o                         
   4  10  17         23.66          1.88        12.70 o                         
   5  10  17         18.21         54.09        20.54 o                         
  -4  11  17         21.02         24.00        23.79 o                         
  -3  11  17          6.27          3.84        21.39 o                         
  -2  11  17         50.73         40.73        12.26 o                         
  -1  11  17         34.05         52.57        12.46 o                         
   0  11  17        228.99        218.36        13.40 o                         
   1  11  17         33.66         38.95        10.57 o                         
   2  11  17         50.94         76.88        12.27 o                         
   3  11  17          6.10         12.13        13.48 o                         
   4  11  17         21.12         16.82        16.69 o                         
  -3  12  17         59.28         17.53        27.21 o                         
  -2  12  17          1.11         23.35        24.16 o                         
  -1  12  17        201.54        172.58        13.70 o                         
   0  12  17        176.26        209.28        14.19 o                         
   1  12  17        204.71        212.33        14.16 o                         
   2  12  17          1.17          2.63        13.17 o                         
   3  12  17         59.94         67.57        39.06 o                         
  -2  13  17         30.78         80.70        23.10 o                         
  -1  13  17          1.50         30.68        16.92 o                         
   0  13  17        211.28        172.31        21.87 o                         
   1  13  17          1.38        -10.88        16.71 o                         
   2  13  17         32.60         29.03        18.06 o                         
  -1  14  17         78.31         96.80        46.59 o                         
   0  14  17         38.97         60.59        39.21 o                         
   1  14  17         80.05         59.79        41.10 o                         
   0   0  18          2.88         12.79         8.06 o                         
   1   0  18          3.52          0.14         6.54 o                         
   2   0  18          0.29          9.85         5.88 o                         
   3   0  18         53.10         58.61        10.39 o                         
   4   0  18        326.17        289.69        14.95 o                         
   5   0  18         94.47        112.99        12.55 o                         
   6   0  18        244.18        251.32        27.04 o                         
  -6   1  18         28.45         11.98        22.53 o                         
  -5   1  18         36.97         51.79        11.07 o                         
  -4   1  18         50.78         62.00        10.48 o                         
  -3   1  18        381.19        416.06        15.15 o                         
  -2   1  18        274.74        286.32        10.73 o                         
  -1   1  18        189.58        196.79         8.47 o                         
   0   1  18          3.72         12.52         5.80 o                         
   1   1  18        188.55        193.01         7.55 o                         
   2   1  18        274.88        292.91        10.02 o                         
   3   1  18        380.60        424.13        13.77 o                         
   4   1  18         50.00         59.91         8.65 o                         
   5   1  18         36.66         58.20        11.83 o                         
   6   1  18         30.06         35.43        23.48 o                         
  -6   2  18         93.33         84.66        24.87 o                         
  -5   2  18          9.37         19.36        10.18 o                         
  -4   2  18          4.88         12.26         9.18 o                         
  -3   2  18        185.15        207.47        10.30 o                         
  -2   2  18        113.54        108.16         7.58 o                         
  -1   2  18          1.53          2.06         6.05 o                         
   0   2  18        108.88        121.39         7.11 o                         
   1   2  18          1.67          4.29         5.37 o
[truncated: 34,104 more chars]
