# Supplementary material for: Crystal structure of naltrexone chloride solvates with ethanol, propan-2-ol, and 2-methyl­propan-2-ol
Source: Acta Crystallogr E Crystallogr Commun. 2017 Jun 13;73(Pt 7):1013–20. doi: 10.1107/S205698901700843X (PMC5499280; doi:10.1107/S205698901700843X)
Supplement: Supplementary file 4 [file e-73-01013-IIIsup8.hkl]

data_III                                                                        
_shelx_title ' t4_a.res in P2(1)'                                               
_shelx_refln_list_code          4                                               
_shelx_F_calc_maximum      134.10                                               
_exptl_crystal_F_000       968.00                                               
_reflns_d_resolution_high  0.7996                                               
                                                                                
loop_                                                                           
 _space_group_symop_operation_xyz                                               
 'x, y, z'                                                                      
 '-x, y+1/2, -z'                                                                
                                                                                
_cell_length_a     8.8487                                                       
_cell_length_b    17.3281                                                       
_cell_length_c    15.5702                                                       
_cell_angle_alpha  90.000                                                       
_cell_angle_beta   92.702                                                       
_cell_angle_gamma  90.000                                                       
                                                                                
_shelx_F_squared_multiplier     1.000                                           
                                                                                
loop_                                                                           
 _refln_index_h                                                                 
 _refln_index_k                                                                 
 _refln_index_l                                                                 
 _refln_F_squared_calc                                                          
 _refln_F_squared_meas                                                          
 _refln_F_squared_sigma                                                         
 _refln_observed_status                                                         
   1 -21   0         85.45         87.22         7.25 o                         
   2 -21   0         56.34         45.04         8.95 o                         
   0 -20   0        250.61        238.03        32.58 o                         
   1 -20   0         75.00         82.44         6.05 o                         
   2 -20   0          8.73         10.88         5.94 o                         
   3 -20   0         65.59         40.98         6.71 o                         
   4 -20   0         19.99         13.99         3.87 o                         
   1 -19   0          9.62         12.32         5.38 o                         
   2 -19   0          6.14          8.57         4.77 o                         
   3 -19   0         15.54         11.92         4.93 o                         
   4 -19   0         24.11         16.88         4.59 o                         
   5 -19   0          2.35         -1.59         5.32 o                         
   0 -18   0        104.37        116.46        12.00 o                         
   1 -18   0        260.48        267.35        10.36 o                         
   2 -18   0         51.40         51.10         5.91 o                         
   3 -18   0          0.28          2.01         5.50 o                         
   4 -18   0         92.97         89.30         7.82 o                         
   5 -18   0          3.72          2.01        11.73 o                         
   1 -17   0          7.88         19.97         5.24 o                         
   2 -17   0         68.31         68.91         7.86 o                         
   3 -17   0         10.70         17.19         6.45 o                         
   4 -17   0         61.83         62.10         6.16 o                         
   5 -17   0         67.88         80.23         6.22 o                         
   6 -17   0         86.69         83.25        17.80 o                         
   0 -16   0         41.40         27.79         8.25 o                         
   1 -16   0         27.51         23.40         5.92 o                         
   2 -16   0          7.97          2.92         4.78 o                         
   3 -16   0        518.52        488.33        14.04 o                         
   4 -16   0          8.89         10.73         6.56 o                         
   5 -16   0         25.92         27.90         4.93 o                         
   6 -16   0         47.03         59.27         4.74 o                         
   7 -16   0         15.38         10.36         5.02 o                         
   1 -15   0        315.15        308.15        17.33 o                         
   2 -15   0         17.95         14.29         5.81 o                         
   3 -15   0         78.81         73.22         5.84 o                         
   4 -15   0         17.33         20.46         6.14 o                         
   5 -15   0         39.00         48.18         4.74 o                         
   6 -15   0        103.05        108.36         8.87 o                         
   7 -15   0         10.02         19.55         5.78 o                         
   0 -14   0        352.99        343.07        12.24 o                         
   1 -14   0        128.48        119.83         5.70 o                         
   2 -14   0         95.38         87.75         5.61 o                         
   3 -14   0        125.01        117.24         6.22 o                         
   4 -14   0        384.69        356.54        18.10 o                         
   5 -14   0          3.37         -2.98         4.39 o                         
   6 -14   0         93.28        106.73         9.13 o                         
   7 -14   0         12.23         17.81         8.10 o                         
   8 -14   0          6.36         10.00         4.76 o                         
   1 -13   0        229.98        217.13         6.47 o                         
   2 -13   0         24.62         20.27         3.41 o                         
   3 -13   0          4.83          7.80         3.46 o                         
   4 -13   0         93.83         99.32         6.52 o                         
   5 -13   0         13.28         13.68         3.93 o                         
   6 -13   0        111.69        107.57         7.70 o                         
   7 -13   0         14.74         33.17         8.29 o                         
   8 -13   0         88.59         99.88         9.20 o                         
   0 -12   0       1452.91       1379.09        37.21 o                         
   1 -12   0        103.20         98.20         4.85 o                         
   2 -12   0         69.05         59.66         3.73 o                         
   3 -12   0         60.55         62.68         3.82 o                         
   4 -12   0        185.55        197.31         6.40 o                         
   5 -12   0         28.01         30.42         4.44 o                         
   6 -12   0        125.63        126.89         7.02 o                         
   7 -12   0        120.74        116.18        17.96 o                         
   8 -12   0          3.59         -2.87         4.17 o                         
   9 -12   0          5.68          7.54         4.81 o                         
   1 -11   0          8.19          4.88         2.39 o                         
   2 -11   0        315.90        308.01         6.52 o                         
   3 -11   0         82.15         98.20         7.17 o                         
   4 -11   0        116.88        114.71         5.08 o                         
   5 -11   0         47.86         42.91         4.00 o                         
   6 -11   0        161.09        147.76         9.44 o                         
   7 -11   0        146.08        172.62         9.14 o                         
   8 -11   0         82.04         91.87         5.65 o                         
   9 -11   0         90.33         73.03         7.73 o                         
   0 -10   0        364.13        354.05        14.48 o                         
   1 -10   0        388.62        425.98         7.03 o                         
   2 -10   0        971.82       1078.19        16.28 o                         
   3 -10   0        454.10        430.23         8.82 o                         
   4 -10   0          0.85          1.38         2.96 o                         
   5 -10   0        112.51        127.26         5.19 o                         
   6 -10   0         50.78         46.55         3.91 o                         
   7 -10   0        104.74        102.74         8.89 o                         
   8 -10   0         26.82         26.78         3.74 o                         
   9 -10   0        152.13        153.97        11.17 o                         
   1  -9   0        848.30        898.93        11.64 o                         
   2  -9   0        353.92        406.42        12.76 o                         
   3  -9   0        337.67        367.67         7.22 o                         
   4  -9   0         44.20         51.83         4.90 o                         
   5  -9   0        817.81        763.63        13.72 o                         
   6  -9   0        312.42        293.83         7.25 o                         
   7  -9   0        224.10        212.73         6.92 o                         
   8  -9   0          5.23          5.82         3.42 o                         
   9  -9   0          4.91          1.03         3.28 o                         
   0  -8   0       2744.37       2759.69        77.64 o                         
   1  -8   0         96.86        115.84         3.84 o                         
   2  -8   0        622.91        688.56        11.20 o                         
   3  -8   0        227.10        200.47         5.52 o                         
   4  -8   0         15.91         17.69         3.22 o                         
   5  -8   0        773.45        781.46        12.96 o                         
   6  -8   0         26.70         29.18         3.57 o                         
   7  -8   0         14.63         20.52         4.11 o                         
   8  -8   0          8.40          8.32         3.46 o                         
   9  -8   0         33.98         39.02         4.04 o                         
  10  -8   0         11.97         12.52         5.30 o                         
   1  -7   0          7.67          9.38         3.01 o                         
   2  -7   0        646.22        674.02        15.56 o                         
   3  -7   0        706.92        767.33        12.74 o                         
   4  -7   0        206.57        193.08         5.60 o                         
   5  -7   0          8.97          7.34         3.18 o                         
   6  -7   0        242.53        237.69         6.65 o                         
   7  -7   0         34.60         43.17         4.26 o                         
   8  -7   0         31.37         32.25         4.65 o                         
   9  -7   0         32.34         33.07         4.13 o                         
  10  -7   0         18.93         16.43        17.86 o                         
   0  -6   0       6756.17       6896.36       211.74 o                         
   1  -6   0       6252.80       6381.52       102.63 o                         
   2  -6   0        397.28        423.95         9.68 o                         
   3  -6   0       1616.69       1713.82        33.62 o                         
   4  -6   0       2005.49       2241.97        33.69 o                         
   5  -6   0        176.31        155.65         5.51 o                         
   6  -6   0        200.50        175.27         6.89 o                         
   7  -6   0         49.78         51.50         4.15 o                         
   8  -6   0        174.51        172.82         5.52 o                         
   9  -6   0          8.29          9.23         4.09 o                         
  10  -6   0          0.46         -2.03         5.81 o                         
   1  -5   0       1155.80       1102.20        23.39 o                         
   2  -5   0       1749.80       1779.95        34.16 o                         
   3  -5   0       2326.84       2436.29        46.35 o                         
   4  -5   0         82.93        103.03         4.21 o                         
   5  -5   0        671.12        625.27        12.43 o                         
   6  -5   0         95.35         95.15         5.32 o                         
   7  -5   0        498.57        515.65        11.85 o                         
   8  -5   0        308.81        313.59         6.90 o                         
   9  -5   0          1.89         -0.87         3.70 o                         
  10  -5   0         20.70         16.84         4.80 o                         
   0  -4   0      12370.21      12024.64       386.88 o                         
   1  -4   0      13551.89      13263.37       300.85 o                         
   2  -4   0       2233.70       2189.58        44.84 o                         
   3  -4   0      11913.16      12259.72       408.98 o                         
   4  -4   0        217.67        219.36         6.19 o                         
   5  -4   0        252.43        260.95         5.97 o                         
   6  -4   0        240.45        251.53         7.30 o                         
   7  -4   0         43.07         39.19         4.13 o                         
   8  -4   0         52.72         52.36         3.92 o                         
   9  -4   0          3.66          6.84         3.70 o                         
  10  -4   0         36.99         33.50         4.28 o                         
   1  -3   0        337.78        317.14         6.45 o                         
   2  -3   0       2724.39       2754.74        44.53 o                         
   3  -3   0         46.74         35.76         4.25 o                         
   4  -3   0        226.95        228.61         8.79 o                         
   5  -3   0        665.14        672.79        21.85 o                         
   6  -3   0        194.11        197.59         5.87 o                         
   7  -3   0        125.60        125.70         6.19 o                         
   8  -3   0         53.98         54.52         4.08 o                         
   9  -3   0         25.91         26.37         3.79 o                         
  10  -3   0         56.71         43.90         4.05 o                         
   0  -2   0       3485.82       3459.21        64.24 o                         
   1  -2   0         64.64         61.59         2.05 o                         
   2  -2   0       8850.44       9023.64       117.56 o                         
   3  -2   0        896.41        893.09        12.09 o                         
   4  -2   0       1368.43       1359.38        47.20 o                         
   5  -2   0        176.16        169.36         5.90 o                         
   6  -2   0         72.59         76.37         4.41 o                         
   7  -2   0          7.69         10.43         3.37 o                         
   8  -2   0          9.94         10.02         3.52 o                         
   9  -2   0        189.93        199.52         8.71 o                         
  10  -2   0          2.44          0.21         6.52 o                         
   1  -1   0      15573.19      15490.71       212.77 o                         
   2  -1   0       3432.72       3604.25        40.82 o                         
   3  -1   0       1974.66       2120.25        22.82 o                         
   4  -1   0        461.90        404.43        12.05 o                         
   5  -1   0        260.82        260.51         7.05 o                         
   6  -1   0        495.21        514.83        10.62 o                         
   7  -1   0        193.52        200.43         6.00 o                         
   8  -1   0        180.96        173.90         6.17 o                         
   9  -1   0         14.86         13.20         3.46 o                         
  10  -1   0         16.70          7.74         3.48 o                         
  11  -1   0         14.23         18.03         4.98 o                         
   1   0   0         96.19         83.70         1.36 o                         
   2   0   0       3278.11       3284.91        47.03 o                         
   3   0   0        406.69        382.05         5.50 o                         
   4   0   0        147.39        151.25         5.30 o                         
   5   0   0        129.81        113.11         4.85 o                         
   6   0   0        863.82        847.26        13.58 o                         
   7   0   0         10.12         12.84         3.22 o                         
   8   0   0         45.38         39.02         3.59 o                         
   9   0   0          3.38          1.17         4.28 o                         
  10   0   0         41.34         37.89         4.32 o                         
  11   0   0          0.13         -5.25         5.25 o                         
   1   1   0      15517.24      14895.96       238.29 o                         
   2   1   0       3444.37       3523.36        56.65 o                         
   3   1   0       2007.42       2096.07        30.59 o                         
   4   1   0        515.75        469.74         7.84 o                         
   5   1   0        308.51        308.90         6.79 o                         
   6   1   0        431.47        448.23         8.16 o                         
   7   1   0        193.98        196.27         5.68 o                         
   8   1   0        179.35        173.25         6.73 o                         
   9   1   0         14.49         13.48         4.49 o                         
  10   1   0         18.69         18.36         4.55 o                         
   0   2   0       3473.04       3513.70        65.26 o                         
   1   2   0         38.18         32.94         1.28 o                         
   2   2   0       8814.33       8907.14       116.15 o                         
   3   2   0        868.22        869.60        13.26 o                         
   4   2   0       1378.01       1338.48        17.11 o                         
   5   2   0        169.65        168.62         5.26 o                         
   6   2   0         60.14         63.95         3.67 o                         
   7   2   0          5.03         10.54         2.95 o                         
   8   2   0         12.25          4.65         3.42 o                         
   9   2   0        191.93        190.76         7.54 o                         
  10   2   0          1.74          2.94         5.63 o                         
  11   2   0         19.32         24.17         9.59 o                         
   1   3   0        243.02        231.87         4.09 o                         
   2   3   0       2716.37       2734.10        45.36 o                         
   3   3   0         49.52         40.69         1.66 o                         
   4   3   0        224.17        225.45         4.37 o                         
   5   3   0        672.35        704.32        13.62 o                         
   6   3   0        184.89        188.20         5.35 o                         
   7   3   0        134.23        136.58         4.79 o                         
   8   3   0         51.52         52.90         4.02 o                         
   9   3   0         31.27         36.66         4.16 o                         
  10   3   0         50.76         41.00         5.22 o                         
   0   4   0      12367.47      12961.06       416.34 o                         
   1   4   0      13584.67      13691.04       218.88 o                         
   2   4   0       2218.95       2203.69        31.98 o                         
   3   4   0      11813.26      12359.96       176.65 o                         
   4   4   0        243.38        246.53         4.81 o                         
   5   4   0        263.36        274.44         7.86 o                         
   6   4   0        234.65        243.94         6.21 o                         
   7   4   0         40.02         37.74         3.21 o                         
   8   4   0         56.89         58.73         3.88 o                         
   9   4   0          0.25         -1.07         4.66 o                         
  10   4   0         33.81         41.06         6.32 o                         
   1   5   0       1141.48       1145.17        22.04 o                         
   2   5   0       1744.99       1767.09        25.99 o                         
   3   5   0       2311.54       2450.13        30.35 o                         
   4   5   0         86.47        101.40         3.39 o                         
   5   5   0        639.32        602.50         8.99 o                         
   6   5   0        101.53         99.77         4.72 o                         
   7   5   0        487.44        484.15         9.38 o                         
   8   5   0        315.68        311.49         7.88 o                         
   9   5   0          1.15         -0.13         4.77 o                         
  10   5   0         20.59         15.14         5.41 o                         
   0   6   0       6765.02       7285.61       134.83 o                         
   1   6   0       6267.68       6436.01        92.42 o                         
   2   6   0        395.47        428.47         7.47 o                         
   3   6   0       1615.90       1672.52        25.28 o                         
   4   6   0       2023.36       2309.95        29.22 o                         
   5   6   0        164.72        151.96         4.74 o                         
   6   6   0        211.17        198.50         5.35 o                         
   7   6   0         55.29         49.96         3.84 o                         
   8   6   0        172.04        163.48         6.75 o                         
   9   6   0          7.44         16.74         4.89 o                         
  10   6   0          2.76         10.51         5.43 o                         
   1   7   0          6.94          8.87         1.88 o                         
   2   7   0        614.30        637.66         9.71 o                         
   3   7   0        722.45        782.33        15.75 o                         
   4   7   0        250.77        232.92         6.87 o                         
   5   7   0          8.75         11.34         4.25 o                         
   6   7   0        264.17        257.29         6.64 o                         
   7   7   0         25.03         25.80         4.00 o                         
   8   7   0         29.74         28.79         4.07 o                         
   9   7   0         36.87         36.16         5.95 o                         
  10   7   0         22.77         21.41         6.64 o                         
   0   8   0       2741.64       2835.54        65.78 o                         
   1   8   0         90.64        102.15         4.08 o                         
   2   8   0        642.43        672.29        11.46 o                         
   3   8   0        216.65        177.75         5.65 o                         
   4   8   0          6.84          3.87         3.31 o                         
   5   8   0        787.08        810.86        16.70 o                         
   6   8   0         17.15         13.28         3.98 o                         
   7   8   0         14.78         14.00         3.96 o                         
   8   8   0          9.45          3.52         3.81 o                         
   9   8   0         31.93         33.41         5.75 o                         
  10   8   0         11.24         18.00         7.21 o                         
   1   9   0        855.54        939.12        15.30 o                         
   2   9   0        341.82        396.06         8.36 o                         
   3   9   0        342.27        374.72         8.73 o                         
   4   9   0         43.00         56.35         6.10 o                         
   5   9   0        792.24        764.82        13.64 o                         
   6   9   0        299.44        292.31         7.34 o                         
   7   9   0        214.60        192.79         7.03 o                         
   8   9   0          4.25         -0.05         4.33 o                         
   9   9   0          6.96          4.67         4.35 o                         
  10   9   0          1.34          1.40         6.02 o                         
   0  10   0        371.13        394.10        14.82 o                         
   1  10   0        401.80        431.44        10.61 o                         
   2  10   0        969.85       1106.13        18.40 o                         
   3  10   0        454.25        438.95         8.97 o                         
   4  10   0          1.32          1.55         5.35 o                         
   5  10   0        119.41        128.94         9.34 o                         
   6  10   0         54.54         58.28         4.23 o                         
   7  10   0        114.80        122.32         8.38 o                         
   8  10   0         22.65         27.69         5.26 o                         
   9  10   0        155.07        160.51         7.31 o                         
   1  11   0         13.75         13.38         4.01 o                         
   2  11   0        321.81        328.58        10.70 o                         
   3  11   0         85.15        102.38         6.54 o                         
   4  11   0        123.43        138.69         5.54 o                         
   5  11   0         32.64         37.74         3.68 o                         
   6  11   0        140.93        149.74         7.49 o                         
   7  11   0        145.54        162.15         6.86 o                         
   8  11   0         78.34         77.86         5.00 o                         
   9  11   0         93.87         91.81         6.93 o                         
   0  12   0       1461.45       1510.81        39.78 o                         
   1  12   0        106.53        110.85         7.92 o                         
   2  12   0         89.60         85.69         7.15 o                         
   3  12   0         67.48         71.84         5.61 o                         
   4  12   0        176.09        195.61         7.12 o                         
   5  12   0         30.89         36.52         4.68 o                         
   6  12   0        109.40        114.88         6.28 o                         
   7  12   0        124.78        118.26         6.13 o                         
   8  12   0          3.29          3.17         6.82 o                         
   9  12   0          6.36         12.63         7.54 o                         
   1  13   0        231.65        226.57         6.80 o                         
   2  13   0         25.49         18.07         5.49 o                         
   3  13   0          6.01         11.90         5.07 o                         
   4  13   0        101.09        111.17         7.95 o                         
   5  13   0         17.05         20.40         4.84 o                         
   6  13   0        120.50        119.42         6.46 o                         
   7  13   0         15.98         17.28         4.27 o                         
   8  13   0         83.45         97.88         7.52 o                         
   0  14   0        340.50        359.65        12.44 o                         
   1  14   0        120.45        131.20         6.34 o                         
   2  14   0         94.45        109.40         5.80 o                         
   3  14   0        128.27        127.35         7.24 o                         
   4  14   0        377.81        359.22        11.05 o                         
   5  14   0          3.58          3.77         4.47 o                         
   6  14   0         93.66        102.80         6.24 o                         
   7  14   0         11.36          7.76         4.61 o                         
   8  14   0          7.35         -5.39         5.51 o                         
   1  15   0        338.64        331.31         8.64 o                         
   2  15   0         21.24         22.04         5.30 o                         
   3  15   0         81.21         69.80         5.31 o                         
   4  15   0         20.11         21.97         5.93 o                         
   5  15   0         40.13         42.67         4.52 o                         
   6  15   0        107.18        108.89         5.54 o                         
   7  15   0         13.13         10.33         4.65 o                         
   0  16   0         41.73         45.33         5.48 o                         
   1  16   0         41.88         47.23         4.58 o                         
   2  16   0          9.03         12.16         4.51 o                         
   3  16   0        510.37        497.92        11.42 o                         
   4  16   0          9.93         13.89         4.13 o                         
   5  16   0         27.49         29.94         5.42 o                         
   6  16   0         45.81         62.52         4.29 o                         
   7  16   0         14.80          8.76         6.06 o                         
   1  17   0         10.56         20.05         4.27 o                         
   2  17   0         55.35         58.81         4.89 o                         
   3  17   0          9.57          6.50         4.06 o                         
   4  17   0         56.29         56.15         6.72 o                         
   5  17   0         60.32         78.25         4.39 o                         
   6  17   0         83.15         83.89         8.94 o                         
   0  18   0        111.45        130.76         7.79 o                         
   1  18   0        258.60        267.50         7.94 o                         
   2  18   0         46.65         43.62         4.69 o                         
   3  18   0          0.61          1.18         3.13 o                         
   4  18   0         92.38         96.01         4.76 o                         
   5  18   0          4.11          4.01         2.85 o                         
   6  18   0         75.05         71.73         9.52 o                         
   1  19   0          9.84         10.63         3.05 o                         
   2  19   0         11.00          6.74         2.88 o                         
   3  19   0         16.08         21.34         2.94 o                         
   4  19   0         26.93         26.97         3.06 o                         
   5  19   0          2.89         -0.40         4.93 o                         
   0  20   0        247.28        250.10        12.40 o                         
   1  20   0         71.70         68.97         3.62 o                         
   2  20   0         10.99         14.60         2.68 o                         
   3  20   0         61.92         68.61         3.88 o                         
   4  20   0         25.32         23.87         3.89 o                         
   1  21   0         82.91         83.07         3.69 o                         
   2  21   0         55.55         62.36         3.28 o                         
  -2 -21   1         24.06         19.05         3.81 o                         
  -1 -21   1         42.11         54.38         8.47 o                         
   0 -21   1         50.81         55.06         5.07 o                         
   1 -21   1         83.63         79.66         5.15 o                         
   2 -21   1         41.74         31.26         6.13 o                         
  -4 -20   1         37.40         33.71         5.12 o                         
  -3 -20   1         67.17         60.66         5.48 o                         
  -2 -20   1         43.21         51.97         5.05 o                         
  -1 -20   1         65.52         72.40         6.69 o                         
   0 -20   1        144.29        146.26        13.13 o                         
   1 -20   1         29.05         37.86         4.47 o                         
   2 -20   1         38.21         37.35         6.99 o                         
   3 -20   1         28.65         26.77         4.30 o                         
   4 -20   1         56.71         37.76         4.25 o                         
  -5 -19   1         14.43         20.85         5.99 o                         
  -4 -19   1         17.14         12.98         4.43 o                         
  -3 -19   1         57.48         55.22        11.97 o                         
  -2 -19   1         22.92         19.98         4.87 o                         
  -1 -19   1          2.36          2.57         4.78 o                         
   0 -19   1        173.73        194.19         7.77 o                         
   1 -19   1         21.88         26.82         5.17 o                         
   2 -19   1         20.01         16.86         5.04 o                         
   3 -19   1         84.44         77.12         6.99 o                         
   4 -19   1         15.99         13.00         4.40 o                         
   5 -19   1         33.67         20.72         5.61 o                         
  -6 -18   1         63.47         52.33         8.56 o                         
  -5 -18   1          0.37          0.83         8.16 o                         
  -4 -18   1         65.09         58.52         6.28 o                         
  -3 -18   1          8.95          3.72         5.41 o                         
  -2 -18   1        165.51        169.54         8.79 o                         
  -1 -18   1          5.48          9.36         5.19 o                         
   0 -18   1        110.33        113.08         7.58 o                         
   1 -18   1          1.85         -2.06         4.81 o                         
   2 -18   1         50.84         61.55         9.53 o                         
   3 -18   1          6.38          6.40         5.80 o                         
   4 -18   1         34.38         36.30         5.97 o                         
   5 -18   1          6.75          4.76         5.26 o                         
  -6 -17   1         84.86         97.08         7.25 o                         
  -5 -17   1         32.28         31.43         4.66 o                         
  -4 -17   1         25.52         22.15         6.59 o                         
  -3 -17   1        105.66        113.02        10.20 o                         
  -2 -17   1          9.69         10.37         5.81 o                         
  -1 -17   1         81.69         78.08         6.52 o                         
   0 -17   1          4.18          6.70         7.54 o                         
   1 -17   1         15.48         11.51         5.19 o                         
   2 -17   1         25.29         19.28         4.59 o                         
   3 -17   1        128.69        116.80         7.99 o                         
   4 -17   1         20.06         18.83         7.88 o                         
   5 -17   1         26.97         22.78         4.56 o                         
   6 -17   1         56.21         59.49         6.26 o                         
  -7 -16   1          7.51         11.83         5.26 o                         
  -6 -16   1         36.93         32.98         8.18 o                         
  -5 -16   1        129.39        115.67         7.21 o                         
  -4 -16   1         16.50         26.30         6.00 o                         
  -3 -16   1         10.41          4.37         7.28 o                         
  -2 -16   1         45.69         40.01         7.70 o                         
  -1 -16   1         85.08         94.99         6.85 o                         
   0 -16   1        752.02        749.89        14.71 o                         
   1 -16   1        197.12        198.63         8.80 o                         
   2 -16   1        148.12        142.62         7.86 o                         
   3 -16   1         20.59         14.36         4.69 o                         
   4 -16   1          4.74          2.43         4.14 o                         
   5 -16   1         75.34         67.03         6.18 o                         
   6 -16   1         13.37          6.07         6.95 o                         
   7 -16   1         20.71         21.83         5.37 o                         
  -7 -15   1         72.41         98.81         9.52 o                         
  -6 -15   1         62.21         77.33         7.28 o                         
  -5 -15   1         34.52         35.35         5.87 o                         
  -4 -15   1         70.34         50.13         6.81 o                         
  -3 -15   1        472.55        429.55        11.33 o                         
  -2 -15   1         54.07         53.66         6.74 o                         
  -1 -15   1        544.72        579.11        12.87 o                         
   0 -15   1         55.81         64.93         5.22 o                         
   1 -15   1        570.62        588.73        21.15 o                         
   2 -15   1         22.49         20.79         5.28 o                         
   3 -15   1        369.73        357.45         8.82 o                         
   4 -15   1         93.68         81.26         6.13 o                         
   5 -15   1         19.56         16.75         4.33 o                         
   6 -15   1         27.84         27.71         6.42 o                         
   7 -15   1         41.95         53.46         5.15 o                         
  -8 -14   1         11.92         19.55         5.10 o                         
  -7 -14   1         85.53         87.68         9.69 o                         
  -6 -14   1         63.88         74.11         8.61 o                         
  -5 -14   1        103.71        107.44         6.71 o                         
  -4 -14   1        103.36         92.68         6.58 o                         
  -3 -14   1         41.53         40.91         4.47 o                         
  -2 -14   1        116.38        116.63         7.24 o                         
  -1 -14   1        283.62        282.03         7.82 o                         
   0 -14   1        224.30        208.15         7.24 o                         
   1 -14   1        190.38        185.53        10.62 o                         
   2 -14   1         40.51         38.12         4.49 o                         
   3 -14   1         55.26         49.03         5.54 o                         
   4 -14   1         42.22         42.08         4.20 o                         
   5 -14   1         60.83         63.55         4.57 o                         
   6 -14   1         59.82         66.15         8.47 o                         
   7 -14   1         57.98         50.52         8.34 o                         
  -8 -13   1         24.58         24.85         6.20 o                         
  -7 -13   1         10.14          9.73         7.61 o                         
  -6 -13   1        174.31        187.09        10.40 o                         
  -5 -13   1         90.47         86.15         6.36 o                         
  -4 -13   1          0.13          1.70         4.51 o                         
  -3 -13   1          7.62         14.41         4.07 o                         
  -2 -13   1         17.86         11.69         4.12 o                         
  -1 -13   1        155.22        160.18         5.91 o                         
   0 -13   1        647.22        611.05        10.75 o                         
   1 -13   1        282.82        259.89         7.74 o                         
   2 -13   1          3.31          3.05         3.74 o                         
   3 -13   1          3.94          4.96         3.70 o                         
   4 -13   1         96.47         86.93         4.51 o                         
   5 -13   1         96.85         84.30         4.80 o                         
   6 -13   1        221.94        227.35         7.97 o                         
   7 -13   1         12.25         13.07         5.13 o                         
   8 -13   1         12.34         16.63         3.91 o                         
  -9 -12   1         37.54         42.58         5.69 o                         
  -8 -12   1         79.38         93.56        10.57 o                         
  -7 -12   1          3.87         14.44        11.79 o                         
  -6 -12   1         65.29         68.36        11.57 o                         
  -5 -12   1        227.55        218.94         9.75 o                         
  -4 -12   1        189.31        178.93         6.22 o                         
  -3 -12   1         16.67         19.08         3.74 o                         
  -2 -12   1        538.93        511.45        10.20 o                         
  -1 -12   1         36.19         39.37         3.11 o                         
   0 -12   1        130.59        136.66         7.56 o                         
   1 -12   1         75.16         73.87         4.09 o                         
   2 -12   1        297.02        289.68         7.19 o                         
   3 -12   1         13.90         18.76         5.69 o                         
   4 -12   1        232.54        219.72         6.66 o                         
   5 -12   1        111.19        105.82         5.82 o                         
   6 -12   1         71.45         62.46         4.86 o                         
   7 -12   1          1.28          0.40         5.19 o                         
   8 -12   1         17.64         27.45         7.88 o                         
   9 -12   1         43.80         44.62         6.15 o                         
  -9 -11   1         26.41         32.38         6.34 o                         
  -8 -11   1         36.84         32.04         4.80 o                         
  -7 -11   1        112.85         93.30         8.66 o                         
  -6 -11   1        218.37        205.62         9.75 o                         
  -5 -11   1         40.34         33.54         4.39 o                         
  -4 -11   1        280.82        275.33         7.05 o                         
  -3 -11   1        807.25        825.17        13.39 o                         
  -2 -11   1        317.43        295.74         5.93 o                         
  -1 -11   1        292.29        293.54         5.39 o                         
   0 -11   1        142.56        152.58         4.16 o                         
   1 -11   1        441.81        449.25        15.24 o                         
   2 -11   1        447.36        440.47         8.42 o                         
   3 -11   1        784.88        784.51        12.96 o                         
   4 -11   1        138.81        132.23         4.79 o                         
   5 -11   1         69.50         70.22         4.18 o                         
   6 -11   1        110.95        111.84         5.09 o                         
   7 -11   1         98.31         89.85         5.32 o                         
   8 -11   1         11.62          6.21         3.33 o                         
   9 -11   1         22.25         17.00         5.04 o                         
  -9 -10   1         29.40         15.97         6.24 o                         
  -8 -10   1         48.48         48.50         5.23 o                         
  -7 -10   1        266.64        273.77        11.09 o                         
  -6 -10   1         94.83         78.67         5.95 o                         
  -5 -10   1        233.29        223.89         6.99 o                         
  -4 -10   1         57.24         54.95         4.09 o                         
  -3 -10   1         78.67         75.87         3.91 o                         
  -2 -10   1        444.24        447.76         7.57 o                         
  -1 -10   1        274.14        250.68         5.46 o                         
   0 -10   1        277.78        292.06         5.71 o                         
   1 -10   1        314.80        284.74         6.74 o                         
   2 -10   1        672.74        685.80        12.23 o                         
   3 -10   1          8.30         11.97         2.63 o                         
   4 -10   1         18.64         18.00         3.15 o                         
   5 -10   1        508.21        505.39         9.18 o                         
   6 -10   1         28.58         29.76         3.76 o                         
   7 -10   1        200.65        212.00         7.52 o                         
   8 -10   1         70.09         67.47         5.48 o                         
   9 -10   1         10.91         11.05         3.26 o                         
  -9  -9   1         84.17         80.55         6.32 o                         
  -8  -9   1          3.54          2.92         4.33 o                         
  -7  -9   1         30.81         34.87         6.56 o                         
  -6  -9   1        341.67        334.31         8.45 o                         
  -5  -9   1         21.45         21.45         3.56 o                         
  -4  -9   1        210.11        208.99         6.13 o                         
  -3  -9   1       1024.90        965.07        17.51 o                         
  -2  -9   1        464.41        483.75         7.43 o                         
  -1  -9   1        414.71        405.36         6.45 o                         
   0  -9   1         99.27        109.62         3.44 o                         
   1  -9   1        478.79        493.15         9.08 o                         
   2  -9   1        390.56        406.30         8.01 o                         
   3  -9   1       1335.37       1310.65        19.01 o                         
   4  -9   1         19.80         19.62         2.81 o                         
   5  -9   1        104.19        116.23         5.65 o                         
   6  -9   1        277.67        266.09         8.08 o                         
   7  -9   1         14.17         13.51         3.42 o                         
   8  -9   1          7.85          6.72         3.41 o                         
   9  -9   1         35.74         35.79         3.76 o                         
 -10  -8   1          8.83         10.01         5.52 o                         
  -9  -8   1          5.22          4.85         3.64 o                         
  -8  -8   1         40.74         42.48         4.07 o                         
  -7  -8   1        154.88        149.61         7.38 o                         
  -6  -8   1         11.24         11.37         3.68 o                         
  -5  -8   1         23.07         22.93         3.39 o                         
  -4  -8   1        365.39        379.10         9.46 o                         
  -3  -8   1        942.25        997.53        14.12 o                         
  -2  -8   1         50.56         56.83         2.94 o                         
  -1  -8   1        540.07        537.75         8.60 o                         
   0  -8   1        147.36        151.04         4.78 o                         
   1  -8   1        447.33        484.56        11.59 o                         
   2  -8   1         31.49         43.34         2.83 o                         
   3  -8   1        447.89        462.68         8.77 o                         
   4  -8   1        277.82        283.49         6.32 o                         
   5  -8   1         62.15         57.43         4.26 o                         
   6  -8   1        390.50        381.66         7.75 o                         
   7  -8   1        189.00        176.65         5.78 o                         
   8  -8   1        126.40        126.59         5.13 o                         
   9  -8   1          6.74          6.17         3.63 o                         
  10  -8   1         23.06         17.73         5.48 o                         
 -10  -7   1          3.89          7.27         5.83 o                         
  -9  -7   1         34.51         32.72         3.94 o                         
  -8  -7   1         54.99         50.91         4.20 o                         
  -7  -7   1         43.55         42.01         4.49 o                         
  -6  -7   1        304.17        284.34         7.11 o                         
  -5  -7   1        273.01        271.36         6.75 o                         
  -4  -7   1        479.57        462.01         9.38 o                         
  -3  -7   1       1589.84       1772.95        26.88 o                         
  -2  -7   1         10.31         21.83         3.63 o                         
  -1  -7   1        234.66        255.21         5.90 o                         
   0  -7   1       6445.11       6327.23       101.97 o                         
   1  -7   1        151.52        149.13         5.00 o                         
   2  -7   1         44.03         52.90         4.19 o                         
   3  -7   1       2175.88       2394.72        35.62 o                         
   4  -7   1        483.85        486.37         9.29 o                         
   5  -7   1        262.96        265.02         6.60 o                         
   6  -7   1        550.30        536.60         9.26 o                         
   7  -7   1         39.68         37.07         3.54 o                         
   8  -7   1         29.50         27.34         3.36 o                         
   9  -7   1         65.42         76.43         3.99 o                         
  10  -7   1          5.71          8.58         9.54 o                         
 -10  -6   1         77.72         80.03         6.76 o                         
  -9  -6   1          6.89          7.36         4.22 o                         
  -8  -6   1        355.19        332.24         8.64 o                         
  -7  -6   1         25.85         21.03         4.38 o                         
  -6  -6   1        180.53        173.47         6.08 o                         
  -5  -6   1         10.96          6.99         2.75 o                         
  -4  -6   1       1990.30       2041.29        30.88 o                         
  -3  -6   1        514.22        516.33         8.49 o                         
  -2  -6   1       3598.14       3836.13        66.30 o                         
  -1  -6   1        410.76        425.40         8.04 o                         
   0  -6   1         16.55         20.36         2.24 o                         
   1  -6   1        364.95        401.34         9.08 o                         
   2  -6   1       4819.32       5038.91        94.17 o                         
   3  -6   1        883.98        864.43        13.89 o                         
   4  -6   1       2054.18       2056.85        34.55 o                         
   5  -6   1         55.03         62.28         3.96 o                         
   6  -6   1        557.51        533.29         9.25 o                         
   7  -6   1         10.35          7.65         3.85 o                         
   8  -6   1        429.63        414.70         8.07 o                         
   9  -6   1         81.02         78.95         4.31 o                         
  10  -6   1         31.47         33.67         5.01 o                         
 -10  -5   1          8.38          4.09         4.67 o                         
  -9  -5   1         30.64         27.62         4.13 o                         
  -8  -5   1          1.51          3.83         3.72 o                         
  -7  -5   1        239.26        253.97        11.57 o                         
  -6  -5   1        184.05        159.81         7.01 o                         
  -5  -5   1         29.01         22.94         3.00 o                         
  -4  -5   1       2310.43       2379.54        35.44 o                         
  -3  -5   1       1633.18       1696.21        28.55 o                         
  -2  -5   1        303.44        299.33         5.61 o                         
  -1  -5   1       1658.51       1574.37        25.99 o                         
   0  -5   1       7899.89       8359.21       133.83 o                         
   1  -5   1        388.22        419.00        33.36 o                         
   2  -5   1        538.08        537.60        11.48 o                         
   3  -5   1        660.92        710.47        18.31 o                         
   4  -5   1       1719.72       1765.45        29.84 o                         
   5  -5   1         91.87         91.01         4.37 o                         
   6  -5   1        313.48        299.22         7.61 o                         
   7  -5   1         45.73         44.58         4.13 o                         
   8  -5   1          5.00          8.01         3.07 o                         
   9  -5   1          5.15          4.78         3.24 o                         
  10  -5   1         21.24         25.47         3.62 o                         
 -10  -4   1         20.59         13.44         4.89 o                         
  -9  -4   1          2.93          0.44         4.10 o                         
  -8  -4   1        106.14         89.15         5.56 o                         
  -7  -4   1        162.79        152.57         6.45 o                         
  -6  -4   1        272.34        281.51         7.73 o                         
  -5  -4   1        324.90        305.11         7.00 o                         
  -4  -4   1        204.37        197.08         4.23 o                         
  -3  -4   1       1080.60       1088.07        21.63 o                         
  -2  -4   1        204.48        200.36         5.35 o                         
  -1  -4   1       2880.00       2788.34        52.16 o                         
   0  -4   1       3221.66       3355.57        62.54 o                         
   1  -4   1       2160.53       2040.57        47.41 o                         
   2  -4   1        924.20        875.51        30.91 o                         
   3  -4   1       1262.21       1297.13        26.29 o                         
   4  -4   1        214.58        206.78         6.07 o                         
   5  -4   1        309.23        284.55         8.83 o                         
   6  -4   1         48.91         47.76         3.61 o                         
   7  -4   1         59.83         58.15         5.43 o                         
   8  -4   1         54.15         55.20         3.61 o                         
   9  -4   1         21.25         21.13         3.57 o                         
  10  -4   1         90.44         98.81         5.44 o                         
 -10  -3   1         14.10          8.95         5.19 o                         
  -9  -3   1        223.46        226.71         9.04 o                         
  -8  -3   1         89.29         76.55         5.35 o                         
  -7  -3   1        251.22        237.73         8.03 o                         
  -6  -3   1        192.02        198.93         6.05 o                         
  -5  -3   1        221.78        234.94         6.30 o                         
  -4  -3   1        260.34        267.59         4.75 o                         
  -3  -3   1       4265.63       4406.04        92.93 o                         
  -2  -3   1       3502.58       3500.13        96.80 o                         
  -1  -3   1       4527.25       4499.80        72.24 o                         
   0  -3   1       2941.97       2824.68        40.91 o                         
   1  -3   1       4776.18       4781.08        76.67 o                         
   2  -3   1       1639.99       1724.37        43.04 o                         
   3  -3   1       4604.66       4793.60       114.58 o                         
   4  -3   1        125.57        131.62         4.89 o                         
   5  -3   1        164.39        182.50         6.13 o                         
   6  -3   1        332.31        347.81        15.01 o                         
   7  -3   1         92.27         87.80         5.08 o                         
   8  -3   1         18.61         18.87         3.26 o                         
   9  -3   1        190.36        191.04         9.30 o                         
  10  -3   1          5.41          4.02         3.66 o                         
 -11  -2   1         56.16         51.44         6.47 o                         
 -10  -2   1         35.85         41.51         4.91 o                         
  -9  -2   1        101.97         95.30         6.78 o                         
  -8  -2   1         78.86         71.54         5.37 o                         
  -7  -2   1        422.64        413.54        11.18 o                         
  -6  -2   1         93.04         85.77         5.67 o                         
  -5  -2   1        223.58        210.95         6.61 o                         
  -4  -2   1        605.17        557.23        12.06 o                         
  -3  -2   1         39.96         54.72         2.28 o                         
  -2  -2   1       1775.84       1770.06        28.86 o                         
  -1  -2   1       4468.97       4396.61        53.23 o                         
   0  -2   1      10902.53      10745.36       201.34 o                         
   1  -2   1       6017.63       5792.86        69.93 o                         
   2  -2   1        535.60        553.97         7.69 o                         
   3  -2   1        193.84        206.72         4.33 o                         
   4  -2   1        944.63        881.41        14.10 o                         
   5  -2   1        108.87         88.57         4.54 o                         
   6  -2   1        398.25        398.85         8.79 o                         
   7  -2   1        309.13        297.10         7.58 o                         
   8  -2   1         72.66         70.45         3.76 o                         
   9  -2   1         87.66         84.12         6.56 o                         
  10  -2   1         70.38         65.55         5.71 o                         
 -11  -1   1         54.55         41.41         5.58 o                         
 -10  -1   1         16.54          7.17         4.99 o                         
  -9  -1   1        110.06        100.00         6.36 o                         
  -8  -1   1         57.04         58.41         5.22 o                         
  -7  -1   1         68.58         65.02         5.13 o                         
  -6  -1   1        737.39        729.67        13.24 o                         
  -5  -1   1        198.49        219.95         6.73 o                         
  -4  -1   1       1118.53       1134.79        19.21 o                         
  -3  -1   1        663.70        669.30        11.56 o                         
  -2  -1   1         74.90         76.43         1.64 o                         
  -1  -1   1       1222.68       1229.73        18.12 o                         
   0  -1   1       5677.44       5907.02       101.72 o                         
   1  -1   1       2469.83       2466.59        29.94 o                         
   2  -1   1         72.64         78.36         2.85 o                         
   3  -1   1        266.17        259.77         4.88 o                         
   4  -1   1        610.82        586.93         9.91 o                         
   5  -1   1        157.73        162.79         6.43 o                         
   6  -1   1        570.49        552.41        10.03 o                         
   7  -1   1        111.06        101.13         4.72 o                         
   8  -1   1        108.56        109.70         4.45 o                         
   9  -1   1         43.05         42.08         3.89 o                         
  10  -1   1         42.78         40.81         3.91 o                         
 -11   0   1         29.00         33.65         5.87 o                         
 -10   0   1         15.01          8.91         4.24 o                         
  -9   0   1        137.63        129.02         6.63 o                         
  -8   0   1        242.21        224.89         7.46 o                         
  -7   0   1        276.97        269.39         8.65 o                         
  -6   0   1        500.44        517.86         9.93 o                         
  -5   0   1        496.90        517.88        10.85 o                         
  -4   0   1        368.42        354.03         7.07 o                         
  -3   0   1          1.66          0.99         1.11 o                         
  -2   0   1      17982.24      18203.04       237.43 o                         
  -1   0   1       1307.29       1260.91        15.43 o                         
   0   0   1        130.56        123.23         2.52 o                         
   1   0   1        409.60        397.66         7.93 o                         
   2   0   1      14965.23      15050.29       562.12 o                         
   3   0   1         80.98         64.95         3.96 o                         
   4   0   1        147.42        146.44         6.99 o                         
   5   0   1         55.93         59.10         3.43 o                         
   6   0   1        403.32        418.29         9.37 o                         
   7   0   1        171.66        171.19         4.86 o                         
   8   0   1        202.00        191.99         5.58 o                         
   9   0   1         45.42         49.00         4.38 o                         
  10   0   1          4.53          0.25         3.18 o                         
 -10   1   1         18.07         14.32         4.22 o                         
  -9   1   1        108.32        100.88         5.93 o                         
  -8   1   1         55.10         52.01         4.24 o                         
  -7   1   1         65.81         62.59         4.48 o                         
  -6   1   1        849.15        848.93        12.76 o                         
  -5   1   1        202.96        230.16        10.01 o                         
  -4   1   1       1036.19       1002.04        17.26 o                         
  -3   1   1        762.73        746.15        11.52 o                         
  -2   1   1         91.08         92.61         2.74 o                         
  -1   1   1       1144.18       1122.31        13.79 o                         
   0   1   1       5700.18       5139.69       720.30 o                         
   1   1   1       2575.95       2516.25        30.56 o                         
   2   1   1         71.68         76.39         2.42 o                         
   3   1   1        249.52        245.12         4.92 o                         
   4   1   1        678.38        673.43        14.41 o                         
   5   1   1        178.61        200.39         5.74 o                         
   6   1   1        492.86        473.92         9.08 o                         
   7   1   1        109.22        103.87         4.07 o                         
   8   1   1        118.63        127.31         4.57 o                         
   9   1   1         44.47         40.19         3.74 o                         
  10   1   1         37.53         34.43         3.68 o                         
 -10   2   1         35.00         44.21         4.81 o                         
  -9   2   1         92.68         93.81         5.87 o                         
  -8   2   1         76.13         72.14         4.54 o                         
  -7   2   1        402.78        396.77         8.42 o                         
  -6   2   1        101.63        100.42         4.52 o                         
  -5   2   1        179.38        173.20         6.02 o                         
  -4   2   1        588.50        549.64         9.25 o                         
  -3   2   1         45.14         56.81         3.03 o                         
  -2   2   1       1652.83       1629.65        21.67 o                         
  -1   2   1       4333.20       4154.45        54.29 o                         
   0   2   1      10896.84      10953.80       143.38 o                         
   1   2   1       6335.32       6164.48        91.61 o                         
   2   2   1        606.13        615.20         9.14 o                         
   3   2   1        183.85        202.60         3.94 o                         
   4   2   1        875.73        831.62        13.15 o                         
   5   2   1         86.74         74.08         3.81 o                         
   6   2   1        418.12        427.59         7.36 o                         
   7   2   1        331.46        325.41         6.16 o                         
   8   2   1         85.30         84.28         4.98 o                         
   9   2   1         97.68         85.61         4.61 o                         
  10   2   1         71.81         74.34         5.19 o                         
 -10   3   1         12.63         10.22         4.78 o                         
  -9   3   1        227.44        230.50        12.26 o                         
  -8   3   1         87.40         88.18         6.10 o                         
  -7   3   1        286.35        285.71         7.01 o                         
  -6   3   1        194.87        200.96         5.69 o                         
  -5   3   1        245.49        263.68        13.90 o                         
  -4   3   1        268.78        280.03         5.98 o                         
  -3   3   1       4210.81       4222.60        70.88 o                         
  -2   3   1       3499.21       3564.94        46.88 o                         
  -1   3   1       4841.39       4901.31        70.23 o                         
   0   3   1       2945.07       2927.36        42.29 o                         
   1   3   1       4481.06       4549.52        59.53 o                         
   2   3   1       1645.13       1747.42        23.24 o                         
   3   3   1       4664.64       4809.99        63.17 o                         
   4   3   1        121.39        132.12         3.87 o                         
   5   3   1        139.53        161.19         5.36 o                         
   6   3   1        338.71        349.68         6.65 o                         
   7   3   1         78.40         83.76         3.79 o                         
   8   3   1         15.36         11.38         2.86 o                         
   9   3   1        185.47        198.38         6.36 o                         
  10   3   1          4.40         13.48         4.73 o                         
 -10   4   1         23.05         27.92         7.37 o                         
  -9   4   1          2.40         -1.33         4.61 o                         
  -8   4   1         90.37         92.12         5.41 o                         
  -7   4   1        159.11        163.24         6.04 o                         
  -6   4   1        280.47        289.58         6.94 o                         
  -5   4   1        389.87        384.59         8.66 o                         
  -4   4   1        237.34        229.89         5.55 o                         
  -3   4   1       1072.17       1063.52        13.66 o                         
  -2   4   1        164.00        163.00         3.37 o                         
  -1   4   1       3200.12       3183.56        45.92 o                         
   0   4   1       3220.38       3455.21        64.22 o                         
   1   4   1       1916.53       2016.63        29.33 o                         
   2   4   1        997.83       1007.14        12.76 o                         
   3   4   1       1232.96       1262.16        15.93 o                         
   4   4   1        211.39        196.27         4.52 o                         
   5   4   1        283.10        257.80         5.28 o                         
   6   4   1         48.35         49.53         3.09 o                         
   7   4   1         48.21         44.71         3.15 o                         
   8   4   1         65.55         65.82         3.61 o                         
   9   4   1         18.19         13.63         4.23 o                         
  10   4   1         80.11         83.92        17.41 o                         
 -10   5   1         13.14          7.24         7.36 o                         
  -9   5   1         39.05         37.15         5.27 o                         
  -8   5   1          1.40          3.21         3.94 o                         
  -7   5   1        226.76        253.06         8.35 o                         
  -6   5   1        172.30        168.92         6.77 o                         
  -5   5   1         25.56         24.93         3.10 o                         
  -4   5   1       2207.37       2255.24        24.97 o                         
  -3   5   1       1801.20       1870.03        23.45 o                         
  -2   5   1        266.83        251.14         4.82 o                         
  -1   5   1       1578.06       1536.28        22.64 o                         
   0   5   1       7917.86       8859.22       141.62 o                         
   1   5   1        430.45        445.24         9.31 o                         
   2   5   1        603.79        624.56         9.01 o                         
   3   5   1        573.80        616.68         8.47 o                         
   4   5   1       1727.58       1795.05        22.90 o                         
   5   5   1         96.29        106.72         3.83 o                         
   6   5   1        347.22        337.01         6.60 o                         
   7   5   1         52.67         56.84         3.68 o                         
   8   5   1          7.70         15.48         4.01 o                         
   9   5   1          2.26         -2.05         5.08 o                         
  10   5   1         15.49         10.48         5.35 o                         
 -10   6   1         69.68         78.66         6.69 o                         
  -9   6   1          7.96         11.72         8.05 o                         
  -8   6   1        350.72        337.98         9.08 o                         
  -7   6   1         23.68         24.73         3.83 o                         
  -6   6   1        168.58        168.65         6.08 o                         
  -5   6   1         13.25         12.31         4.04 o                         
  -4   6   1       1785.69       1843.38        36.29 o                         
  -3   6   1        512.10        499.56         8.80 o                         
  -2   6   1       3424.07       3568.65        51.77 o                         
  -1   6   1        400.17        413.51         7.14 o                         
   0   6   1         16.78         15.58         1.52 o                         
   1   6   1        368.77        419.06         7.20 o                         
   2   6   1       5062.27       5414.81        71.28 o                         
   3   6   1        922.49        899.71        11.20 o                         
   4   6   1       2215.04       2278.62        28.83 o                         
   5   6   1         55.63         63.84         5.71 o                         
   6   6   1        582.32        595.62        11.05 o                         
   7   6   1          8.69         13.16         3.24 o                         
   8   6   1        434.45        429.45         8.47 o                         
   9   6   1         83.10         89.76         5.52 o                         
  10   6   1         37.40         42.13         7.81 o                         
 -10   7   1          1.31          2.16         5.02 o                         
  -9   7   1         41.90         28.14         4.69 o                         
  -8   7   1         57.16         61.30         5.54 o                         
  -7   7   1         50.77         49.16         4.30 o                         
  -6   7   1        271.72        273.27         7.86 o                         
  -5   7   1        266.92        266.99         8.61 o                         
  -4   7   1        548.89        547.81        14.04 o                         
  -3   7   1       1687.88       1868.86        28.12 o                         
  -2   7   1         20.63         29.12         2.32 o                         
  -1   7   1        258.51        287.74         5.82 o                         
   0   7   1       6426.01       6616.79       101.76 o                         
   1   7   1        132.56        130.77         3.63 o                         
   2   7   1         57.35         74.11         3.05 o                         
   3   7   1       2068.85       2271.96        26.64 o                         
   4   7   1        421.00        424.63        10.28 o                         
   5   7   1        272.64        281.88         7.05 o                         
   6   7   1        589.10        597.21         8.73 o                         
   7   7   1         43.93         37.44         3.43 o                         
   8   7   1         33.81         31.46         3.79 o                         
   9   7   1         55.54         49.28         5.26 o                         
  10   7   1          6.03          0.54         5.49 o                         
 -10   8   1          7.77         13.39         7.41 o                         
  -9   8   1          7.19          0.26         4.38 o                         
  -8   8   1         52.33         44.54         4.93 o                         
  -7   8   1        177.04        164.05         6.63 o                         
  -6   8   1         16.89         14.45         3.70 o                         
  -5   8   1         28.56         29.81         6.36 o                         
  -4   8   1        363.69        370.25        10.33 o                         
  -3   8   1        936.28        983.28        16.13 o                         
  -2   8   1         79.10         81.72         3.87 o                         
  -1   8   1        492.86        487.48         9.90 o                         
   0   8   1        145.43        159.09         4.68 o                         
   1   8   1        484.00        515.39        10.24 o                         
   2   8   1         43.40         43.49         2.69 o                         
   3   8   1        466.21        488.81         7.50 o                         
   4   8   1        254.93        266.20         6.08 o                         
   5   8   1         88.87         86.45         7.47 o                         
   6   8   1        368.71        371.34         7.51 o                         
   7   8   1        179.40        174.29         5.65 o                         
   8   8   1        107.93        106.88         5.04 o                         
   9   8   1          8.67         10.39         4.10 o                         
  10   8   1         21.05         27.09         6.39 o                         
 -10   9   1          0.23          8.73         6.90 o                         
  -9   9   1         76.53         80.88         6.01 o                         
  -8   9   1          4.70          3.18         5.58 o                         
  -7   9   1         22.43         22.24         5.32 o                         
  -6   9   1        353.41        330.69         8.45 o                         
  -5   9   1         24.15         28.12         5.00 o                         
  -4   9   1        195.15        192.90         9.58 o                         
  -3   9   1       1112.45       1063.58        17.77 o                         
  -2   9   1        469.84        479.54         9.47 o                         
  -1   9   1        396.23        429.74        14.81 o                         
   0   9   1        102.99        123.08         4.90 o                         
   1   9   1        481.47        511.92         9.61 o                         
   2   9   1        375.13        387.27         8.29 o                         
   3   9   1       1229.29       1270.94        17.63 o                         
   4   9   1         26.45         21.44         3.67 o                         
   5   9   1         89.78         93.63         4.81 o                         
   6   9   1        285.19        283.23         6.61 o                         
   7   9   1         19.78         22.60         3.45 o                         
   8   9   1          8.96         10.16         6.12 o                         
   9   9   1         38.48         39.52         5.80 o                         
  10   9   1          5.08         -3.23         5.91 o                         
  -9  10   1         25.52         20.87         4.49 o                         
  -8  10   1         48.29         42.64         5.93 o                         
  -7  10   1        258.49        258.52         8.41 o                         
  -6  10   1         90.04        102.43         5.52 o                         
  -5  10   1        255.13        266.49         7.71 o                         
  -4  10   1         48.48         61.39         6.03 o                         
  -3  10   1         82.20         82.45         4.83 o                         
  -2  10   1        411.54        427.41         9.58 o                         
  -1  10   1        312.25        327.94         8.96 o                         
   0  10   1        278.74        291.34         8.36 o                         
   1  10   1        251.51        245.06         7.97 o                         
   2  10   1        690.41        740.40        13.58 o                         
   3  10   1          6.75          6.32         3.61 o                         
   4  10   1         19.47         23.39         4.28 o                         
   5  10   1        530.23        535.70         9.02 o                         
   6  10   1         26.43         22.10         3.96 o                         
   7  10   1        208.59        216.07         9.60 o                         
   8  10   1         70.71         66.20         4.99 o                         
   9  10   1         14.10          7.35         5.02 o                         
  -9  11   1         21.71         17.95         4.93 o                         
  -8  11   1         33.13         40.09         5.82 o                         
  -7  11   1        114.53        120.25         7.55 o                         
  -6  11   1        259.54        258.11         7.69 o                         
  -5  11   1         43.37         46.27         4.63 o                         
  -4  11   1        279.08        285.18         8.13 o                         
  -3  11   1        755.97        791.02        14.48 o                         
  -2  11   1        296.52        281.09         8.64 o                         
  -1  11   1        268.98        300.76        10.38 o                         
   0  11   1        140.63        174.83         7.04 o                         
   1  11   1        456.28        512.81        12.81 o                         
   2  11   1        435.45        438.76         9.88 o                         
   3  11   1        787.28        798.34        17.60 o                         
   4  11   1        138.41        135.60         5.89 o                         
   5  11   1         61.45         74.41         6.72 o                         
   6  11   1         87.08         81.99         4.20 o                         
   7  11   1         91.00         87.56         4.46 o                         
   8  11   1         15.74         14.69         3.89 o                         
   9  11   1         25.47         34.12         9.12 o                         
  -9  12   1         41.17         40.28         5.12 o                         
  -8  12   1         85.78         89.54         6.26 o                         
  -7  12   1          3.33         -2.07         7.28 o                         
  -6  12   1         74.33         69.94         6.40 o                         
  -5  12   1        245.27        250.03         7.93 o                         
  -4  12   1        142.06        149.28         7.24 o                         
  -3  12   1         15.09          8.91         4.85 o                         
  -2  12   1        580.40        569.39        13.61 o                         
  -1  12   1         34.94         49.07         6.36 o                         
   0  12   1        131.36        143.48         7.23 o                         
   1  12   1         81.94         89.88         5.78 o                         
   2  12   1        256.45        253.39         9.32 o                         
   3  12   1         16.26         15.22         4.21 o                         
   4  12   1        281.15        272.86         7.25 o                         
   5  12   1         99.08         92.31         5.63 o                         
   6  12   1         69.89         57.93         5.20 o                         
   7  12   1          1.41          0.03         4.12 o                         
   8  12   1         15.95         26.80         4.56 o                         
   9  12   1         43.93         54.40         7.12 o                         
  -8  13   1         26.12         30.86         4.85 o                         
  -7  13   1         11.47          8.88         4.67 o                         
  -6  13   1        160.21        164.46         7.10 o                         
  -5  13   1         98.40        106.10         5.62 o                         
  -4  13   1          1.32         -0.83         4.67 o                         
  -3  13   1         11.92          9.99         4.63 o                         
  -2  13   1         13.54         14.11         4.48 o                         
  -1  13   1        149.94        138.27         6.48 o                         
   0  13   1        642.55        616.51        10.40 o                         
   1  13   1        299.35        272.49         7.56 o                         
   2  13   1          7.01          3.57         5.50 o                         
   3  13   1          3.97          2.45         4.32 o                         
   4  13   1        125.16        119.28         6.29 o                         
   5  13   1         88.43         81.95         5.18 o                         
   6  13   1        241.01        238.23         7.54 o                         
   7  13   1         13.53         12.11         3.33 o                         
   8  13   1         11.87         11.27         3.81 o                         
  -8  14   1          8.76          9.68         5.28 o                         
  -7  14   1         82.68         78.14         5.28 o                         
  -6  14   1         61.27         68.81         5.83 o                         
  -5  14   1        112.01        121.57         6.33 o                         
  -4  14   1        100.82        104.96         5.96 o                         
  -3  14   1         40.48         46.48         5.24 o                         
  -2  14   1         93.07         98.63         5.83 o                         
  -1  14   1        268.95        277.60         8.90 o                         
   0  14   1        223.83        222.50         9.91 o                         
   1  14   1        164.87        172.86         6.51 o                         
   2  14   1         50.92         55.35         4.73 o                         
   3  14   1         51.01         55.63         5.50 o                         
   4  14   1         34.91         36.07         4.80 o                         
   5  14   1         56.33         61.05         4.69 o                         
   6  14   1         65.18         86.45         6.97 o                         
   7  14   1         58.98         63.19         4.15 o                         
   8  14   1         50.10         41.64         4.58 o                         
  -7  15   1         76.60         94.57         8.34 o                         
  -6  15   1         59.24         65.39         5.38 o                         
  -5  15   1         30.90         35.40         4.39 o                         
  -4  15   1         71.49         66.74         5.44 o                         
  -3  15   1        502.80        482.60        10.85 o                         
  -2  15   1         56.91         56.18         6.93 o                         
  -1  15   1        512.10        532.59        11.47 o                         
   0  15   1         57.39         72.19         4.93 o                         
   1  15   1        585.02        594.22        13.04 o                         
   2  15   1         21.40         16.90         7.99 o                         
   3  15   1        346.69        339.53         9.82 o                         
   4  15   1         98.06         90.38         5.68 o                         
   5  15   1         18.79         17.86         3.98 o                         
   6  15   1         30.29         20.18         3.55 o                         
   7  15   1         35.70         33.64         3.66 o                         
  -7  16   1          4.34          0.49         4.69 o                         
  -6  16   1         36.60         51.57         8.47 o                         
  -5  16   1        143.53        148.93         6.52 o                         
  -4  16   1         19.47         14.08         4.38 o                         
  -3  16   1         12.50         19.09         4.54 o                         
  -2  16   1         45.55         42.88         4.63 o                         
  -1  16   1         79.23         69.62         4.93 o                         
   0  16   1        753.67        803.44        13.16 o                         
   1  16   1        203.77        207.56         6.76 o                         
   2  16   1        158.35        159.12         8.06 o                         
   3  16   1         19.30         16.43         4.45 o                         
   4  16   1          5.64          7.24         3.86 o                         
   5  16   1         64.51         71.01         7.20 o                         
   6  16   1         11.43         11.78         3.21 o                         
   7  16   1         26.87         30.82         6.29 o                         
  -6  17   1         87.00        100.59        11.45 o                         
  -5  17   1         32.73         36.93         3.66 o                         
  -4  17   1         22.33         29.16         4.79 o                         
  -3  17   1         91.10         84.74         5.33 o                         
  -2  17   1         11.44          4.54         3.89 o                         
  -1  17   1         96.26         84.90         5.06 o                         
   0  17   1          2.73          4.35         3.79 o                         
   1  17   1          9.87         11.55         3.87 o                         
   2  17   1         19.43         15.62         4.15 o                         
   3  17   1        133.08        130.91         7.10 o                         
   4  17   1         19.52         27.58         5.93 o                         
   5  17   1         29.25         31.41         3.44 o                         
   6  17   1         54.69         60.25         3.55 o                         
  -6  18   1         61.57         54.38         5.58 o                         
  -5  18   1          1.12         -0.05         3.15 o                         
  -4  18   1         66.95         61.40         3.63 o                         
  -3  18   1          9.57          5.11         3.14 o                         
  -2  18   1        195.88        207.13         6.93 o                         
  -1  18   1          7.30          7.43         3.72 o                         
   0  18   1        109.90        100.74         5.55 o                         
   1  18   1          2.98          3.65         3.88 o                         
   2  18   1         32.89         38.20         4.00 o                         
   3  18   1          5.85          3.59         3.18 o                         
   4  18   1         28.07         24.39         3.24 o                         
   5  18   1          8.36         11.88         2.87 o                         
   6  18   1         87.52         97.92        12.52 o                         
  -5  19   1         12.55         15.54         3.05 o                         
  -4  19   1         14.78          7.67         2.94 o                         
  -3  19   1         52.88         51.88         4.20 o                         
  -2  19   1         25.05         25.67         3.12 o                         
  -1  19   1          2.57          2.90         3.00 o                         
   0  19   1        169.98        174.64         9.58 o                         
   1  19   1         22.52         25.49         3.32 o                         
   2  19   1         16.56         13.54         2.93 o                         
   3  19   1         88.47         93.11         4.28 o                         
   4  19   1         14.10         13.03         2.61 o                         
   5  19   1         38.89         43.80         7.50 o                         
  -4  20   1         29.62         30.93         3.16 o                         
  -3  20   1         67.12         66.33         3.92 o                         
  -2  20   1         32.30         35.38         2.90 o                         
  -1  20   1         69.29         83.34         4.50 o                         
   0  20   1        144.17        148.99         5.28 o                         
   1  20   1         26.45         24.59         3.08 o                         
   2  20   1         46.75         47.95         3.19 o                         
   3  20   1         29.31         29.31         2.98 o                         
   4  20   1         63.48         64.94         3.75 o                         
  -2  21   1         23.20         32.24         2.82 o                         
  -1  21   1         35.35         37.21         3.41 o                         
   0  21   1         51.08         49.66         3.20 o                         
   1  21   1         87.80         93.72         3.90 o                         
   2  21   1         42.97         47.45         3.37 o                         
  -2 -21   2          6.98          1.25         3.68 o                         
  -1 -21   2         55.46         61.58         8.38 o                         
   0 -21   2         18.29         25.75         4.67 o                         
   1 -21   2         32.32         32.93         5.40 o                         
   2 -21   2         14.09         12.38         3.71 o                         
  -4 -20   2         24.50         22.23         6.09 o                         
  -3 -20   2         29.03         26.90         4.42 o                         
  -2 -20   2         38.00         39.65         7.52 o                         
  -1 -20   2          3.11          4.34         4.06 o                         
   0 -20   2          2.62          2.44         3.76 o                         
   1 -20   2          7.23          8.36         3.83 o                         
   2 -20   2         24.64         18.36         4.43 o                         
   3 -20   2         11.84          6.71         4.41 o                         
   4 -20   2         23.05         13.08         4.89 o                         
  -5 -19   2         39.74         34.17         6.55 o                         
  -4 -19   2         44.53         33.66         4.83 o                         
  -3 -19   2          3.67          3.20         4.33 o                         
  -2 -19   2         78.42         77.80         5.89 o                         
  -1 -19   2         19.95         16.32         4.16 o                         
   0 -19   2        126.25        114.78         6.47 o                         
   1 -19   2          3.23          4.53         4.37 o                         
   2 -19   2         81.28         91.70         7.88 o                         
   3 -19   2          7.32          2.53         4.74 o                         
   4 -19   2        137.72        131.72         8.19 o                         
   5 -19   2         35.18         20.85         6.02 o                         
  -6 -18   2        110.86        111.90        11.67 o                         
  -5 -18   2         16.13         10.09         4.87 o                         
  -4 -18   2         63.73         55.59         5.62 o                         
  -3 -18   2         11.21          8.70         5.14 o                         
  -2 -18   2          4.29          6.49         5.09 o                         
  -1 -18   2        152.43        143.73         8.76 o                         
   0 -18   2        147.53        139.97         7.91 o                         
   1 -18   2         45.35         49.17         6.19 o                         
   2 -18   2          9.03          6.99         5.28 o                         
   3 -18   2         50.10         38.76         6.25 o                         
   4 -18   2         18.87         14.09         6.98 o                         
   5 -18   2         10.65         29.68        10.55 o                         
  -6 -17   2         30.50         25.71         5.24 o                         
  -5 -17   2         12.59          9.36         4.95 o                         
  -4 -17   2         12.23         13.93         7.54 o                         
  -3 -17   2          1.75          0.86         6.47 o                         
  -2 -17   2         18.60         18.39         7.45 o                         
  -1 -17   2        142.92        133.23         7.55 o                         
   0 -17   2        546.31        541.40        13.40 o                         
   1 -17   2         56.34         63.80         6.33 o                         
   2 -17   2         21.25         19.90         4.72 o                         
   3 -17   2         24.25         24.57         4.69 o                         
   4 -17   2         27.55         37.78         5.63 o                         
   5 -17   2         47.47         41.45         4.96 o                         
   6 -17   2         72.34         62.39         8.39 o                         
  -7 -16   2         42.00         43.71         6.01 o                         
  -6 -16   2         20.65         23.44         5.13 o                         
  -5 -16   2         12.76          2.55         4.85 o                         
  -4 -16   2        110.31        120.04         8.64 o                         
  -3 -16   2        250.56        232.56        25.30 o                         
  -2 -16   2         17.88         16.41         5.27 o                         
  -1 -16   2        494.05        545.72        12.38 o                         
   0 -16   2        100.03        105.75         6.43 o                         
   1 -16   2        783.59        803.24        16.86 o                         
   2 -16   2         19.95         18.27         5.68 o                         
   3 -16   2        172.20        152.14         6.25 o                         
   4 -16   2         96.29         90.94         5.48 o                         
   5 -16   2          4.37          1.82         3.85 o                         
   6 -16   2         20.37         16.72         6.74 o                         
   7 -16   2         34.75         44.21         5.89 o                         
  -7 -15   2         42.57         50.81         7.06 o                         
  -6 -15   2         21.62         10.45         5.92 o                         
  -5 -15   2        114.04        119.78         8.51 o                         
  -4 -15   2          6.28          7.99         7.12 o                         
  -3 -15   2         72.07         72.52         7.17 o                         
  -2 -15   2        109.95         95.97         9.69 o                         
  -1 -15   2        305.81        329.70         9.29 o                         
   0 -15   2         47.72         55.16         5.67 o                         
   1 -15   2        527.95        539.51        10.24 o                         
   2 -15   2        101.64        100.72         4.84 o                         
   3 -15   2        268.38        277.43         7.65 o                         
   4 -15   2         24.27         24.13         4.50 o                         
   5 -15   2         87.41         82.79        10.88 o                         
   6 -15   2         53.05         56.76         6.31 o                         
   7 -15   2         40.30         45.44         7.05 o                         
  -8 -14   2         16.87         30.90         6.84 o                         
  -7 -14   2         10.55         19.66         7.23 o                         
  -6 -14   2        113.07        111.83        13.98 o                         
  -5 -14   2         15.56         27.23         5.76 o                         
  -4 -14   2          5.44         10.07         4.83 o                         
  -3 -14   2        172.08        159.60         8.49 o                         
  -2 -14   2        104.78        101.58         6.38 o                         
  -1 -14   2         57.69         52.34         4.24 o                         
   0 -14   2         15.34         16.88         3.38 o                         
   1 -14   2         94.48         85.94         4.50 o                         
   2 -14   2         71.89         72.92         4.48 o                         
   3 -14   2        219.34        200.11         6.53 o                         
   4 -14   2         65.36         61.93         3.98 o                         
   5 -14   2         34.90         29.38         3.68 o                         
   6 -14   2         66.74         78.91         5.45 o                         
   7 -14   2         31.00         35.12         4.92 o                         
   8 -14   2         33.64         23.67         5.17 o                         
  -8 -13   2         90.44         84.64         8.66 o                         
  -7 -13   2         12.96         19.27         7.83 o                         
  -6 -13   2        134.83        103.69        20.36 o                         
  -5 -13   2         69.07         63.04         6.69 o                         
  -4 -13   2         80.58         81.81         6.39 o                         
  -3 -13   2        314.31        296.93         8.08 o                         
  -2 -13   2        100.31         99.70         5.19 o                         
  -1 -13   2        344.21        364.39         8.60 o                         
   0 -13   2        185.43        190.75        10.72 o                         
   1 -13   2        288.96        311.08        12.79 o                         
   2 -13   2         29.54         33.40         3.50 o                         
   3 -13   2        222.23        207.65         6.13 o                         
   4 -13   2        236.86        227.63         6.64 o                         
   5 -13   2        108.77        117.07         5.86 o                         
   6 -13   2         77.15         85.06         5.25 o                         
   7 -13   2         45.29         48.61         5.46 o                         
   8 -13   2        142.75        166.26         7.02 o                         
  -9 -12   2          6.88         11.33         5.00 o                         
  -8 -12   2         19.41         18.99         6.73 o                         
  -7 -12   2          9.81          5.39         4.63 o                         
  -6 -12   2        106.67         96.88        10.27 o                         
  -5 -12   2         11.80          9.99         5.78 o                         
  -4 -12   2        241.53        206.96         7.93 o                         
  -3 -12   2         39.50         55.01         4.20 o                         
  -2 -12   2       1018.63        990.12        17.15 o                         
  -1 -12   2        697.30        699.52        13.85 o                         
   0 -12   2       1415.28       1404.99        37.16 o                         
   1 -12   2        727.18        724.17        17.52 o                         
   2 -12   2        766.61        741.66        12.57 o                         
   3 -12   2        109.36        118.48         4.77 o                         
   4 -12   2        122.43        116.41         7.51 o                         
   5 -12   2         15.61         15.47         3.65 o                         
   6 -12   2        114.29         99.70         5.42 o                         
   7 -12   2         29.50         30.09         4.07 o                         
   8 -12   2         34.73         39.57         3.65 o                         
   9 -12   2         15.00         12.29         5.34 o                         
  -9 -11   2         22.65         13.95         5.67 o                         
  -8 -11   2         15.87         19.48         6.81 o                         
  -7 -11   2         42.09         50.30         5.65 o                         
  -6 -11   2         65.36         68.96         7.01 o                         
  -5 -11   2        305.35        272.47         9.92 o                         
  -4 -11   2        388.93        342.80        10.78 o                         
  -3 -11   2        565.86        602.24        35.75 o                         
  -2 -11   2        370.97        375.92         8.79 o                         
  -1 -11   2         71.31         73.16         3.78 o                         
   0 -11   2        378.82        413.23         8.08 o                         
   1 -11   2         35.98         29.92         2.80 o                         
   2 -11   2        328.88        315.58         6.98 o                         
   3 -11   2        248.56        255.62         7.35 o                         
   4 -11   2        478.31        453.70         8.46 o                         
   5 -11   2         90.61         92.87         4.58 o                         
   6 -11   2        201.43        196.48         5.91 o                         
   7 -11   2         10.48          9.36         3.59 o                         
   8 -11   2         35.20         38.42         4.33 o                         
   9 -11   2         41.18         46.70         3.72 o                         
  -9 -10   2         40.32         48.98         5.69 o                         
  -8 -10   2         63.29         63.77         5.81 o                         
  -7 -10   2        135.35        150.03         9.15 o                         
  -6 -10   2         34.74         30.28        10.75 o                         
  -5 -10   2         17.37         15.77         4.72 o                         
  -4 -10   2        171.24        166.39         6.45 o                         
  -3 -10   2       1178.03       1125.08        17.15 o                         
  -2 -10   2          9.75         17.05         2.42 o                         
  -1 -10   2          6.93          5.91         2.50 o                         
   0 -10   2        488.42        445.83         9.70 o                         
   1 -10   2        126.49        146.82         4.91 o                         
   2 -10   2         50.53         52.12         3.00 o                         
   3 -10   2        816.81        796.24        12.76 o                         
   4 -10   2        322.64        314.29         7.41 o                         
   5 -10   2         20.26         18.51         3.35 o                         
   6 -10   2         59.76         59.99         3.98 o                         
   7 -10   2         71.45         65.35         3.84 o                         
   8 -10   2          2.42          3.83         5.43 o                         
   9 -10   2         31.79         37.07         3.85 o                         
  -9  -9   2         31.02         44.09         7.07 o                         
  -8  -9   2        123.62        121.73         6.62 o                         
  -7  -9   2        116.31        107.51        10.04 o                         
  -6  -9   2        237.35        256.47        10.68 o                         
  -5  -9   2       1207.51       1076.74        21.11 o                         
  -4  -9   2         43.90         40.69         4.69 o                         
  -3  -9   2        721.04        748.33         9.57 o                         
  -2  -9   2        210.67        244.34         5.12 o                         
  -1  -9   2        177.05        188.44         5.12 o                         
   0  -9   2        120.72        117.83         4.07 o                         
   1  -9   2        675.46        636.18        12.37 o                         
   2  -9   2        400.21        427.70         8.32 o                         
   3  -9   2        276.25        277.96         6.18 o                         
   4  -9   2        111.60        100.14         4.40 o                         
   5  -9   2        936.33        903.71        13.05 o                         
   6  -9   2        444.84        430.37         9.78 o                         
   7  -9   2         81.80         85.84         5.09 o                         
   8  -9   2         69.48         69.98         4.21 o                         
   9  -9   2         37.58         42.47         3.24 o                         
 -10  -8   2          5.96          3.79         6.01 o                         
  -9  -8   2         43.62         33.73         5.04 o                         
  -8  -8   2         59.77         57.16         4.85 o                         
  -7  -8   2         14.59         23.25         4.37 o                         
  -6  -8   2        241.44        237.67        14.01 o                         
  -5  -8   2        153.07        138.34         7.06 o                         
  -4  -8   2        307.64        325.72         7.71 o                         
  -3  -8   2        577.08        560.45         8.98 o                         
  -2  -8   2       1337.04       1467.58        17.85 o                         
  -1  -8   2        700.84        745.83        10.33 o                         
   0  -8   2        358.73        384.36         9.34 o                         
   1  -8   2        307.16        327.65         6.54 o                         
   2  -8   2       1935.01       2092.69        31.34 o                         
   3  -8   2        152.65        142.98         4.59 o                         
   4  -8   2        369.63        398.72         7.71 o                         
   5  -8   2         31.51         33.74         3.47 o                         
   6  -8   2        147.15        136.46         5.06 o                         
   7  -8   2         21.69         37.32         4.22 o                         
   8  -8   2         24.11         21.75         3.54 o                         
   9  -8   2         65.53         78.27         3.73 o                         
  10  -8   2          1.34         -5.01         5.01 o                         
 -10  -7   2         18.34         20.36         7.97 o                         
  -9  -7   2         24.27         28.29         4.71 o                         
  -8  -7   2        357.82        345.95         9.93 o                         
  -7  -7   2        104.32        100.11         6.58 o                         
  -6  -7   2        475.98        454.31        10.91 o                         
  -5  -7   2        367.73        355.90         8.87 o                         
  -4  -7   2        854.45        828.99        12.94 o                         
  -3  -7   2        339.74        361.08         6.06 o                         
  -2  -7   2         84.98         72.99         3.34 o                         
  -1  -7   2        595.46        607.43        10.08 o                         
   0  -7   2         47.55         42.48         2.74 o                         
   1  -7   2       1056.92       1123.57        22.46 o                         
   2  -7   2         60.59         52.30         3.01 o                         
   3  -7   2         66.96         81.28         3.56 o                         
   4  -7   2        338.35        354.72         7.52 o                         
   5  -7   2        756.36        766.22        12.60 o                         
   6  -7   2        248.75        243.48         6.19 o                         
   7  -7   2        501.76        459.45         8.48 o                         
   8  -7   2        281.18        282.77         6.77 o                         
   9  -7   2         52.17         58.72         3.50 o                         
  10  -7   2         16.24         15.77         4.76 o                         
 -10  -6   2        147.35        147.65         8.49 o                         
  -9  -6   2         40.11         41.19         4.65 o                         
  -8  -6   2        177.54        170.11         8.14 o                         
  -7  -6   2         10.95         12.90         4.23 o                         
  -6  -6   2        988.49        909.47        16.55 o                         
  -5  -6   2        275.98        287.89         9.59 o                         
  -4  -6   2        416.45        428.98         8.62 o                         
  -3  -6   2       1241.96       1362.59        26.55 o                         
  -2  -6   2       1777.62       1867.56        27.85 o                         
  -1  -6   2       2361.74       2336.06        38.34 o                         
   0  -6   2       9822.35      10127.79       162.13 o                         
   1  -6   2       3215.86       3159.73        59.47 o                         
   2  -6   2        184.08        201.19         5.83 o                         
   3  -6   2       1041.61       1183.57        18.37 o                         
   4  -6   2         48.22         50.32         4.10 o                         
   5  -6   2        119.88        125.57         4.87 o                         
   6  -6   2        783.84        739.31        11.50 o                         
   7  -6   2          5.49          7.04         3.48 o                         
   8  -6   2        107.17        101.77         4.54 o                         
   9  -6   2         28.93         31.48         3.90 o                         
  10  -6   2        109.34        112.75         5.11 o                         
 -10  -5   2          0.90          6.33         5.88 o                         
  -9  -5   2         67.57         64.66         5.54 o                         
  -8  -5   2        267.97        267.67         9.40 o                         
  -7  -5   2        184.11        168.08         7.07 o                         
  -6  -5   2        299.54        321.31        10.22 o                         
  -5  -5   2          8.48         14.46         3.20 o                         
  -4  -5   2       1893.33       2009.58        30.31 o                         
  -3  -5   2        562.38        562.66         9.64 o                         
  -2  -5   2       3706.35       3921.35        56.86 o                         
  -1  -5   2        557.96        514.14         9.29 o                         
   0  -5   2        712.93        697.60        12.17 o                         
   1  -5   2       1136.29       1091.02        18.47 o                         
   2  -5   2       1265.48       1300.72        31.58 o                         
   3  -5   2        433.15        414.63        17.92 o                         
   4  -5   2       1453.15       1535.73        30.44 o                         
   5  -5   2         86.67         82.91         4.83 o                         
   6  -5   2        304.97        298.99         6.76 o                         
   7  -5   2         43.96         39.26         4.35 o                         
   8  -5   2        261.79        266.49         6.34 o                         
   9  -5   2         27.98         25.32         3.07 o                         
  10  -5   2          0.27          0.48         3.03 o                         
 -10  -4   2         48.76         54.29        11.96 o                         
  -9  -4   2         42.41         45.25         4.57 o                         
  -8  -4   2         66.48         58.52         4.86 o                         
  -7  -4   2         29.37         29.45         4.24 o                         
  -6  -4   2         66.27         62.83         4.50 o                         
  -5  -4   2         90.00         93.79         5.09 o                         
  -4  -4   2        426.71        442.86         8.58 o                         
  -3  -4   2        922.47       1025.72        17.91 o                         
  -2  -4   2        796.83        776.97        13.55 o                         
  -1  -4   2       1338.24       1399.28        23.12 o                         
   0  -4   2        161.96        142.96         4.13 o                         
   1  -4   2       3361.55       3299.79        61.87 o                         
   2  -4   2        203.07        194.27         9.80 o                         
   3  -4   2       1447.24       1551.23        36.96 o                         
   4  -4   2         72.09         83.97         4.35 o                         
   5  -4   2         70.37         78.14         5.79 o                         
   6  -4   2         68.25         58.95         5.89 o                         
   7  -4   2         18.50         20.34         3.07 o                         
   8  -4   2         24.05         20.16         3.16 o                         
   9  -4   2         55.75         58.12         3.84 o                         
  10  -4   2          9.15          8.46         3.08 o                         
 -10  -3   2         60.83         65.00         9.15 o                         
  -9  -3   2         68.15         60.12         5.15 o                         
  -8  -3   2         24.27         24.94         4.41 o                         
  -7  -3   2        135.86        123.31         6.70 o                         
  -6  -3   2        186.17        209.71        12.74 o                         
  -5  -3   2        737.25        728.93        12.87 o                         
  -4  -3   2         81.03         81.67         3.22 o                         
  -3  -3   2       1220.10       1215.47        20.80 o                         
  -2  -3   2       2955.50       2890.08        54.26 o                         
  -1  -3   2       3914.43       4104.86        65.93 o                         
   0  -3   2        111.67         98.81         3.26 o                         
   1  -3   2       8778.27       8558.79       165.83 o                         
   2  -3   2       3709.21       3646.23       142.40 o                         
   3  -3   2       1706.84       1741.72        33.47 o                         
   4  -3   2        462.53        452.81         8.30 o                         
   5  -3   2        587.35        587.07        11.98 o                         
   6  -3   2         60.40         60.02         4.59 o                         
   7  -3   2        202.61        194.91         6.93 o                         
   8  -3   2        192.17        177.34         6.56 o                         
   9  -3   2        142.66        152.28         5.00 o                         
  10  -3   2        130.63        130.20         8.13 o                         
 -10  -2   2         47.66         48.39        14.61 o                         
  -9  -2   2         21.89         23.35         4.52 o                         
  -8  -2   2         10.84          9.10         4.11 o                         
  -7  -2   2        141.94        152.47         9.47 o                         
  -6  -2   2        378.61        392.70         9.22 o                         
  -5  -2   2        106.30        127.58         5.03 o                         
  -4  -2   2        523.57        531.73         9.08 o                         
  -3  -2   2       5824.30       6089.58        81.77 o                         
  -2  -2   2       1958.60       1982.58        37.48 o                         
  -1  -2   2       2692.85       2509.29        41.66 o                         
   0  -2   2      16730.11      16663.41       188.40 o                         
   1  -2   2       1874.73       1752.21        23.20 o                         
   2  -2   2       3376.56       3438.03        49.41 o                         
   3  -2   2       3311.28       3437.57        49.69 o                         
   4  -2   2        723.06        744.42        12.16 o                         
   5  -2   2        297.40        304.30         8.16 o                         
   6  -2   2        254.61        261.48         6.68 o                         
   7  -2   2         97.78         89.27         4.64 o                         
   8  -2   2        177.66        174.02         5.19 o                         
   9  -2   2         10.42         11.24         3.58 o                         
  10  -2   2         61.33         64.37         5.01 o                         
 -11  -1   2         11.39         28.07         5.31 o                         
 -10  -1   2          5.04         -3.56         4.04 o                         
  -9  -1   2         42.03         38.83         4.57 o                         
  -8  -1   2        128.78        122.80         6.75 o                         
  -7  -1   2         28.62         24.77         3.93 o                         
  -6  -1   2        436.98        425.38        11.77 o                         
  -5  -1   2        265.38        275.83         6.88 o                         
  -4  -1   2        991.79        924.10        16.12 o                         
  -3  -1   2        877.05        873.18        17.10 o                         
  -2  -1   2        304.30        300.33         5.09 o                         
  -1  -1   2       3841.79       3798.75        46.02 o                         
   0  -1   2        249.83        255.60         3.26 o                         
   1  -1   2       3512.59       3381.50        56.98 o                         
   2  -1   2        292.07        296.61         5.54 o                         
   3  -1   2        618.83        631.24         9.72 o                         
   4  -1   2        850.50        774.81        12.58 o                         
   5  -1   2        456.80        456.95         8.86 o                         
   6  -1   2        452.13        460.25         8.92 o                         
   7  -1   2         41.32         42.21         3.44 o                         
   8  -1   2        270.99        275.83         6.02 o                         
   9  -1   2         39.66         42.40         3.42 o                         
  10  -1   2         19.35         16.82         4.00 o                         
 -11   0   2          2.31         20.85         5.56 o                         
 -10   0   2        136.55        122.27        12.13 o                         
  -9   0   2          5.34          2.14         4.02 o                         
  -8   0   2         46.82         43.92         4.53 o                         
  -7   0   2        129.53        132.49         7.62 o                         
  -6   0   2        713.98        717.87        12.33 o                         
  -5   0   2         28.63         29.19         3.37 o                         
  -4   0   2        383.22        386.16         7.82 o                         
  -3   0   2        314.41        287.90         5.75 o                         
  -2   0   2       2363.77       2331.38        33.80 o                         
  -1   0   2        751.76        763.33         9.52 o                         
   0   0   2       2281.53       2242.22        27.20 o                         
   1   0   2        205.02        228.66         5.24 o                         
   2   0   2       1978.47       2071.41        27.25 o                         
   3   0   2       1129.27       1091.98        26.09 o                         
   4   0   2        213.52        193.03         6.04 o                         
   5   0   2        565.69        562.93        10.27 o                         
   6   0   2       1305.24       1314.60        19.57 o                         
   7   0   2         80.73         92.06         3.91 o                         
   8   0   2          1.44         -3.22         3.22 o                         
   9   0   2          2.43          1.70         2.88 o                         
  10   0   2         72.41         73.99         5.17 o                         
 -11   1   2         11.84         20.75         6.43 o                         
 -10   1   2          3.45         -3.24         4.04 o                         
  -9   1   2         46.06         49.22         4.51 o                         
  -8   1   2        125.52        127.89         9.52 o                         
  -7   1   2         19.87         21.09         3.70 o                         
  -6   1   2        493.81        487.90         8.95 o                         
  -5   1   2        294.54        311.27         8.26 o                         
  -4   1   2       1108.82       1051.25        18.17 o                         
  -3   1   2        894.56        902.29        15.38 o                         
  -2   1   2        214.10        212.39         4.34 o                         
  -1   1   2       3731.72       3814.45        46.17 o                         
   0   1   2        256.99        255.64         4.04 o                         
   1   1   2       3563.34       3491.76        49.15 o                         
   2   1   2        374.36        378.39         6.79 o                         
   3   1   2        623.35        648.39        10.98 o                         
   4   1   2        790.55        723.69        11.83 o                         
   5   1   2        476.73        490.86         9.34 o                         
   6   1   2        443.44        437.80         8.57 o                         
   7   1   2         28.33         31.17         2.95 o                         
   8   1   2        256.13        260.00         6.83 o                         
   9   1   2         49.39         47.78         3.36 o                         
  10   1   2         19.77         20.91         3.51 o                         
 -10   2   2         56.74         46.83         4.76 o                         
  -9   2   2         22.42         20.76         5.35 o                         
  -8   2   2         10.51          9.40         4.24 o                         
  -7   2   2        134.69        133.54         6.59 o                         
  -6   2   2        350.13        352.04        10.25 o                         
  -5   2   2        117.36        132.57         6.26 o                         
  -4   2   2        537.76        548.90        11.49 o                         
  -3   2   2       5903.94       6137.30        98.66 o                         
  -2   2   2       1874.05       1934.75        25.69 o                         
  -1   2   2       2708.12       2542.61        64.34 o                         
   0   2   2      16712.11      17277.92       225.81 o                         
   1   2   2       1849.97       1695.27        25.41 o                         
   2   2   2       3537.94       3665.96        48.04 o                         
   3   2   2       3198.01       3374.07        52.74 o                         
   4   2   2        719.70        736.91        12.09 o                         
   5   2   2        257.57        274.00         6.09 o                         
   6   2   2        274.42        280.86         5.87 o                         
   7   2   2         86.13         84.73         3.67 o                         
   8   2   2        178.83        183.20         4.98 o                         
   9   2   2         14.75         14.22         3.42 o                         
  10   2   2         55.29         56.61         4.21 o                         
 -10   3   2         60.73         58.42         5.06 o                         
  -9   3   2         58.03         52.30         5.74 o                         
  -8   3   2         25.26         24.51         4.30 o                         
  -7   3   2        167.50        155.31         6.64 o                         
  -6   3   2        182.50        204.88         7.17 o                         
  -5   3   2        744.73        706.81        21.65 o                         
  -4   3   2         79.32         83.98         3.91 o                         
  -3   3   2       1201.55       1197.47        16.45 o                         
  -2   3   2       2981.19       2855.02        37.72 o                         
  -1   3   2       3886.91       3984.99        57.27 o                         
   0   3   2        113.53         98.21         2.63 o                         
   1   3   2       8644.74       8565.35       122.41 o                         
   2   3   2       3706.92       3750.02        45.64 o                         
   3   3   2       1732.11       1709.21        25.36 o                         
   4   3   2        458.86        454.81         7.49 o                         
   5   3   2        592.17        573.42        10.31 o                         
   6   3   2         54.30         54.10         4.09 o                         
   7   3   2        167.30        170.59         5.61 o                         
   8   3   2        191.39        186.02         4.98 o                         
   9   3   2        152.21        157.90         5.72 o                         
  10   3   2        132.38        150.14         6.55 o                         
 -10   4   2         53.90         52.75         4.66 o                         
  -9   4   2         40.47         42.38         5.56 o                         
  -8   4   2         61.69         59.56         5.33 o                         
  -7   4   2         14.68         18.52         4.01 o                         
  -6   4   2         71.91         84.80         5.65 o                         
  -5   4   2         95.85        111.97         6.69 o                         
  -4   4   2        461.89        476.23         9.81 o                         
  -3   4   2       1136.02       1241.10        17.12 o                         
  -2   4   2        811.76        787.44        12.13 o                         
  -1   4   2       1323.31       1414.40        20.83 o                         
   0   4   2        158.91        140.16         5.66 o                         
   1   4   2       3439.37       3502.96        56.32 o                         
   2   4   2        179.53        179.87         3.07 o                         
   3   4   2       1209.72       1299.52        16.40 o                         
   4   4   2         55.81         63.98         2.61 o                         
   5   4   2         72.65         81.10         4.01 o                         
   6   4   2         64.18         64.51         3.41 o                         
   7   4   2         31.89         27.24         2.90 o                         
   8   4   2         16.61         16.28         2.79 o                         
   9   4   2         50.24         52.53         3.50 o                         
  10   4   2          6.43          4.83         4.94 o                         
 -10   5   2          0.12          0.27         4.78 o                         
  -9   5   2         67.55         57.55         5.65 o                         
  -8   5   2        275.85        229.63         8.93 o                         
  -7   5   2        201.92        188.72         6.70 o                         
  -6   5   2        271.68        281.78         9.86 o                         
  -5   5   2          5.51          9.05         3.51 o                         
  -4   5   2       1733.25       1859.48        25.53 o                         
  -3   5   2        544.74        510.41         8.79 o                         
  -2   5   2       3647.33       3703.75        53.63 o                         
  -1   5   2        627.15        601.26         9.58 o                         
   0   5   2        717.19        715.10        13.94 o                         
   1   5   2       1090.89       1091.50        14.98 o                         
   2   5   2       1291.20       1462.95        19.84 o                         
   3   5   2        460.74        481.26         6.92 o                         
   4   5   2       1619.51       1687.24        21.63 o                         
   5   5   2         59.86         63.02         3.54 o                         
   6   5   2        304.73        300.56         5.96 o                         
   7   5   2         35.66         37.66         3.10 o                         
   8   5   2        256.26        252.43         6.13 o                         
   9   5   2         36.11         38.18         3.73 o                         
  10   5   2          1.01         -1.71         4.30 o                         
 -10   6   2        152.33        146.44         8.24 o                         
  -9   6   2         40.58         37.05         6.01 o                         
  -8   6   2        169.14        153.95         9.21 o                         
  -7   6   2         12.35          7.40         4.13 o                         
  -6   6   2        949.07        889.32        16.86 o                         
  -5   6   2        273.51        297.37        10.53 o                         
  -4   6   2        460.94        453.85         8.99 o                         
  -3   6   2       1218.52       1293.79        19.85 o                         
  -2   6   2       1745.31       1766.15        26.29 o                         
  -1   6   2       2359.38       2349.04        34.37 o                         
   0   6   2       9798.24      10185.67       132.99 o                         
   1   6   2       3255.19       3212.15        42.60 o                         
   2   6   2        199.48        222.90         4.77 o                         
   3   6   2       1058.10       1194.50        14.45 o                         
   4   6   2         30.50         28.81         2.48 o                         
   5   6   2        137.56        155.52         6.78 o                         
   6   6   2        776.99        756.07        10.01 o                         
   7   6   2          5.29         11.95         3.20 o                         
   8   6   2        116.92        120.61         5.19 o                         
   9   6   2         32.37         29.43         3.69 o                         
  10   6   2        105.32        120.65         7.71 o                         
 -10   7   2         17.84         16.15         4.78 o                         
  -9   7   2         24.33         22.80         5.61 o                         
  -8   7   2        335.58        331.20        11.91 o                         
  -7   7   2        118.78        109.72         6.32 o                         
  -6   7   2        465.39        451.05        14.98 o                         
  -5   7   2        332.25        355.69        16.95 o                         
  -4   7   2        926.35        884.29        14.10 o                         
  -3   7   2        336.17        357.96         7.47 o                         
  -2   7   2         46.45         34.21         2.49 o                         
  -1   7   2        643.87        653.75        10.77 o                         
   0   7   2         48.95         44.96         2.33 o                         
   1   7   2        996.46       1067.54        15.08 o                         
   2   7   2         32.63         21.63         1.78 o                         
   3   7   2         80.65         96.14         3.01 o                         
   4   7   2        292.18        295.11         5.65 o                         
   5   7   2        811.37        797.47        12.11 o                         
   6   7   2        214.19        217.52         5.24 o                         
   7   7   2        472.71        435.84         9.62 o                         
   8   7   2        296.33        300.81         6.70 o                         
   9   7   2         53.05         54.01         3.98 o                         
  10   7   2         18.46         31.93         8.71 o                         
 -10   8   2          3.34          5.84         6.21 o                         
  -9   8   2         55.17         44.29         5.15 o                         
  -8   8   2         59.52         71.62         6.28 o                         
  -7   8   2         21.77         38.23         5.01 o                         
  -6   8   2        248.93        272.34         9.05 o                         
  -5   8   2        171.50        172.43         9.26 o                         
  -4   8   2        260.84        290.26         9.21 o                         
  -3   8   2        640.66        643.53        11.72 o                         
  -2   8   2       1356.34       1484.77        22.78 o                         
  -1   8   2        683.17        711.90        11.90 o                         
   0   8   2        352.22        390.00         6.95 o                         
   1   8   2        308.74        324.13         6.16 o                         
   2   8   2       1889.52       2073.41        24.54 o                         
   3   8   2        151.44        135.39         3.68 o                         
   4   8   2        419.44        442.81         7.45 o                         
   5   8   2         20.50         21.62         2.92 o                         
   6   8   2        126.32        120.96         4.48 o                         
   7   8   2         17.66         24.65         3.29 o                         
   8   8   2         20.46         24.60         3.45 o                         
   9   8   2         61.11         58.73         4.24 o                         
  10   8   2          0.60         -6.12         6.12 o                         
 -10   9   2         21.27         21.62         6.62 o                         
  -9   9   2         26.83         23.65         4.79 o                         
  -8   9   2        128.92        117.09         7.68 o                         
  -7   9   2         87.95         88.84         6.20 o                         
  -6   9   2        231.68        239.44         8.73 o                         
  -5   9   2       1266.58       1242.10        25.85 o                         
  -4   9   2         43.75         36.73         5.09 o                         
  -3   9   2        717.47        741.71        12.49 o                         
  -2   9   2        223.39        258.05         6.88 o                         
  -1   9   2        122.99        146.57        19.15 o                         
   0   9   2        125.19        129.68         4.56 o                         
   1   9   2        769.53        739.40        10.16 o                         
   2   9   2        378.48        430.11         7.75 o                         
   3   9   2        270.84        284.25        10.94 o                         
   4   9   2        107.79        100.70         4.57 o                         
   5   9   2        832.90        827.19        11.16 o                         
   6   9   2        475.10        462.94         8.47 o                         
   7   9   2        109.20        112.15         5.29 o                         
   8   9   2         63.73         61.48         4.60 o                         
   9   9   2         40.61         40.21         4.29 o                         
  -9  10   2         36.40         35.38         4.62 o                         
  -8  10   2         59.30         59.36         8.23 o                         
  -7  10   2        144.95        158.20        12.91 o                         
  -6  10   2         37.53         31.51         6.11 o                         
  -5  10   2         19.42         23.47         5.15 o                         
  -4  10   2        159.04        174.53         9.05 o                         
  -3  10   2       1249.09       1215.78        18.83 o                         
  -2  10   2          6.04          9.48         3.67 o                         
  -1  10   2         17.40         14.11         5.28 o                         
   0  10   2        487.79        445.90        10.76 o                         
   1  10   2        154.32        176.83         6.21 o                         
   2  10   2         60.62         61.83         3.24 o                         
   3  10   2        749.21        730.78        14.94 o                         
   4  10   2        337.80        334.26        10.18 o                         
   5  10   2         27.67         32.99         3.63 o                         
   6  10   2         49.70         48.59         3.76 o                         
   7  10   2         75.74         71.88         4.67 o                         
   8  10   2          5.21         10.49         3.83 o                         
   9  10   2         37.63         39.43         4.14 o                         
  -9  11   2         28.18         31.45         5.14 o                         
  -8  11   2          8.35          1.18         4.48 o                         
  -7  11   2         45.39         46.83         5.72 o                         
  -6  11   2         76.70         72.41         6.78 o                         
  -5  11   2        264.56        250.57         8.74 o                         
  -4  11   2        365.53        361.01         9.81 o                         
  -3  11   2        570.81        601.44        14.76 o                         
  -2  11   2        332.15        341.42         9.55 o                         
  -1  11   2         77.54         80.11         5.09 o                         
   0  11   2        379.57        434.92        10.30 o                         
   1  11   2         40.03         35.38         4.21 o                         
   2  11   2        372.66        388.16        11.50 o                         
   3  11   2        245.58        240.22         8.35 o                         
   4  11   2        506.35        458.08         8.93 o                         
   5  11   2         94.91         94.62         5.28 o                         
   6  11   2        188.92        186.67         8.43 o                         
   7  11   2          6.83          5.93         3.09 o                         
   8  11   2         47.08         55.61         3.72 o                         
   9  11   2         34.24         41.47         3.69 o                         
  -9  12   2          6.17          2.18         6.57 o                         
  -8  12   2         20.04         13.19         5.74 o                         
  -7  12   2          7.83          5.96         5.15 o                         
  -6  12   2        106.69         96.17         6.73 o                         
  -5  12   2         11.82         11.42         6.04 o                         
  -4  12   2        212.64        208.89         7.35 o                         
  -3  12   2         32.83         40.78         4.76 o                         
  -2  12   2       1031.32       1004.47        19.19 o                         
  -1  12   2        697.34        759.42        15.42 o                         
   0  12   2       1413.61       1484.62        24.95 o                         
   1  12   2        739.17        840.60        21.68 o                         
   2  12   2        746.07        731.84        15.95 o                         
   3  12   2        120.90        133.79         5.43 o                         
   4  12   2        119.64        118.85         5.33 o                         
   5  12   2         19.59         24.44         3.58 o                         
   6  12   2        113.74        109.12         5.24 o                         
   7  12   2         37.50         38.00         4.24 o                         
   8  12   2         31.72         31.60         3.33 o                         
   9  12   2         16.74          8.24         4.63 o                         
  -8  13   2        101.01        114.24         9.58 o                         
  -7  13   2         15.85         19.85         5.03 o                         
  -6  13   2        123.07        138.67         6.63 o                         
  -5  13   2         61.65         62.76         5.37 o                         
  -4  13   2         72.88         69.59         5.30 o                         
  -3  13   2        312.65        304.24         8.53 o                         
  -2  13   2        128.20        131.39         5.97 o                         
  -1  13   2        367.84        383.36         9.10 o                         
   0  13   2        184.14        196.19         6.41 o                         
   1  13   2        286.49        292.39        10.27 o                         
   2  13   2         21.99         27.92         4.33 o                         
   3  13   2        239.30        244.19         6.79 o                         
   4  13   2        270.10        255.58         7.26 o                         
   5  13   2        111.62        116.15         5.56 o                         
   6  13   2         70.71         75.22         4.84 o                         
   7  13   2         39.96         52.99         3.69 o                         
   8  13   2        126.53        127.81         5.96 o                         
  -8  14   2         16.50         20.04        11.15 o                         
  -7  14   2          7.57         11.91         4.67 o                         
  -6  14   2        104.15        113.15         6.00 o                         
  -5  14   2         14.20         16.07         4.53 o                         
  -4  14   2         11.75          7.54         5.13 o                         
  -3  14   2        171.86        178.59         6.88 o                         
  -2  14   2         99.17        103.75         7.52 o                         
  -1  14   2         44.73         42.36         4.51 o                         
   0  14   2         11.00         12.94         4.07 o                         
   1  14   2        109.76        118.89         5.53 o                         
   2  14   2         85.41         84.85         5.44 o                         
   3  14   2        194.24        169.73         6.48 o                         
   4  14   2         53.67         44.77         4.62 o                         
   5  14   2         38.43         42.55         4.34 o                         
   6  14   2         65.12         71.27         8.20 o                         
   7  14   2         36.19         37.91         3.72 o                         
   8  14   2         28.85         22.28         4.72 o                         
  -7  15   2         33.94         40.40         6.03 o                         
  -6  15   2         21.64         14.70         4.91 o                         
  -5  15   2        112.32        116.77         6.69 o                         
  -4  15   2          6.31         10.64         4.56 o                         
  -3  15   2         69.84         81.09         4.85 o                         
  -2  15   2        110.79         97.03         5.42 o                         
  -1  15   2        285.62        290.56         8.45 o                         
   0  15   2         45.40         53.93         4.49 o                         
   1  15   2        559.87        557.75        10.96 o                         
   2  15   2        108.66        106.64         5.00 o                         
   3  15   2        262.16        264.96         7.89 o                         
   4  15   2         26.20         30.32         4.29 o                         
   5  15   2         84.77         85.64         4.84 o                         
   6  15   2         47.17         48.02         4.55 o                         
   7  15   2         47.03         43.13         3.24 o                         
  -7  16   2         51.24         46.55         6.21 o                         
  -6  16   2         24.14         31.12         9.05 o                         
  -5  16   2         15.49         20.12         6.97 o                         
  -4  16   2        110.20        122.06         6.36 o                         
  -3  16   2        276.54        271.33         8.03 o                         
  -2  16   2         18.52         14.54         4.06 o                         
  -1  16   2        473.14        472.41        10.38 o                         
   0  16   2        100.61        108.42         5.95 o                         
   1  16   2        783.61        786.33        13.11 o                         
   2  16   2         19.47         21.44         3.89 o                         
   3  16   2        150.20        123.12         6.39 o                         
   4  16   2        103.20        102.68         5.69 o                         
   5  16   2          3.45          2.75         3.18 o                         
   6  16   2         18.43         14.77         2.98 o                         
   7  16   2         26.77         29.44         3.37 o                         
  -6  17   2         31.45         30.74         4.26 o                         
  -5  17   2         10.68          1.93         6.66 o                         
  -4  17   2         13.62         13.60         5.03 o                         
  -3  17   2          1.71          2.53         4.08 o                         
  -2  17   2         11.57         12.00         3.76 o                         
  -1  17   2        139.36        139.23         6.05 o                         
   0  17   2        549.60        563.77        11.00 o                         
   1  17   2         58.02         55.46         4.63 o                         
   2  17   2         29.87         30.17         3.97 o                         
   3  17   2         26.63         28.41         4.97 o                         
   4  17   2         30.52         37.08         3.69 o                         
   5  17   2         48.66         47.71         3.48 o                         
   6  17   2         74.59         81.58         5.04 o                         
  -6  18   2        124.03        139.04         7.76 o                         
  -5  18   2         15.25          8.60         3.60 o                         
  -4  18   2         73.48         74.95         4.14 o                         
  -3  18   2         10.25          9.79         3.37 o                         
  -2  18   2          7.71         11.18         4.32 o                         
  -1  18   2        163.52        156.03         6.19 o                         
   0  18   2        146.18        134.90         9.29 o                         
   1  18   2         38.75         36.92         4.53 o                         
   2  18   2         11.35         10.68         3.57 o                         
   3  18   2         55.20         52.18         3.73 o                         
   4  18   2         13.45         13.50         2.92 o                         
   5  18   2         12.47         15.52         2.74 o                         
  -5  19   2         38.17         49.94         6.13 o                         
  -4  19   2         40.17         45.33         3.78 o                         
  -3  19   2          3.19          4.41         2.94 o                         
  -2  19   2         80.37         84.50         4.27 o                         
  -1  19   2         19.93         17.38         3.17 o                         
   0  19   2        126.07        126.63         5.00 o                         
   1  19   2          4.04          4.13         2.94 o                         
   2  19   2         64.52         68.77         4.57 o                         
   3  19   2          5.43          4.13         2.68 o                         
   4  19   2        142.41        144.46         5.77 o                         
   5  19   2         37.67         35.99         5.64 o                         
  -4  20   2         20.35         23.55         4.82 o                         
  -3  20   2         24.87         21.33         3.10 o                         
  -2  20   2         37.03         36.60         3.04 o                         
  -1  20   2          5.07          5.95         2.64 o                         
   0  20   2          4.09          3.77         2.79 o                         
   1  20   2          8.94         12.09         2.96 o                         
   2  20   2         24.15         25.04         3.29 o                         
   3  20   2         13.72          9.37         2.74 o                         
   4  20   2         21.56         20.07         2.61 o                         
  -2  21   2          6.78          2.01         3.00 o                         
  -1  21   2         55.51         54.11         3.89 o                         
   0  21   2         18.21         22.93         3.16 o                         
   1  21   2         34.79         33.53         2.76 o                         
   2  21   2         17.46         22.48         2.70 o                         
  -2 -21   3         17.30         10.12         4.07 o                         
  -1 -21   3         56.12         59.98         5.47 o                         
   0 -21   3         36.64         45.49         5.11 o                         
   1 -21   3         29.38         30.78         4.55 o                         
   2 -21   3         18.45         18.87         3.78 o                         
  -3 -20   3          3.03         -0.31         4.83 o                         
  -2 -20   3         33.88         31.41         4.00 o                         
  -1 -20   3         59.91         56.29         4.81 o                         
   0 -20   3         35.29         28.92         4.11 o                         
   1 -20   3         45.27         46.05         4.63 o                         
   2 -20   3         27.12         24.85         9.73 o                         
   3 -20   3         10.44         14.47         4.41 o                         
  -5 -19   3         10.53         12.59         5.74 o                         
  -4 -19   3          9.73          2.48         4.17 o                         
  -3 -19   3         35.44         26.99         5.06 o                         
  -2 -19   3         25.79         28.44         4.22 o                         
  -1 -19   3          6.27          4.48         3.83 o                         
   0 -19   3         66.13         62.03         5.27 o                         
   1 -19   3          7.08         10.60         4.09 o                         
   2 -19   3         34.72         36.88         5.41 o                         
   3 -19   3         10.59         15.15         4.75 o                         
   4 -19   3         14.19          8.77         8.12 o                         
  -5 -18   3         53.07         58.67         6.09 o                         
  -4 -18   3         31.70         41.39         5.36 o                         
  -3 -18   3         16.24         12.23         4.54 o                         
  -2 -18   3         28.70         37.98         5.91 o                         
  -1 -18   3         40.87         37.57         6.30 o                         
   0 -18   3         30.76         46.88         7.60 o                         
   1 -18   3          6.98          8.88         4.63 o                         
   2 -18   3         69.70         73.23         8.34 o                         
   3 -18   3         26.79         32.58         4.77 o                         
   4 -18   3         54.67         52.80         8.48 o                         
   5 -18   3         68.97         41.56         8.14 o                         
  -6 -17   3         92.90        118.04         9.68 o                         
  -5 -17   3          6.38          5.91         4.37 o                         
  -4 -17   3         31.62         27.09         5.79 o                         
  -3 -17   3        186.26        157.53        13.91 o                         
  -2 -17   3         43.87         39.15         5.08 o                         
  -1 -17   3        178.28        185.27         7.40 o                         
   0 -17   3         11.11         14.50         4.07 o                         
   1 -17   3        140.50        160.66        12.27 o                         
   2 -17   3         54.22         49.60         7.92 o                         
   3 -17   3         49.99         45.38         5.02 o                         
   4 -17   3         42.21         41.43         4.25 o                         
   5 -17   3         17.82         18.41         4.46 o                         
   6 -17   3         38.08         52.24         7.83 o                         
  -7 -16   3         16.63         19.96         5.39 o                         
  -6 -16   3         14.87          2.18         4.82 o                         
  -5 -16   3         95.32        102.37        12.98 o                         
  -4 -16   3         57.93         56.32         7.42 o                         
  -3 -16   3        136.89        125.70         8.15 o                         
  -2 -16   3        249.74        217.96        10.07 o                         
  -1 -16   3        505.24        507.56        11.60 o                         
   0 -16   3         12.25         10.20         3.68 o                         
   1 -16   3        547.39        584.53        22.69 o                         
   2 -16   3        333.40        320.87         8.25 o                         
   3 -16   3        117.48        103.08         5.39 o                         
   4 -16   3         57.24         54.03         5.26 o                         
   5 -16   3          8.41         11.80         4.21 o                         
   6 -16   3         38.66         28.31        13.35 o                         
  -7 -15   3         37.31         39.91         6.80 o                         
  -6 -15   3         65.27         81.40         7.97 o                         
  -5 -15   3          3.46         -2.03         5.11 o                         
  -4 -15   3        198.06        185.81         7.95 o                         
  -3 -15   3        163.49        154.15         8.84 o                         
  -2 -15   3        102.03        126.40         8.84 o                         
  -1 -15   3         82.48         84.57         4.84 o                         
   0 -15   3        369.53        333.78         7.51 o                         
   1 -15   3         16.87         22.20         3.89 o                         
   2 -15   3        184.68        186.77         6.39 o                         
   3 -15   3         66.44         68.36         4.59 o                         
   4 -15   3         39.39         37.56         3.58 o                         
   5 -15   3          4.84          6.57         3.91 o                         
   6 -15   3         43.25         42.79         4.46 o                         
   7 -15   3         23.79         21.50         5.69 o                         
  -8 -14   3         57.09         58.76         6.68 o                         
  -7 -14   3         64.81         67.77         7.08 o                         
  -6 -14   3         39.60         34.27         9.15 o                         
  -5 -14   3         54.74         52.10         5.88 o                         
  -4 -14   3         12.45         20.85         4.63 o                         
  -3 -14   3        285.83        265.36         9.72 o                         
  -2 -14   3        264.18        253.33         7.82 o                         
  -1 -14   3         33.16         35.78         3.85 o                         
   0 -14   3          8.51         10.13         3.44 o                         
   1 -14   3         54.76         57.96         4.00 o                         
   2 -14   3        188.63        189.85         5.95 o                         
   3 -14   3        110.13        105.95         5.13 o                         
   4 -14   3         14.18         14.15         3.22 o                         
   5 -14   3        107.14        115.78         5.47 o                         
   6 -14   3         12.10         16.72         4.03 o                         
   7 -14   3         32.21         31.97         8.60 o                         
   8 -14   3         37.33         37.05         5.69 o                         
  -8 -13   3         34.19         37.89         6.84 o                         
  -7 -13   3         14.28         15.68         6.75 o                         
  -6 -13   3        114.83        128.50        16.43 o                         
  -5 -13   3          9.72         -3.03         5.91 o                         
  -4 -13   3        159.22        152.82         8.41 o                         
  -3 -13   3        139.27        129.03         7.03 o                         
  -2 -13   3        715.87        684.26        15.17 o                         
  -1 -13   3        208.55        218.80         6.47 o                         
   0 -13   3        164.45        152.50         5.55 o                         
   1 -13   3        335.69        339.44        13.00 o                         
   2 -13   3        833.52        810.02        12.01 o                         
   3 -13   3         97.95         94.18         4.36 o                         
   4 -13   3        164.73        174.49         6.06 o                         
   5 -13   3         14.14          1.18         3.45 o                         
   6 -13   3         96.11        109.39         5.49 o                         
   7 -13   3         53.02         52.49         4.33 o                         
   8 -13   3         64.00         55.57         7.53 o                         
  -9 -12   3         27.59         34.38         5.23 o                         
  -8 -12   3         82.81         83.41         9.49 o                         
  -7 -12   3          2.32         -3.03         6.26 o                         
  -6 -12   3         73.44         67.13         6.47 o                         
  -5 -12   3         32.88         32.33         5.18 o                         
  -4 -12   3       1148.72       1054.20        20.65 o                         
  -3 -12   3         51.32         44.90         4.15 o                         
  -2 -12   3        406.80        377.47        10.96 o                         
  -1 -12   3        430.53        435.61         9.50 o                         
   0 -12   3         12.65         17.11         3.04 o                         
   1 -12   3        806.92        804.66        13.31 o                         
   2 -12   3        331.64        325.67         7.25 o                         
   3 -12   3         50.39         50.39         3.63 o                         
   4 -12   3       1129.36       1087.61        18.42 o                         
   5 -12   3         20.83         15.87         3.26 o                         
   6 -12   3         67.72         81.57         4.77 o                         
   7 -12   3         50.55         50.91         6.02 o                         
   8 -12   3         47.02         42.15         5.30 o                         
  -9 -11   3          2.38          4.15         5.59 o                         
  -8 -11   3          3.84         -1.67         5.64 o                         
  -7 -11   3         37.53         36.23         5.95 o                         
  -6 -11   3        274.31        257.64        14.26 o                         
  -5 -11   3        335.34        305.34        10.98 o                         
  -4 -11   3         33.90         43.12         5.69 o                         
  -3 -11   3         30.98         21.09         3.81 o                         
  -2 -11   3        215.30        225.24         6.84 o                         
  -1 -11   3        326.38        340.82         7.95 o                         
   0 -11   3       1383.96       1397.03        22.53 o                         
   1 -11   3        411.11        420.50         8.03 o                         
   2 -11   3        348.67        366.85         7.68 o                         
   3 -11   3          6.07          7.92         2.70 o                         
   4 -11   3        120.50        118.92         5.02 o                         
   5 -11   3         91.10         88.70         4.76 o                         
   6 -11   3        390.03        363.68         7.67 o                         
   7 -11   3          8.03          8.08         3.11 o                         
   8 -11   3          8.60         10.21         3.72 o                         
   9 -11   3          2.87          3.72         3.38 o                         
  -9 -10   3         16.89         21.39         6.81 o                         
  -8 -10   3         60.76         59.71        11.18 o                         
  -7 -10   3          5.98          4.43         5.28 o                         
  -6 -10   3         34.80         41.35         8.41 o                         
  -5 -10   3        344.21        341.92        10.18 o                         
  -4 -10   3        112.78        100.55         5.72 o                         
  -3 -10   3         86.05         97.01         4.50 o                         
  -2 -10   3          3.18          2.76         2.53 o                         
  -1 -10   3        374.81        366.82         7.00 o                         
   0 -10   3       3392.43       3704.16        54.49 o                         
   1 -10   3        270.45        272.43         6.48 o                         
   2 -10   3        105.96        100.83         4.20 o                         
   3 -10   3        314.18        322.79         7.09 o                         
   4 -10   3        164.55        158.90         4.95 o                         
   5 -10   3        161.18        170.96         5.13 o                         
   6 -10   3        242.77        228.05         6.35 o                         
   7 -10   3          4.10          7.21         3.24 o                         
   8 -10   3         72.16         64.48         3.62 o                         
   9 -10   3          7.18          8.51         3.51 o                         
  -9  -9   3         81.72         85.60         7.42 o                         
  -8  -9   3          7.70          1.36         6.44 o                         
  -7  -9   3        551.30        528.73        14.48 o                         
  -6  -9   3        541.14        518.67        26.03 o                         
  -5  -9   3          9.05          1.86         4.65 o                         
  -4  -9   3        111.28        121.77         6.70 o                         
  -3  -9   3        232.40        226.88         5.76 o                         
  -2  -9   3        433.51        445.87         8.77 o                         
  -1  -9   3       1333.41       1413.29        21.74 o                         
   0  -9   3        103.94        102.26         3.77 o                         
   1  -9   3        988.58       1049.94        16.69 o                         
   2  -9   3        270.80        264.07         6.22 o                         
   3  -9   3        399.73        410.84         7.95 o                         
   4  -9   3         54.18         49.13         3.59 o                         
   5  -9   3        131.64        125.57         4.67 o                         
   6  -9   3        513.77        498.63         8.77 o                         
   7  -9   3        310.99        300.84         6.84 o                         
   8  -9   3         22.07         21.39         3.46 o                         
   9  -9   3         69.22         85.21         4.13 o                         
 -10  -8   3         13.58         15.41         6.23 o                         
  -9  -8   3         57.33         62.27         8.14 o                         
  -8  -8   3          1.55         -3.35         4.72 o                         
  -7  -8   3        202.18        202.34         8.47 o                         
  -6  -8   3         86.24         76.80         8.42 o                         
  -5  -8   3        132.22        127.71         8.58 o                         
  -4  -8   3        449.62        438.46         9.34 o                         
  -3  -8   3         22.01         28.18         3.27 o                         
  -2  -8   3         32.93         34.92         2.60 o                         
  -1  -8   3        888.54        865.53        12.65 o                         
   0  -8   3        344.93        364.92         6.39 o                         
   1  -8   3        732.14        741.51        12.11 o                         
   2  -8   3        157.22        169.21         4.74 o                         
   3  -8   3         23.04         26.69         2.72 o                         
   4  -8   3        408.26        421.16         8.14 o                         
   5  -8   3        414.21        389.61         7.28 o                         
   6  -8   3        303.80        285.81         6.45 o                         
   7  -8   3        292.56        306.43         6.86 o                         
   8  -8   3         17.77         21.62         3.29 o                         
   9  -8   3         22.24         27.55         2.89 o                         
  10  -8   3         17.26          9.80         5.23 o                         
 -10  -7   3         35.64         44.62         8.66 o                         
  -9  -7   3         41.87         36.96         6.02 o                         
  -8  -7   3         25.51         23.30         4.45 o                         
  -7  -7   3         22.31         31.02         8.82 o                         
  -6  -7   3        331.52        290.81        10.68 o                         
  -5  -7   3        254.91        271.70        12.18 o                         
  -4  -7   3         47.56         40.50         2.96 o                         
  -3  -7   3        255.02        230.00         5.41 o                         
  -2  -7   3        976.66        985.67        32.51 o                         
  -1  -7   3         44.42         41.99         2.41 o                         
   0  -7   3         84.16         70.56         3.70 o                         
   1  -7   3        166.16        172.88         5.45 o                         
   2  -7   3        343.26        368.16         7.04 o                         
   3  -7   3       1302.76       1281.17        19.93 o                         
   4  -7   3        204.70        185.23         7.08 o                         
   5  -7   3         79.10         87.43         4.26 o                         
   6  -7   3        318.47        302.89         7.74 o                         
   7  -7   3        115.52        118.00         6.54 o                         
   8  -7   3         54.01         61.52         3.70 o                         
   9  -7   3         74.12         81.82         3.59 o                         
  10  -7   3         18.26         15.35         5.40 o                         
 -10  -6   3         14.54         13.64         5.84 o                         
  -9  -6   3         22.49         12.97         4.29 o                         
  -8  -6   3        358.79        341.16        10.35 o                         
  -7  -6   3        293.39        260.93         9.52 o                         
  -6  -6   3        469.23        427.75        18.08 o                         
  -5  -6   3        267.96        259.08         9.18 o                         
  -4  -6   3         14.91         23.71         4.28 o                         
  -3  -6   3          5.07          4.91         1.95 o                         
  -2  -6   3        421.91        388.06        12.50 o                         
  -1  -6   3       1193.71       1228.48        20.85 o                         
   0  -6   3         65.90         66.76         2.94 o                         
   1  -6   3        505.79        522.55         9.78 o                         
   2  -6   3        541.11        488.42        11.96 o                         
   3  -6   3         44.51         41.00         4.74 o                         
   4  -6   3        629.65        622.52        14.37 o                         
   5  -6   3         57.04         55.72         3.76 o                         
   6  -6   3        517.75        504.17         8.29 o                         
   7  -6   3        123.50        124.29         4.68 o                         
   8  -6   3        101.90        104.05         4.43 o                         
   9  -6   3         81.67         79.66         3.49 o                         
  10  -6   3          4.95          4.07         2.87 o                         
 -10  -5   3        102.26        112.48         7.86 o                         
  -9  -5   3        113.14        105.94         7.01 o                         
  -8  -5   3         34.41         32.19         4.70 o                         
  -7  -5   3        141.21        134.35         7.70 o                         
  -6  -5   3        444.91        415.97        11.86 o                         
  -5  -5   3        234.93        223.41         7.28 o                         
  -4  -5   3        223.18        239.19         5.28 o                         
  -3  -5   3       2680.59       2802.28        34.81 o                         
  -2  -5   3       1667.39       1635.73        27.33 o                         
  -1  -5   3       1002.24        949.71        14.51 o                         
   0  -5   3        210.06        205.63         4.58 o                         
   1  -5   3         22.49         22.43         2.35 o                         
   2  -5   3        172.98        151.75         7.65 o                         
   3  -5   3       2157.72       2281.54        77.00 o                         
   4  -5   3        248.00        251.31         8.16 o                         
   5  -5   3        617.48        619.15        12.93 o                         
   6  -5   3        405.15        399.32         8.87 o                         
   7  -5   3         75.24         70.03         4.11 o                         
   8  -5   3         15.54         16.91         3.73 o                         
   9  -5   3         93.83         93.81         4.73 o                         
  10  -5   3         37.90         34.60         3.62 o                         
 -10  -4   3         32.69         34.19         5.33 o                         
  -9  -4   3         45.91         44.67         5.30 o                         
  -8  -4   3        172.53        142.77         7.51 o                         
  -7  -4   3         65.28         71.53         5.17 o                         
  -6  -4   3         95.52        103.39         7.99 o                         
  -5  -4   3         60.63         54.54         4.10 o                         
  -4  -4   3        626.83        678.12         9.31 o                         
  -3  -4   3        634.15        648.87        14.00 o                         
  -2  -4   3        520.75        528.49         8.64 o                         
  -1  -4   3       6838.05       6953.52        99.63 o                         
   0  -4   3       1299.61       1236.88        23.91 o                         
   1  -4   3       3391.89       3404.21        68.75 o                         
   2  -4   3       1312.86       1250.18        27.10 o                         
   3  -4   3        372.45        365.93         8.58 o                         
   4  -4   3        566.15        582.71        13.39 o                         
   5  -4   3         67.98         64.43         4.90 o                         
   6  -4   3        261.86        248.73         6.82 o                         
   7  -4   3          8.31         12.57         3.98 o                         
   8  -4   3         97.62         99.34         4.24 o                         
   9  -4   3          8.68          4.41         2.84 o                         
  10  -4   3        105.72        102.21         3.97 o                         
 -10  -3   3         14.91         16.17         5.28 o                         
  -9  -3   3         22.42         19.83         5.76 o                         
  -8  -3   3          6.03         10.25         4.30 o                         
  -7  -3   3        155.33        156.26         6.71 o                         
  -6  -3   3         87.08         81.77         5.45 o                         
  -5  -3   3        239.97        248.86         8.19 o                         
  -4  -3   3        388.22        384.32         7.80 o                         
  -3  -3   3        508.37        501.48        11.16 o                         
  -2  -3   3        810.41        788.66        13.65 o                         
  -1  -3   3       3869.92       3798.94        71.16 o                         
   0  -3   3       4058.70       4136.06        76.95 o                         
   1  -3   3       1674.65       1558.53        29.86 o                         
   2  -3   3        131.50        122.69         3.24 o                         
   3  -3   3        905.29        928.90        18.57 o                         
   4  -3   3        480.36        464.83         8.50 o                         
   5  -3   3        658.05        673.07        12.37 o                         
   6  -3   3        194.58        181.37         7.13 o                         
   7  -3   3         59.60         55.25         4.36 o                         
   8  -3   3          2.06          7.82         2.85 o                         
   9  -3   3         15.54          9.70         3.10 o                         
  10  -3   3         61.27         65.09         4.39 o                         
 -10  -2   3         15.21         15.62         4.74 o                         
  -9  -2   3          5.53         -5.11         7.16 o                         
  -8  -2   3        203.52        181.10         7.90 o                         
  -7  -2   3         25.48         23.42         4.05 o                         
  -6  -2   3        254.94        241.61         8.56 o                         
  -5  -2   3        677.66        607.49        36.38 o                         
  -4  -2   3          8.50          9.99         2.61 o                         
  -3  -2   3         38.93         37.16         2.09 o                         
  -2  -2   3        972.11        900.81        20.98 o                         
  -1  -2   3        740.87        776.49        18.92 o                         
   0  -2   3        329.31        329.07         7.05 o                         
   1  -2   3        115.17        116.10         4.16 o                         
   2  -2   3        171.32        166.41         4.78 o                         
   3  -2   3         36.67         33.25         2.14 o                         
   4  -2   3        142.53        136.51         4.22 o                         
   5  -2   3        245.66        236.54         5.98 o                         
   6  -2   3        374.70        373.56         8.08 o                         
   7  -2   3        108.85        105.08         5.38 o                         
   8  -2   3         22.83         27.14         3.00 o                         
   9  -2   3         32.35         32.20         2.94 o                         
  10  -2   3         38.15         44.01         3.35 o                         
 -10  -1   3         38.00         38.18         5.43 o                         
  -9  -1   3          0.06          0.26         5.23 o                         
  -8  -1   3        104.54         90.90         6.21 o                         
  -7  -1   3          9.19          7.58         4.05 o                         
  -6  -1   3        617.23        605.53        13.47 o                         
  -5  -1   3         88.27        123.05        23.29 o                         
  -4  -1   3        354.86        331.81         6.69 o                         
  -3  -1   3        285.93        303.48         5.52 o                         
  -2  -1   3        563.17        575.25         9.38 o                         
  -1  -1   3        646.02        633.22        15.48 o                         
   0  -1   3       1903.20       1822.44        29.96 o                         
   1  -1   3       1208.45       1152.71        19.10 o                         
   2  -1   3        435.05        412.60         6.82 o                         
   3  -1   3        505.45        529.79         9.23 o                         
   4  -1   3        197.63        191.71         4.90 o                         
   5  -1   3        137.83        134.92         4.70 o                         
   6  -1   3        357.20        344.57         7.69 o                         
   7  -1   3         31.18         37.25         3.45 o                         
   8  -1   3         87.38         88.92         4.02 o                         
   9  -1   3         33.19         29.79         3.00 o                         
  10  -1   3         29.55         23.84         2.92 o                         
 -10   0   3         61.88         53.38         4.87 o                         
  -9   0   3         18.92         14.74         8.03 o                         
  -8   0   3        553.62        498.85        11.53 o                         
  -7   0   3         11.03         13.64         4.16 o                         
  -6   0   3       1133.29       1161.82        21.97 o                         
  -5   0   3        632.06        673.49        19.20 o                         
  -4   0   3       2412.91       2387.52        35.34 o                         
  -3   0   3         85.77         94.17         2.90 o                         
  -2   0   3       1606.78       1505.21        22.12 o                         
  -1   0   3        221.33        197.46         3.65 o                         
   0   0   3        173.60        177.67         2.76 o                         
   1   0   3          1.45          1.51         0.70 o                         
   2   0   3       2284.13       2191.40        26.86 o                         
   3   0   3        487.36        431.54         9.54 o                         
   4   0   3       1154.92       1101.01        17.16 o                         
   5   0   3        200.89        200.00         7.02 o                         
   6   0   3        277.80        274.82         6.21 o                         
   7   0   3          4.80         10.62         2.90 o                         
   8   0   3        229.90        215.75         5.65 o                         
   9   0   3          1.27          1.59         3.07 o                         
  10   0   3         27.21         29.68         3.93 o                         
 -10   1   3         35.84         34.40         4.63 o                         
  -9   1   3          0.56          7.37         5.25 o                         
  -8   1   3        101.14        102.04         9.34 o                         
  -7   1   3         14.67         14.46         6.39 o                         
  -6   1   3        616.88        602.81        13.76 o                         
  -5   1   3         97.70        103.82        10.88 o                         
  -4   1   3        306.55        292.74         6.47 o                         
  -3   1   3        342.23        349.94         8.19 o                         
  -2   1   3        504.08        516.55         9.55 o                         
  -1   1   3        628.75        620.44         8.69 o                         
   0   1   3       1924.44       1835.40        24.26 o                         
   1   1   3       1228.07       1195.26        14.03 o                         
   2   1   3        477.44        469.77         5.71 o                         
   3   1   3        446.87        462.80        14.01 o                         
   4   1   3        246.98        224.94         5.20 o                         
   5   1   3        144.05        134.90         4.25 o                         
   6   1   3        330.89        303.55         6.41 o                         
   7   1   3         42.54         48.14         4.76 o                         
   8   1   3         91.70         91.61         3.70 o                         
   9   1   3         25.92         26.46         2.83 o                         
  10   1   3         34.15         39.45         3.55 o                         
 -10   2   3         14.46         17.11         4.30 o                         
  -9   2   3          3.60          4.47         5.05 o                         
  -8   2   3        224.79        200.78         7.66 o                         
  -7   2   3         24.05         14.63         4.39 o                         
  -6   2   3        236.57        242.00        11.67 o                         
  -5   2   3        664.29        655.95        15.89 o                         
  -4   2   3         14.37         13.04         2.37 o                         
  -3   2   3         34.92         33.84         2.21 o                         
  -2   2   3        981.72        929.50        20.56 o                         
  -1   2   3        800.60        822.20        12.41 o                         
   0   2   3        318.96        305.39         4.60 o                         
   1   2   3        176.28        167.48         2.98 o                         
   2   2   3        169.40        172.64         2.42 o                         
   3   2   3         31.91         24.76         1.56 o                         
   4   2   3        124.54        120.02         3.89 o                         
   5   2   3        244.23        235.32         5.45 o                         
   6   2   3        369.73        375.99         7.51 o                         
   7   2   3        126.44        126.11         5.34 o                         
   8   2   3         20.05         23.45         2.80 o                         
   9   2   3         27.10         26.65         2.87 o                         
  10   2   3         37.01         38.33         3.46 o                         
 -10   3   3         15.71          9.25         4.10 o                         
  -9   3   3         23.44         18.03         5.26 o                         
  -8   3   3          6.34          3.87         8.56 o                         
  -7   3   3        180.24        181.78         7.74 o                         
  -6   3   3         90.30         82.66         6.71 o                         
  -5   3   3        238.54        240.46         7.97 o                         
  -4   3   3        398.58        409.61         8.79 o                         
  -3   3   3        515.62        515.72         7.34 o                         
  -2   3   3        788.34        751.20         9.77 o                         
  -1   3   3       3793.90       3675.94        52.99 o                         
   0   3   3       4058.67       4060.57        53.25 o                         
   1   3   3       1674.44       1691.58        22.85 o                         
   2   3   3        106.97        102.47         2.19 o                         
   3   3   3        928.68        938.15        14.47 o                         
   4   3   3        465.52        454.50         8.31 o                         
   5   3   3        652.67        650.21        14.82 o                         
   6   3   3        194.51        185.60         5.08 o                         
   7   3   3         43.45         44.31         3.69 o                         
   8   3   3          2.14         -1.36         2.61 o                         
   9   3   3         21.58         20.81         3.27 o                         
  10   3   3         64.90         66.93         4.57 o                         
 -10   4   3         34.98         25.38         4.13 o                         
  -9   4   3         36.61         31.53         5.92 o                         
  -8   4   3        153.68        151.05         8.61 o                         
  -7   4   3         67.28         68.78         5.11 o                         
  -6   4   3        101.29         92.93         7.45 o                         
  -5   4   3         27.22         28.63         3.78 o                         
  -4   4   3        567.45        618.03        12.16 o                         
  -3   4   3        614.35        598.78         8.42 o                         
  -2   4   3        448.97        435.46         6.80 o                         
  -1   4   3       6966.12       7056.63       113.10 o                         
   0   4   3       1306.28       1225.58        15.34 o                         
   1   4   3       3282.47       3484.08        50.23 o                         
   2   4   3       1320.08       1218.30        20.80 o                         
   3   4   3        391.50        368.10         5.52 o                         
   4   4   3        620.57        622.59        10.72 o                         
   5   4   3        108.58        103.89         3.74 o                         
   6   4   3        240.12        231.85         5.54 o                         
   7   4   3         13.69         18.38         2.83 o                         
   8   4   3        106.82        108.49         4.07 o                         
   9   4   3          5.59          5.41         3.56 o                         
  10   4   3        104.09        101.80         5.24 o                         
 -10   5   3        107.67        100.71         7.55 o                         
  -9   5   3        117.54        128.37        10.74 o                         
  -8   5   3         31.39         36.14         5.72 o                         
  -7   5   3        119.40        115.15         7.69 o                         
  -6   5   3        445.90        454.78        12.77 o                         
  -5   5   3        221.01        215.63         8.77 o                         
  -4   5   3        236.96        250.37         6.47 o                         
  -3   5   3       2557.44       2670.37        39.28 o                         
  -2   5   3       1664.13       1553.47        21.22 o                         
  -1   5   3        944.67        881.88        13.57 o                         
   0   5   3        240.92        234.92         4.24 o                         
   1   5   3         13.13         19.47         1.60 o                         
   2   5   3        172.74        162.94         3.55 o                         
   3   5   3       2279.60       2454.36        26.84 o                         
   4   5   3        225.01        228.17         5.32 o                         
   5   5   3        643.23        628.40         9.25 o                         
   6   5   3        409.51        407.77         6.57 o                         
   7   5   3         94.58         90.05         4.20 o                         
   8   5   3         22.60         22.57         3.18 o                         
   9   5   3         88.15         89.40         5.06 o                         
  10   5   3         34.67         23.43         5.25 o                         
 -10   6   3          9.46         11.63         4.81 o                         
  -9   6   3         22.80         19.05         5.63 o                         
  -8   6   3        380.59        369.76        13.84 o                         
  -7   6   3        292.15        294.16         9.79 o                         
  -6   6   3        469.73        453.61        11.61 o                         
  -5   6   3        282.11        238.09        15.63 o                         
  -4   6   3         36.21         41.67         3.51 o                         
  -3   6   3          6.12          5.32         2.11 o                         
  -2   6   3        424.04        381.96         6.58 o                         
  -1   6   3       1193.69       1180.76        16.38 o                         
   0   6   3         67.13         66.12         2.53 o                         
   1   6   3        497.85        519.24         8.69 o                         
   2   6   3        576.81        536.20         8.28 o                         
   3   6   3         56.66         54.02         2.32 o                         
   4   6   3        539.63        522.42         7.87 o                         
   5   6   3         49.81         42.96         3.72 o                         
   6   6   3        484.14        471.72         7.60 o                         
   7   6   3        133.50        133.46         4.41 o                         
   8   6   3         83.86         86.65         4.04 o                         
   9   6   3         88.44         94.60         4.76 o                         
  10   6   3          6.27         -4.74         4.74 o                         
 -10   7   3         40.81         37.90         9.15 o                         
  -9   7   3         43.05         45.98         6.47 o                         
  -8   7   3         25.42         20.98         5.61 o                         
  -7   7   3         21.96         21.39         6.25 o                         
  -6   7   3        387.10        373.46        10.68 o                         
  -5   7   3        240.00        274.68        14.17 o                         
  -4   7   3         38.08         35.34         4.11 o                         
  -3   7   3        286.33        258.24         6.49 o                         
  -2   7   3       1008.68       1040.44        15.21 o                         
  -1   7   3         31.64         30.43         2.20 o                         
   0   7   3         97.76         83.87         3.33 o                         
   1   7   3        160.32        167.67         3.66 o                         
   2   7   3        306.57        333.49         6.41 o                         
   3   7   3       1245.05       1211.99        14.98 o                         
   4   7   3        208.95        199.98         4.75 o                         
   5   7   3        101.98        110.52         4.47 o                         
   6   7   3        315.15        300.65         5.76 o                         
   7   7   3        131.20        131.93         4.61 o                         
   8   7   3         50.99         54.13         3.62 o                         
   9   7   3         71.64         74.02         4.67 o                         
  10   7   3         16.61         18.29         5.00 o                         
 -10   8   3         12.97          7.30         6.43 o                         
  -9   8   3         52.54         58.67        16.43 o                         
  -8   8   3          4.99          8.29         4.94 o                         
  -7   8   3        196.22        199.69         9.36 o                         
  -6   8   3         98.93         95.27         9.68 o                         
  -5   8   3        104.81        103.13         8.84 o                         
  -4   8   3        447.13        426.15         9.75 o                         
  -3   8   3         19.76         28.55         3.70 o                         
  -2   8   3         40.18         44.98         3.26 o                         
  -1   8   3        801.01        778.45        12.96 o                         
   0   8   3        335.10        360.43         6.91 o                         
   1   8   3        836.30        895.24        11.48 o                         
   2   8   3        154.57        165.39         4.01 o                         
   3   8   3         19.97         20.34         2.94 o                         
   4   8   3        393.71        394.65         7.12 o                         
   5   8   3        462.42        440.56         7.34 o                         
   6   8   3        279.11        280.94         5.67 o                         
   7   8   3        315.43        329.16         6.24 o                         
   8   8   3         13.05         16.23         3.04 o                         
   9   8   3         20.91         30.35         3.71 o                         
  10   8   3         18.92         20.79         7.97 o                         
  -9   9   3         77.95         89.33         8.10 o                         
  -8   9   3          6.97         11.92         5.94 o                         
  -7   9   3        553.72        518.36        27.13 o                         
  -6   9   3        519.99        515.69        14.76 o                         
  -5   9   3          6.35         11.19         5.54 o                         
  -4   9   3        117.68        134.31         7.23 o                         
  -3   9   3        184.64        179.86         6.49 o                         
  -2   9   3        425.27        431.02         9.24 o                         
  -1   9   3       1244.43       1300.14        22.98 o                         
   0   9   3        104.44        119.92         3.76 o                         
   1   9   3       1012.36       1157.64        16.54 o                         
   2   9   3        284.30        292.94         6.00 o                         
   3   9   3        427.11        434.24         8.64 o                         
   4   9   3         40.73         41.87         3.13 o                         
   5   9   3        124.57        127.23         4.58 o                         
   6   9   3        508.64        503.75         8.41 o                         
   7   9   3        294.24        283.33         9.36 o                         
   8   9   3         22.19         18.93         3.58 o                         
   9   9   3         65.35         76.02         4.91 o                         
  -9  10   3         11.85          9.67         4.87 o                         
  -8  10   3         56.72         47.34         9.67 o                         
  -7  10   3          7.73         10.49         5.06 o                         
  -6  10   3         41.10         50.52         5.75 o                         
  -5  10   3        393.64        410.87        11.09 o                         
  -4  10   3        132.91        128.01         6.77 o                         
  -3  10   3         87.27         95.45         5.38 o                         
  -2  10   3          2.48          4.28         4.71 o                         
  -1  10   3        431.43        457.42        10.46 o                         
   0  10   3       3402.65       3805.04        62.80 o                         
   1  10   3        211.07        218.56         5.43 o                         
   2  10   3        104.54        102.50         3.94 o                         
   3  10   3        321.72        340.65         7.00 o                         
   4  10   3        142.18        139.23         5.47 o                         
   5  10   3        175.06        172.34         5.77 o                         
   6  10   3        231.50        218.54         6.32 o                         
   7  10   3          9.79         11.33         5.15 o                         
   8  10   3         79.17         76.89         4.25 o                         
   9  10   3          9.35          5.14         3.29 o                         
  -9  11   3          0.66         -0.91         5.87 o                         
  -8  11   3          2.76          1.57         4.50 o                         
  -7  11   3         25.49         34.84         5.58 o                         
  -6  11   3        292.49        281.14        10.42 o                         
  -5  11   3        328.09        324.45         8.92 o                         
  -4  11   3         24.67         26.36         4.35 o                         
  -3  11   3         23.23         25.17         8.04 o                         
  -2  11   3        191.82        214.25         9.04 o                         
  -1  11   3        340.07        409.76        11.23 o                         
   0  11   3       1384.00       1464.04        21.64 o                         
   1  11   3        399.55        435.99         9.34 o                         
   2  11   3        381.46        424.77        10.21 o                         
   3  11   3         16.95         19.19         3.55 o                         
   4  11   3        144.15        150.00         5.50 o                         
   5  11   3        106.69        102.84         5.43 o                         
   6  11   3        374.53        351.51         8.01 o                         
   7  11   3          8.66         10.06         2.93 o                         
   8  11   3         11.75         12.34         3.12 o                         
   9  11   3          2.61          9.81         3.35 o                         
  -9  12   3         29.42         19.57         6.20 o                         
  -8  12   3         90.13         99.01         6.28 o                         
  -7  12   3          2.24          8.77         4.84 o                         
  -6  12   3         73.50         73.79         6.65 o                         
  -5  12   3         36.30         26.64         5.30 o                         
  -4  12   3       1087.91       1044.63        17.71 o                         
  -3  12   3         54.62         55.03         4.71 o                         
  -2  12   3        443.98        428.72         9.96 o                         
  -1  12   3        425.10        492.20        17.88 o                         
   0  12   3         12.08          9.37         4.17 o                         
   1  12   3        821.40        826.70        16.62 o                         
   2  12   3        288.85        266.36         7.84 o                         
   3  12   3         49.18         57.92         3.61 o                         
   4  12   3       1146.28       1080.02        14.52 o                         
   5  12   3         24.72         24.53         3.62 o                         
   6  12   3         69.25         76.72         4.39 o                         
   7  12   3         55.34         61.84         5.51 o                         
   8  12   3         41.25         35.53         3.28 o                         
  -8  13   3         34.33         36.00         4.55 o                         
  -7  13   3         13.09         18.12         4.75 o                         
  -6  13   3        129.16        134.24         6.96 o                         
  -5  13   3         12.45          7.85         4.57 o                         
  -4  13   3        166.94        175.14         9.10 o                         
  -3  13   3        155.46        149.10         6.20 o                         
  -2  13   3        757.40        753.38        13.48 o                         
  -1  13   3        202.54        204.23         8.60 o                         
   0  13   3        166.36        171.90         6.14 o                         
   1  13   3        332.68        318.12         8.27 o                         
   2  13   3        770.95        768.23        12.25 o                         
   3  13   3         93.20         84.61         4.55 o                         
   4  13   3        150.03        153.49         6.91 o                         
   5  13   3          7.98          2.27         3.49 o                         
   6  13   3         88.95        110.98         5.18 o                         
   7  13   3         51.75         44.21         3.29 o                         
   8  13   3         61.63         54.78         3.98 o                         
  -8  14   3         62.90         53.10         7.62 o                         
  -7  14   3         65.95         80.60         8.84 o                         
  -6  14   3         38.78         41.09         5.19 o                         
  -5  14   3         43.05         54.46         5.16 o                         
  -4  14   3          9.99         16.15         4.80 o                         
  -3  14   3        297.14        307.28         8.76 o                         
  -2  14   3        221.66        225.32         7.12 o                         
  -1  14   3         24.17         25.01         4.24 o                         
   0  14   3          8.49          5.26         5.09 o                         
   1  14   3         75.49         78.90         4.47 o                         
   2  14   3        201.36        205.21         8.16 o                         
   3  14   3        119.68        112.43         5.82 o                         
   4  14   3          8.93          9.00         3.56 o                         
   5  14   3        119.72        124.68         6.40 o                         
   6  14   3         10.05         13.82         3.99 o                         
   7  14   3         35.53         39.22         3.08 o                         
   8  14   3         33.48         33.72         3.33 o                         
  -7  15   3         36.53         44.25         7.05 o                         
  -6  15   3         67.81         75.63         5.48 o                         
  -5  15   3          3.85         -4.41         4.51 o                         
  -4  15   3        211.41        208.48         8.79 o                         
  -3  15   3        198.15        189.07         6.73 o                         
  -2  15   3         93.74         96.18         5.30 o                         
  -1  15   3        103.68        106.92         5.78 o                         
   0  15   3        371.64        357.11         8.60 o                         
   1  15   3         12.73         13.26         4.72 o                         
   2  15   3        188.35        169.05         6.73 o                         
   3  15   3         55.14         50.18         3.85 o                         
   4  15   3         30.76         33.04         4.19 o                         
   5  15   3          3.12         14.97         3.62 o                         
   6  15   3         42.79         40.16         3.21 o                         
   7  15   3         25.55         31.14         2.97 o                         
  -7  16   3         12.86         24.93         4.70 o                         
  -6  16   3         15.27         13.22         6.12 o                         
  -5  16   3        104.82        103.58         5.91 o                         
  -4  16   3         55.71         56.85         5.65 o                         
  -3  16   3        130.15        118.16         5.58 o                         
  -2  16   3        242.61        231.37         7.17 o                         
  -1  16   3        476.59        460.07         9.36 o                         
   0  16   3         12.56         11.53         3.73 o                         
   1  16   3        563.45        545.69        10.40 o                         
   2  16   3        333.01        326.01         7.75 o                         
   3  16   3        120.58        106.64         5.26 o                         
   4  16   3         57.44         56.20         4.79 o                         
   5  16   3          9.83          4.51         3.18 o                         
   6  16   3         36.38         31.45         2.87 o                         
   7  16   3         18.38         20.27         5.32 o                         
  -6  17   3         92.05         85.21         7.86 o                         
  -5  17   3          7.34          4.32         3.82 o                         
  -4  17   3         28.43         33.67         4.67 o                         
  -3  17   3        171.78        173.50         7.56 o                         
  -2  17   3         47.61         41.30         4.09 o                         
  -1  17   3        174.81        161.64         6.13 o                         
   0  17   3          8.42         17.04         3.68 o                         
   1  17   3        135.99        133.83         5.94 o                         
   2  17   3         53.82         49.64         3.74 o                         
   3  17   3         52.52         54.76         4.65 o                         
   4  17   3         39.77         42.84         3.56 o                         
   5  17   3         14.90         13.76         2.90 o                         
   6  17   3         35.83         38.98         3.76 o                         
  -5  18   3         51.49         49.39         4.20 o                         
  -4  18   3         25.19         27.09         3.96 o                         
  -3  18   3         14.00         16.30         3.97 o                         
  -2  18   3         30.38         36.33         5.01 o                         
  -1  18   3         41.26         51.35         3.99 o                         
   0  18   3         30.66         36.38         3.71 o                         
   1  18   3          7.81          6.11         3.81 o                         
   2  18   3         75.33         85.07        13.04 o                         
   3  18   3         30.38         33.80         3.47 o                         
   4  18   3         65.91         63.65         4.29 o                         
   5  18   3         74.03         71.88         5.13 o                         
  -5  19   3          9.68          9.77         4.34 o                         
  -4  19   3         14.47         15.29         3.56 o                         
  -3  19   3         39.13         38.45         5.06 o                         
  -2  19   3         30.34         40.62         3.48 o                         
  -1  19   3          6.00          4.14         2.90 o                         
   0  19   3         69.69         73.61         3.90 o                         
   1  19   3          6.85          4.62         2.92 o                         
   2  19   3         31.09         27.16         3.33 o                         
   3  19   3         10.09         11.57         2.73 o                         
   4  19   3          9.39          9.68         3.18 o                         
  -3  20   3          2.86          2.97         2.85 o                         
  -2  20   3         46.71         52.77         3.48 o                         
  -1  20   3         55.64         53.73         3.25 o                         
   0  20   3         35.01         34.75         3.97 o                         
   1  20   3         42.06         37.64         3.19 o                         
   2  20   3         19.33         16.15         2.81 o                         
   3  20   3         13.02          8.93         2.55 o                         
  -2  21   3         19.36         13.46         3.49 o                         
  -1  21   3         60.79         58.34         5.59 o                         
   0  21   3         36.41         36.35         4.54 o                         
   1  21   3         26.26         26.57         2.65 o                         
   2  21   3         15.89         18.94         2.95 o                         
  -1 -21   4         24.82         58.31         7.74 o                         
   0 -21   4         10.13         25.27         6.75 o                         
   1 -21   4         67.73         70.70         5.65 o                         
  -3 -20   4         13.93         12.89         7.98 o                         
  -2 -20   4          2.68         -2.17         3.69 o                         
  -1 -20   4          5.57          3.21         3.68 o                         
   0 -20   4        114.91        107.94         5.82 o                         
   1 -20   4         10.87          6.52         3.87 o                         
   2 -20   4         11.95         11.09         4.37 o                         
   3 -20   4          9.65          7.35        10.25 o                         
  -4 -19   4         28.87         30.63         4.66 o                         
  -3 -19   4         21.75         17.08         4.22 o                         
  -2 -19   4         67.33         57.16         4.68 o                         
  -1 -19   4         11.03         11.73         4.28 o                         
   0 -19   4          5.08         -3.71         3.71 o                         
   1 -19   4         19.86         16.93         4.24 o                         
   2 -19   4         84.28         76.87        13.43 o                         
   3 -19   4         28.71         20.77         4.74 o                         
   4 -19   4         45.41         42.59         5.90 o                         
  -5 -18   4         30.31         42.10         7.03 o                         
  -4 -18   4         22.82         17.97         4.93 o                         
  -3 -18   4         29.90         27.46         4.63 o                         
  -2 -18   4        155.79        136.96        12.21 o                         
  -1 -18   4         28.07         33.74         4.33 o                         
   0 -18   4          2.53          1.99         4.02 o                         
   1 -18   4         89.25        104.58         7.27 o                         
   2 -18   4        104.86        103.65         8.11 o                         
   3 -18   4         34.98         36.64         4.50 o                         
   4 -18   4         29.76         41.36         6.39 o                         
   5 -18   4         93.25         98.70         7.21 o                         
  -6 -17   4         26.63         33.65        11.80 o                         
  -5 -17   4         48.73         52.32        14.52 o                         
  -4 -17   4        101.94        102.58         8.51 o                         
  -3 -17   4        172.55        165.86        10.29 o                         
  -2 -17   4        111.15        104.93         7.39 o                         
  -1 -17   4        107.65        113.25         6.04 o                         
   0 -17   4        191.01        194.01         7.24 o                         
   1 -17   4        107.06        122.99         5.82 o                         
   2 -17   4         61.96         66.76         6.55 o                         
   3 -17   4         92.74        106.96         6.73 o                         
   4 -17   4         70.50         65.90         7.64 o                         
   5 -17   4         30.52         52.66         7.19 o                         
   6 -17   4         16.87         18.36         6.24 o                         
  -7 -16   4         73.81         90.52         7.60 o                         
  -6 -16   4         60.75         52.58         4.81 o                         
  -5 -16   4          9.96         13.60         5.15 o                         
  -4 -16   4        172.31        146.85        10.31 o                         
  -3 -16   4         87.96         82.51         6.32 o                         
  -2 -16   4        103.45         93.36         7.82 o                         
  -1 -16   4         17.65         20.87         3.65 o                         
   0 -16   4        104.59        106.79         5.23 o                         
   1 -16   4          6.87          7.01         3.62 o                         
   2 -16   4         42.08         43.99         4.69 o                         
   3 -16   4        152.58        152.59         7.97 o                         
   4 -16   4        266.40        271.38         8.53 o                         
   5 -16   4         22.88         23.16         6.34 o                         
   6 -16   4         42.59         57.52         6.54 o                         
  -7 -15   4         40.23         40.41        10.03 o                         
  -6 -15   4         24.01         19.85         4.91 o                         
  -5 -15   4        134.67        124.57         8.54 o                         
  -4 -15   4         10.14          9.72         4.04 o                         
  -3 -15   4        122.76         98.43         6.67 o                         
  -2 -15   4        191.25        178.85         6.58 o                         
  -1 -15   4        208.66        202.53         6.89 o                         
   0 -15   4          4.88          3.79         3.81 o                         
   1 -15   4        187.21        195.06         9.28 o                         
   2 -15   4        285.42        296.19         7.69 o                         
   3 -15   4         65.61         62.22         3.70 o                         
   4 -15   4         26.06         31.05         3.25 o                         
   5 -15   4        139.75        123.12         5.57 o                         
   6 -15   4         28.65         24.00         5.14 o                         
   7 -15   4         45.80         40.78         6.53 o                         
  -8 -14   4          7.72          4.84         4.65 o                         
  -7 -14   4         29.07         39.57         7.07 o                         
  -6 -14   4         11.08          8.29         5.59 o                         
  -5 -14   4         18.46         11.22         5.41 o                         
  -4 -14   4         85.95         84.59         6.02 o                         
  -3 -14   4         45.68         42.89         7.20 o                         
  -2 -14   4        116.66        108.30        13.49 o                         
  -1 -14   4         83.56         71.53         4.41 o                         
   0 -14   4        134.09        132.52         5.87 o                         
   1 -14   4        139.17        133.65         5.50 o                         
   2 -14   4         95.29         96.40         4.35 o                         
   3 -14   4         93.41         93.74         4.50 o                         
   4 -14   4         56.24         56.21         4.39 o                         
   5 -14   4         74.89         79.76         4.11 o                         
   6 -14   4         69.10         81.98         5.33 o                         
   7 -14   4         31.58         48.33        12.44 o                         
   8 -14   4         35.63         46.48         6.32 o                         
  -8 -13   4         18.41         13.41         5.66 o                         
  -7 -13   4         32.83         38.48         5.89 o                         
  -6 -13   4         81.54         80.05         8.71 o                         
  -5 -13   4         26.27         22.78         4.64 o                         
  -4 -13   4        294.67        293.32         9.33 o                         
  -3 -13   4         54.03         52.62         5.13 o                         
  -2 -13   4        235.74        211.14         8.90 o                         
  -1 -13   4         43.32         33.11         3.76 o                         
   0 -13   4        267.45        253.69         7.69 o                         
   1 -13   4          3.94          0.47         2.94 o                         
   2 -13   4        167.90        149.27         5.27 o                         
   3 -13   4         60.21         60.67         4.34 o                         
   4 -13   4        221.82        220.24         6.24 o                         
   5 -13   4         60.55         60.17         5.14 o                         
   6 -13   4        110.15        103.57         5.00 o                         
   7 -13   4         23.37         20.21         3.62 o                         
   8 -13   4          3.44          5.06         3.57 o                         
  -9 -12   4         32.29         29.92         4.95 o                         
  -8 -12   4         21.67         19.85         5.89 o                         
  -7 -12   4         28.99         33.32         7.88 o                         
  -6 -12   4        114.08        119.95         8.60 o                         
  -5 -12   4         18.03         20.50         5.06 o                         
  -4 -12   4         16.27         16.64         4.40 o                         
  -3 -12   4         68.67         69.21         5.53 o                         
  -2 -12   4        124.77        112.71         7.34 o                         
  -1 -12   4        452.12        439.54        11.14 o                         
   0 -12   4        695.32        655.27        12.22 o                         
   1 -12   4        185.79        185.21         6.05 o                         
   2 -12   4          8.80         10.39         2.99 o                         
   3 -12   4         28.83         23.32         3.20 o                         
   4 -12   4         23.88         17.50         3.31 o                         
   5 -12   4         16.50         18.09         3.06 o                         
   6 -12   4        189.54        187.30         5.48 o                         
   7 -12   4         77.87         82.30         5.12 o                         
   8 -12   4         16.48         11.65         2.97 o                         
  -9 -11   4         39.50         44.28         6.60 o                         
  -8 -11   4         52.73         49.35         7.24 o                         
  -7 -11   4         16.05          3.81         8.34 o                         
  -6 -11   4        229.69        211.06        13.07 o                         
  -5 -11   4        457.57        406.57        12.78 o                         
  -4 -11   4         58.94         50.82         4.96 o                         
  -3 -11   4        133.37        127.39         5.30 o                         
  -2 -11   4        386.72        381.62         8.58 o                         
  -1 -11   4       1037.41       1067.50        17.48 o                         
   0 -11   4         91.71        103.67         4.57 o                         
   1 -11   4        844.30        846.02        14.39 o                         
   2 -11   4        365.73        363.90         7.71 o                         
   3 -11   4         92.27         93.29         4.53 o                         
   4 -11   4         52.42         54.94         3.41 o                         
   5 -11   4        435.92        416.14         8.21 o                         
   6 -11   4        107.21        107.05         4.73 o                         
   7 -11   4         23.51         27.68         3.33 o                         
   8 -11   4         56.80         64.16         4.88 o                         
   9 -11   4          8.74         11.46         3.95 o                         
  -9 -10   4        121.76        132.27         9.90 o                         
  -8 -10   4         24.82         20.33         6.17 o                         
  -7 -10   4         88.14         74.60        10.39 o                         
  -6 -10   4        301.74        259.31         9.22 o                         
  -5 -10   4        291.45        287.59        15.96 o                         
  -4 -10   4        495.99        484.86         9.93 o                         
  -3 -10   4         10.16         10.03         3.09 o                         
  -2 -10   4        380.59        372.86         8.04 o                         
  -1 -10   4        719.18        723.95        12.42 o                         
   0 -10   4        999.35       1002.04        26.23 o                         
   1 -10   4        367.31        380.05         7.89 o                         
   2 -10   4        384.13        377.56         7.51 o                         
   3 -10   4          2.40         -1.03         4.49 o                         
   4 -10   4        549.34        546.79         8.52 o                         
   5 -10   4        159.39        163.54         5.39 o                         
   6 -10   4        329.33        307.56         6.41 o                         
   7 -10   4         75.46         80.90         8.10 o                         
   8 -10   4         19.65         16.18         2.93 o                         
   9 -10   4         76.93         90.91         4.73 o                         
  -9  -9   4         42.09         45.29         5.37 o                         
  -8  -9   4         51.76         46.67         6.43 o                         
  -7  -9   4        114.62        139.84        10.86 o                         
  -6  -9   4        465.99        405.30        13.65 o                         
  -5  -9   4        700.58        685.41        15.31 o                         
  -4  -9   4         27.37         29.00         3.78 o                         
  -3  -9   4        211.67        227.24         6.39 o                         
  -2  -9   4        243.23        246.73         9.21 o                         
  -1  -9   4        124.82        131.71         5.91 o                         
   0  -9   4        500.25        481.80         8.11 o                         
   1  -9   4        314.92        302.70         6.56 o                         
   2  -9   4        147.51        134.95         4.68 o                         
   3  -9   4         62.75         59.41         3.53 o                         
   4  -9   4        149.60        136.83         7.49 o                         
   5  -9   4        448.15        454.21         7.96 o                         
   6  -9   4        241.07        231.21         5.89 o                         
   7  -9   4         42.67         50.26         3.41 o                         
   8  -9   4          8.54         11.76         3.03 o                         
   9  -9   4         17.05         16.86         2.94 o                         
  -9  -8   4         46.58         40.82         5.27 o                         
  -8  -8   4         41.03         37.18         6.32 o                         
  -7  -8   4         13.03         15.39         9.55 o                         
  -6  -8   4        327.36        312.63         9.62 o                         
  -5  -8   4        271.57        267.55         9.01 o                         
  -4  -8   4        365.32        377.55         8.75 o                         
  -3  -8   4        810.71        782.10        13.30 o                         
  -2  -8   4         44.98         47.02         3.04 o                         
  -1  -8   4        853.65        882.15        12.91 o                         
   0  -8   4        246.17        257.84         5.17 o                         
   1  -8   4       2485.76       2565.91        37.88 o                         
   2  -8   4        434.26        398.94         7.74 o                         
   3  -8   4        404.07        432.77         8.52 o                         
   4  -8   4        372.37        397.36         8.66 o                         
   5  -8   4        347.86        333.62         7.20 o                         
   6  -8   4        304.24        289.54         7.32 o                         
   7  -8   4         48.19         54.98         3.39 o                         
   8  -8   4         82.72         81.25         4.45 o                         
   9  -8   4         40.91         44.40         3.78 o                         
 -10  -7   4         15.65         19.16         5.84 o                         
  -9  -7   4         23.62         20.98         7.01 o                         
  -8  -7   4        162.67        160.45        10.27 o                         
  -7  -7   4        174.74        162.68         9.13 o                         
  -6  -7   4        324.88        300.43         9.46 o                         
  -5  -7   4        378.06        367.91        18.83 o                         
  -4  -7   4        299.86        302.55         7.49 o                         
  -3  -7   4        118.74        119.59         4.65 o                         
  -2  -7   4       3950.78       4220.37        61.48 o                         
  -1  -7   4        100.92         98.62         3.22 o                         
   0  -7   4        658.13        611.75        26.29 o                         
   1  -7   4        322.58        315.20         7.02 o                         
   2  -7   4       2479.90       2543.95        37.52 o                         
   3  -7   4        228.69        225.89         5.58 o                         
   4  -7   4         91.47         92.03         4.20 o                         
   5  -7   4        271.96        259.70         5.87 o                         
   6  -7   4        567.91        546.95         8.64 o                         
   7  -7   4         57.00         61.96         4.05 o                         
   8  -7   4        148.11        145.09         5.13 o                         
   9  -7   4         33.75         34.75         2.77 o                         
  10  -7   4         14.51         17.86         3.31 o                         
 -10  -6   4         66.85         64.46         7.81 o                         
  -9  -6   4         88.37         88.37         6.32 o                         
  -8  -6   4        138.11        131.95        13.82 o                         
  -7  -6   4          0.50          6.20         4.94 o                         
  -6  -6   4        780.08        733.53        17.10 o                         
  -5  -6   4        275.64        287.80        12.27 o                         
  -4  -6   4        835.00        853.26        13.30 o                         
  -3  -6   4         24.08         24.44         2.57 o                         
  -2  -6   4        284.53        293.78         5.71 o                         
  -1  -6   4       2571.42       2600.01        42.70 o                         
   0  -6   4        565.43        500.84         9.45 o                         
   1  -6   4        612.13        637.61        13.65 o                         
   2  -6   4       1876.74       1897.67        45.54 o                         
   3  -6   4        378.49        346.98         8.33 o                         
   4  -6   4        329.05        348.72        11.40 o                         
   5  -6   4        325.18        331.37        12.34 o                         
   6  -6   4       1729.62       1653.90        19.14 o                         
   7  -6   4         41.61         42.67         3.56 o                         
   8  -6   4        179.05        187.10         5.15 o                         
   9  -6   4         46.40         46.09         2.96 o                         
  10  -6   4         23.34         22.80         4.45 o                         
 -10  -5   4         38.45         49.27         6.32 o                         
  -9  -5   4         26.78         21.00         5.40 o                         
  -8  -5   4         60.70         65.07        12.91 o                         
  -7  -5   4        164.48        166.00         8.84 o                         
  -6  -5   4        346.99        324.22         8.66 o                         
  -5  -5   4        146.46        153.59         8.62 o                         
  -4  -5   4       1780.17       1893.08        24.34 o                         
  -3  -5   4        203.66        198.13         4.69 o                         
  -2  -5   4       1091.61       1059.39        18.25 o                         
  -1  -5   4        219.01        206.46         4.21 o                         
   0  -5   4         27.36         23.08         1.68 o                         
   1  -5   4         22.04         18.38         2.24 o                         
   2  -5   4        284.24        251.70         7.21 o                         
   3  -5   4        356.44        338.03        16.25 o                         
   4  -5   4        426.97        459.01        14.73 o                         
   5  -5   4         18.71         14.25         4.03 o                         
   6  -5   4        233.69        234.61         6.43 o                         
   7  -5   4        356.44        357.60         6.78 o                         
   8  -5   4         44.88         37.32         3.15 o                         
   9  -5   4         22.22         23.04         2.73 o                         
  10  -5   4         31.85         26.77         3.94 o                         
 -10  -4   4          9.23          2.20         4.29 o                         
  -9  -4   4         29.75         24.06         5.09 o                         
  -8  -4   4         40.58         38.82         5.90 o                         
  -7  -4   4        109.61        117.01         7.07 o                         
  -6  -4   4        180.32        186.40        16.24 o                         
  -5  -4   4        265.77        279.48        22.63 o                         
  -4  -4   4        269.57        300.14         5.83 o                         
  -3  -4   4        124.89        119.77         5.77 o                         
  -2  -4   4       1032.73       1082.39        16.32 o                         
  -1  -4   4       1214.97       1168.02        24.21 o                         
   0  -4   4       3214.55       3333.04        62.51 o                         
   1  -4   4        784.36        756.28        15.52 o                         
   2  -4   4        960.85        985.17        19.83 o                         
   3  -4   4         65.08         63.51         4.02 o                         
   4  -4   4        291.91        309.68         7.44 o                         
   5  -4   4        695.54        682.03        15.81 o                         
   6  -4   4        187.56        177.09         5.90 o                         
   7  -4   4         81.64         85.89         5.09 o                         
   8  -4   4         13.84         10.61         2.90 o                         
   9  -4   4         40.07         42.04         3.03 o                         
  10  -4   4         32.77         28.40         2.61 o                         
 -10  -3   4         30.92         34.06         5.74 o                         
  -9  -3   4         59.18         62.00         7.10 o                         
  -8  -3   4         26.36         32.84         6.02 o                         
  -7  -3   4         71.56         70.47         5.04 o                         
  -6  -3   4        210.38        219.63        10.77 o                         
  -5  -3   4       1518.30       1642.63        68.09 o                         
  -4  -3   4        228.62        231.75         4.93 o                         
  -3  -3   4         63.36         62.60         3.34 o                         
  -2  -3   4       1572.37       1591.95        37.57 o                         
  -1  -3   4       1095.09       1121.46        21.78 o                         
   0  -3   4        578.64        594.02        15.32 o                         
   1  -3   4       2951.25       2934.76        63.77 o                         
   2  -3   4        458.25        469.34        10.45 o                         
   3  -3   4         29.64         25.27         2.25 o                         
   4  -3   4       1060.77       1019.40        16.21 o                         
   5  -3   4       1210.02       1096.58        28.13 o                         
   6  -3   4        132.69        126.86         5.65 o                         
   7  -3   4         67.07         71.27         4.51 o                         
   8  -3   4         27.12         25.09         2.96 o                         
   9  -3   4         24.50         23.83         2.81 o                         
  10  -3   4         12.01         10.12         2.45 o                         
 -10  -2   4         32.39         27.10         4.84 o                         
  -9  -2   4        113.95        119.94        14.41 o                         
  -8  -2   4         24.30         31.91         8.82 o                         
  -7  -2   4         73.83         68.10         6.52 o                         
  -6  -2   4        472.43        470.01        14.42 o                         
  -5  -2   4        497.13        553.87        24.00 o                         
  -4  -2   4         89.63         96.00         3.31 o                         
  -3  -2   4        852.91        822.52        13.01 o                         
  -2  -2   4        526.53        525.91         9.60 o                         
  -1  -2   4         24.96         18.08         2.19 o                         
   0  -2   4       3686.31       3861.37        71.97 o                         
   1  -2   4        461.30        460.11        16.56 o                         
   2  -2   4       2134.05       2200.73        51.64 o                         
   3  -2   4        559.00        532.45        11.37 o                         
   4  -2   4        111.63        104.60         4.83 o                         
   5  -2   4        297.71        300.18         6.58 o                         
   6  -2   4        465.28        458.29        10.09 o                         
   7  -2   4         68.02         65.61         4.56 o                         
   8  -2   4         64.55         71.08         3.95 o                         
   9  -2   4        225.99        235.04         6.61 o                         
  10  -2   4          2.82          2.10         2.46 o                         
 -10  -1   4          6.08          8.29         6.78 o                         
  -9  -1   4         10.44         17.19        10.16 o                         
  -8  -1   4        189.58        172.75        10.90 o                         
  -7  -1   4        360.97        354.67        12.39 o                         
  -6  -1   4        246.77        252.52        11.89 o                         
  -5  -1   4         36.94         27.13         5.51 o                         
  -4  -1   4        339.01        356.22         6.07 o                         
  -3  -1   4        674.33        690.25        11.09 o                         
  -2  -1   4       4118.73       4240.84        55.76 o                         
  -1  -1   4       1583.18       1647.85        38.39 o                         
   0  -1   4       1069.42       1016.50        34.52 o                         
   1  -1   4       1968.66       1995.83        46.42 o                         
   2  -1   4       2750.78       2844.07        66.04 o                         
   3  -1   4        477.75        513.54         8.21 o                         
   4  -1   4        113.38        125.42         7.24 o                         
   5  -1   4        154.09        148.60         4.63 o                         
   6  -1   4         64.64         78.27         4.15 o                         
   7  -1   4        688.34        679.20        10.48 o                         
   8  -1   4        102.03        108.46         4.56 o                         
   9  -1   4         59.29         64.39         3.30 o                         
  10  -1   4         14.94         10.01         3.34 o                         
 -10   0   4         99.40        106.27        10.77 o                         
  -9   0   4         65.24         67.41         6.36 o                         
  -8   0   4         20.21         12.63         5.28 o                         
  -7   0   4          4.54         -2.20         4.09 o                         
  -6   0   4        167.28        180.93        10.36 o                         
  -5   0   4         45.66         58.80         6.15 o                         
  -4   0   4        304.81        269.95         5.26 o                         
  -3   0   4        140.48        119.76         3.49 o                         
  -2   0   4       1028.74        961.65        13.28 o                         
  -1   0   4       5640.68       5620.08        80.51 o                         
   0   0   4        266.88        257.15         4.50 o                         
   1   0   4       4447.06       4381.79        70.41 o                         
   2   0   4       1286.88       1266.00        21.63 o                         
   3   0   4         13.12         15.24         1.19 o                         
   4   0   4        762.22        747.28        12.34 o                         
   5   0   4        132.86        145.28         7.16 o                         
   6   0   4         95.92        104.75         4.93 o                         
   7   0   4          3.39          6.10         2.92 o                         
   8   0   4          4.40          4.33         2.93 o                         
   9   0   4         27.22         31.27         2.95 o                         
  10   0   4         20.70         23.26         3.57 o                         
 -10   1   4          4.88          7.07         4.58 o                         
  -9   1   4         10.76          7.75         6.40 o                         
  -8   1   4        175.21        168.09         9.14 o                         
  -7   1   4        356.67        359.85         9.79 o                         
  -6   1   4        266.42        256.27        11.69 o                         
  -5   1   4         23.16         16.95         3.35 o                         
  -4   1   4        405.56        410.96         7.61 o                         
  -3   1   4        719.52        746.40        11.86 o                         
  -2   1   4       3885.23       3954.03        57.00 o                         
  -1   1   4       1528.04       1605.23        21.52 o                         
   0   1   4       1063.38       1026.39        13.93 o                         
   1   1   4       2003.27       2047.43        27.18 o                         
   2   1   4       2932.40       3078.17        42.12 o                         
   3   1   4        415.99        435.48         9.96 o                         
   4   1   4         78.74         91.46         3.58 o                         
   5   1   4        175.41        167.38         4.75 o                         
   6   1   4         77.14         69.34         3.90 o                         
   7   1   4        695.08        692.76        10.04 o                         
   8   1   4         88.69         98.55         3.87 o                         
   9   1   4         59.57         59.56         3.58 o                         
  10   1   4         18.38         21.83         2.78 o                         
 -10   2   4         29.21         26.71         4.15 o                         
  -9   2   4        107.91        102.67         7.94 o                         
  -8   2   4         26.55         15.19         5.28 o                         
  -7   2   4         95.66        106.62         6.81 o                         
  -6   2   4        504.14        476.85        16.60 o                         
  -5   2   4        494.29        519.77        14.76 o                         
  -4   2   4         67.84         69.19         3.11 o                         
  -3   2   4        864.88        850.48        13.37 o                         
  -2   2   4        480.70        480.65         6.59 o                         
  -1   2   4         45.90         34.71         1.66 o                         
   0   2   4       3665.93       3722.91        48.92 o                         
   1   2   4        467.70        454.37         7.87 o                         
   2   2   4       2267.28       2314.44        30.52 o                         
   3   2   4        639.90        634.43        10.24 o                         
   4   2   4        133.51        139.05         5.76 o                         
   5   2   4        312.53        316.61         7.95 o                         
   6   2   4        440.78        444.13         7.27 o                         
   7   2   4         54.87         55.63         3.43 o                         
   8   2   4         55.88         54.66         3.13 o                         
   9   2   4        234.30        238.65         5.97 o                         
  10   2   4          3.39          7.02         2.87 o                         
 -10   3   4         31.72         34.67         4.24 o                         
  -9   3   4         55.01         47.67         5.60 o                         
  -8   3   4         26.54         22.63         5.19 o                         
  -7   3   4         52.09         50.30         5.58 o                         
  -6   3   4        205.92        194.44        11.23 o                         
  -5   3   4       1523.10       1525.02        27.29 o                         
  -4   3   4        244.81        237.28         6.18 o                         
  -3   3   4         69.48         62.23         2.50 o                         
  -2   3   4       1603.27       1563.09        21.22 o                         
  -1   3   4        944.49        963.43        13.33 o                         
   0   3   4        583.13        587.46        13.46 o                         
   1   3   4       3039.16       3119.96        41.10 o                         
   2   3   4        427.10        442.01         6.13 o                         
   3   3   4         30.10         22.65         1.85 o                         
   4   3   4       1002.53        959.13        15.39 o                         
   5   3   4       1202.19       1162.04        16.01 o                         
   6   3   4        161.59        160.94         4.47 o                         
   7   3   4         78.38         97.76         4.93 o                         
   8   3   4         24.74         26.01         2.83 o                         
   9   3   4         25.65         27.70         2.71 o                         
  10   3   4          8.02          3.82         2.97 o                         
 -10   4   4          6.68          6.09         3.89 o                         
  -9   4   4         33.51         28.35        10.12 o                         
  -8   4   4         38.59         40.67         5.75 o                         
  -7   4   4         85.03         88.39         6.70 o                         
  -6   4   4        206.28        199.72        15.99 o                         
  -5   4   4        261.64        254.77        11.12 o                         
  -4   4   4        247.57        283.32         8.92 o                         
  -3   4   4        164.71        142.50         4.04 o                         
  -2   4   4       1109.50       1138.35        15.87 o                         
  -1   4   4       1328.71       1270.86        17.40 o                         
   0   4   4       3197.92       3394.93        41.50 o                         
   1   4   4        768.40        747.09        10.51 o                         
   2   4   4        902.44        951.71        13.26 o                         
   3   4   4         31.49         26.23         1.82 o                         
   4   4   4        338.01        352.72         7.15 o                         
   5   4   4        691.25        663.38         9.73 o                         
   6   4   4        163.33        153.49         4.46 o                         
   7   4   4         90.59         88.07         3.83 o                         
   8   4   4         11.11          8.16         2.87 o                         
   9   4   4         36.98         40.54         3.88 o                         
  10   4   4         35.77         35.25         4.50 o                         
 -10   5   4         40.31         40.22         4.30 o                         
  -9   5   4         32.16         24.75         5.97 o                         
  -8   5   4         42.67         36.68         5.32 o                         
  -7   5   4        160.19        151.62         8.64 o                         
  -6   5   4        350.45        361.45        10.35 o                         
  -5   5   4        110.78        119.74        10.20 o                         
  -4   5   4       1825.68       1861.70        31.89 o                         
  -3   5   4        195.99        182.76         4.67 o                         
  -2   5   4       1110.75       1029.95        14.61 o                         
  -1   5   4        268.23        248.47         4.68 o                         
   0   5   4         25.88         21.33         1.88 o                         
   1   5   4          8.51          7.68         1.57 o                         
   2   5   4        336.73        315.39         5.46 o                         
   3   5   4        344.83        336.49         5.69 o                         
   4   5   4        409.42        403.79         7.50 o                         
   5   5   4         24.74         23.53         2.46 o                         
   6   5   4        195.21        200.21         4.72 o                         
   7   5   4        391.87        402.99         6.53 o                         
   8   5   4         61.78         59.93         3.31 o                         
   9   5   4         18.49         17.53         2.80 o                         
  10   5   4         32.77         45.68         6.32 o                         
 -10   6   4         67.97         53.81         5.43 o                         
  -9   6   4         86.55         93.00         6.45 o                         
  -8   6   4        142.94        134.06         8.29 o                         
  -7   6   4          0.16          0.60         5.15 o                         
  -6   6   4        842.72        828.22        18.44 o                         
  -5   6   4        276.34        286.63         9.66 o                         
  -4   6   4        846.11        847.04        13.56 o                         
  -3   6   4         21.41         25.49         2.46 o                         
  -2   6   4        275.16        293.39         5.76 o                         
  -1   6   4       2657.82       2637.58        38.72 o                         
   0   6   4        556.02        494.77         7.78 o                         
   1   6   4        558.48        583.88         9.75 o                         
   2   6   4       1853.03       1924.32        22.61 o                         
   3   6   4        367.08        340.87         7.73 o                         
   4   6   4        317.17        322.38         6.51 o                         
   5   6   4        329.36        327.89         6.67 o                         
   6   6   4       1620.08       1578.25        16.73 o                         
   7   6   4         31.37         34.82         2.85 o                         
   8   6   4        165.69        177.06         4.83 o                         
   9   6   4         46.47         49.09         3.16 o                         
  10   6   4         23.14         17.55         8.06 o                         
 -10   7   4         12.54         12.43         4.99 o                         
  -9   7   4         23.58         20.96         6.23 o                         
  -8   7   4        196.18        184.70        14.30 o                         
  -7   7   4        163.16        163.78        10.31 o                         
  -6   7   4        310.42        310.81        12.36 o                         
  -5   7   4        366.30        351.21        10.90 o                         
  -4   7   4        361.76        351.80         8.15 o                         
  -3   7   4        118.76        119.58         4.96 o                         
  -2   7   4       4043.89       4201.64        48.35 o                         
  -1   7   4        126.56        120.81         3.29 o                         
   0   7   4        668.90        657.99        12.00 o                         
   1   7   4        280.47        256.93         9.33 o                         
   2   7   4       2387.06       2478.34        28.95 o                         
   3   7   4        270.93        265.75         6.27 o                         
   4   7   4         61.74         56.36         3.26 o                         
   5   7   4        275.04        265.03         5.93 o                         
   6   7   4        549.87        519.87         7.77 o                         
   7   7   4         55.91         60.41         3.18 o                         
   8   7   4        122.51        116.74         4.93 o                         
   9   7   4         36.97         46.98         3.29 o                         
  10   7   4         18.17         27.55         4.83 o                         
 -10   8   4         38.58         33.91         6.76 o                         
  -9   8   4         44.94         53.47         6.32 o                         
  -8   8   4         41.98         44.54         6.30 o                         
  -7   8   4         16.22         21.94         5.67 o                         
  -6   8   4        351.01        365.19        11.62 o                         
  -5   8   4        251.71        237.10         9.99 o                         
  -4   8   4        377.40        368.71         8.84 o                         
  -3   8   4        802.90        751.25        12.45 o                         
  -2   8   4         46.58         49.15         3.63 o                         
  -1   8   4        796.30        868.71        12.15 o                         
   0   8   4        238.95        271.58         5.47 o                         
   1   8   4       2604.28       2750.43        37.07 o                         
   2   8   4        418.66        390.95         6.30 o                         
   3   8   4        451.83        453.22        11.36 o                         
   4   8   4        357.70        367.89         7.43 o                         
   5   8   4        394.18        391.89         6.70 o                         
   6   8   4        298.05        279.17         6.03 o                         
   7   8   4         53.61         56.08         3.29 o                         
   8   8   4         76.22         82.50         4.28 o                         
   9   8   4         49.20         57.80         3.57 o                         
  -9   9   4         43.30         42.80         5.64 o                         
  -8   9   4         50.23         39.01         8.77 o                         
  -7   9   4        105.53        130.64        17.28 o                         
  -6   9   4        477.65        488.96        12.18 o                         
  -5   9   4        578.50        565.47        12.79 o                         
  -4   9   4         30.47         37.45         5.29 o                         
  -3   9   4        218.56        214.05         7.47 o                         
  -2   9   4        262.61        258.31         6.73 o                         
  -1   9   4         77.63         85.94         4.39 o                         
   0   9   4        496.32        500.76         7.71 o                         
   1   9   4        354.63        354.95         7.83 o                         
   2   9   4        142.18        129.89         5.84 o                         
   3   9   4         58.88         55.42         3.05 o                         
   4   9   4        159.14        151.03         5.56 o                         
   5   9   4        528.52        545.99         8.34 o                         
   6   9   4        229.28        221.77         7.01 o                         
   7   9   4         42.76         38.21         3.42 o                         
   8   9   4         10.91          8.38         4.78 o                         
   9   9   4         14.88         11.98         3.41 o                         
  -9  10   4        132.02        147.09         8.49 o                         
  -8  10   4         23.49         24.08         4.87 o                         
  -7  10   4         68.74         68.10         6.46 o                         
  -6  10   4        320.45        324.62        10.16 o                         
  -5  10   4        299.12        320.32        10.88 o                         
  -4  10   4        517.47        493.21        12.40 o                         
  -3  10   4         17.91         16.56         4.03 o                         
  -2  10   4        350.31        342.09         9.57 o                         
  -1  10   4        685.93        709.65        12.13 o                         
   0  10   4        992.68       1078.34        12.72 o                         
   1  10   4        386.71        432.25         7.17 o                         
   2  10   4        395.51        391.44         6.65 o                         
   3  10   4         12.23         10.75         3.02 o                         
   4  10   4        498.74        487.20         7.84 o                         
   5  10   4        154.45        147.41         5.55 o                         
   6  10   4        301.88        283.23         6.22 o                         
   7  10   4         92.17         97.42         4.76 o                         
   8  10   4         16.23         11.59         3.52 o                         
   9  10   4         70.80         80.93         3.78 o                         
  -9  11   4         32.88         21.39         6.43 o                         
  -8  11   4         53.22         50.23         5.19 o                         
  -7  11   4         12.27         12.81         5.22 o                         
  -6  11   4        240.71        232.61        10.44 o                         
  -5  11   4        473.92        459.22        11.85 o                         
  -4  11   4         71.33         67.18         5.84 o                         
  -3  11   4        122.32        110.49         6.56 o                         
  -2  11   4        402.52        392.07        10.81 o                         
  -1  11   4       1014.99       1067.84        23.04 o                         
   0  11   4         96.95        117.63         5.47 o                         
   1  11   4        827.37        885.01        11.97 o                         
   2  11   4        361.84        365.34         7.38 o                         
   3  11   4        105.16        102.22         5.33 o                         
   4  11   4         37.77         35.85         3.22 o                         
   5  11   4        394.21        359.07         8.50 o                         
   6  11   4        103.10         97.73         5.28 o                         
   7  11   4         29.88         31.00         3.60 o                         
   8  11   4         54.00         49.05         3.22 o                         
   9  11   4         12.76          9.15         4.56 o                         
  -9  12   4         30.28         29.49         6.06 o                         
  -8  12   4         19.77         22.42         4.37 o                         
  -7  12   4         32.91         33.93         5.59 o                         
  -6  12   4        108.60        119.17         8.27 o                         
  -5  12   4         15.35          8.75         4.90 o                         
  -4  12   4         14.80         17.98         4.41 o                         
  -3  12   4         62.76         63.43         5.90 o                         
  -2  12   4        145.20        162.58         7.05 o                         
  -1  12   4        470.70        470.01        12.98 o                         
   0  12   4        691.94        682.87        13.26 o                         
   1  12   4        167.68        170.06         5.84 o                         
   2  12   4          3.06          3.49         3.33 o                         
   3  12   4         33.55         34.34         3.70 o                         
   4  12   4         34.32         30.45         3.20 o                         
   5  12   4         18.77         25.16         3.25 o                         
   6  12   4        186.65        185.51         5.76 o                         
   7  12   4         76.83         81.09         4.30 o                         
   8  12   4         18.84         19.19         2.81 o                         
  -8  13   4         25.36         23.86         8.54 o                         
  -7  13   4         28.25         31.52         5.22 o                         
  -6  13   4         87.44        103.84         8.62 o                         
  -5  13   4         22.37         25.25         5.62 o                         
  -4  13   4        314.58        327.56         9.19 o                         
  -3  13   4         47.46         50.45         4.63 o                         
  -2  13   4        234.83        225.02         7.28 o                         
  -1  13   4         55.28         56.18         4.45 o                         
   0  13   4        265.26        267.14         6.81 o                         
   1  13   4          2.82          8.52         4.24 o                         
   2  13   4        191.19        172.14         5.74 o                         
   3  13   4         49.66         55.76         3.72 o                         
   4  13   4        213.56        224.18         8.67 o                         
   5  13   4         67.48         65.33         4.33 o                         
   6  13   4        101.66        102.70         4.72 o                         
   7  13   4         28.36         26.88         4.77 o                         
   8  13   4          2.25         -0.76         2.54 o                         
  -8  14   4          7.44          8.36         6.17 o                         
  -7  14   4         24.45         32.59         4.62 o                         
  -6  14   4         11.45         21.20         6.36 o                         
  -5  14   4         16.63         16.46         8.12 o                         
  -4  14   4         68.97         68.86         5.37 o                         
  -3  14   4         58.72         57.26         4.63 o                         
  -2  14   4        127.38        122.47         8.19 o                         
  -1  14   4         97.91         91.78         4.87 o                         
   0  14   4        130.40        125.47         5.39 o                         
   1  14   4        116.15        109.16         5.09 o                         
   2  14   4         80.75         79.38         4.43 o                         
   3  14   4         68.07         66.65         4.02 o                         
   4  14   4         67.72         68.11         4.44 o                         
   5  14   4         85.55         89.12         4.83 o                         
   6  14   4         70.82         66.14         3.97 o                         
   7  14   4         33.44         42.04         3.12 o                         
   8  14   4         36.93         32.71         3.78 o                         
  -7  15   4         39.23         46.81         5.28 o                         
  -6  15   4         24.73         22.85         4.55 o                         
  -5  15   4        131.37        121.39         9.41 o                         
  -4  15   4         11.22          8.55         4.57 o                         
  -3  15   4        130.86        121.90         6.62 o                         
  -2  15   4        205.51        203.92         8.44 o                         
  -1  15   4        176.28        182.94         6.57 o                         
   0  15   4          6.09         10.54         3.87 o                         
   1  15   4        210.52        202.25         6.62 o                         
   2  15   4        272.26        267.27         7.11 o                         
   3  15   4         70.08         60.95         3.81 o                         
   4  15   4         26.45         26.54         3.84 o                         
   5  15   4        135.02        133.48         6.08 o                         
   6  15   4         29.88         21.80         2.83 o                         
   7  15   4         43.72         44.73         2.94 o                         
  -7  16   4         70.76         88.11         7.02 o                         
  -6  16   4         66.46         74.52         6.72 o                         
  -5  16   4         12.17         16.40         5.28 o                         
  -4  16   4        172.15        158.14         8.71 o                         
  -3  16   4         65.91         67.39         4.78 o                         
  -2  16   4        108.03        107.26         5.42 o                         
  -1  16   4         28.00         30.86         3.88 o                         
   0  16   4        106.11        122.59         5.65 o                         
   1  16   4          8.13          7.85         3.61 o                         
   2  16   4         35.99         35.47         3.77 o                         
   3  16   4        177.02        167.78         5.37 o                         
   4  16   4        253.74        241.25         6.79 o                         
   5  16   4         19.15         19.96         2.95 o                         
   6  16   4         37.44         37.03         2.90 o                         
  -6  17   4         28.53         23.28         6.21 o                         
  -5  17   4         42.99         43.34         5.89 o                         
  -4  17   4         96.73         89.51         5.71 o                         
  -3  17   4        162.12        169.33         8.22 o                         
  -2  17   4        107.88        110.52         4.98 o                         
  -1  17   4         98.05        100.83         5.03 o                         
   0  17   4        188.04        185.79         5.94 o                         
   1  17   4        114.25        126.66         5.32 o                         
   2  17   4         58.46         60.32         3.95 o                         
   3  17   4        103.44        101.95         4.55 o                         
   4  17   4         75.89         75.18         5.58 o                         
   5  17   4         33.48         42.24         3.68 o                         
   6  17   4         15.15         14.13         3.08 o                         
  -5  18   4         30.70         29.32         5.22 o                         
  -4  18   4         26.55         27.42         4.00 o                         
  -3  18   4         28.40         24.93         4.17 o                         
  -2  18   4        157.77        148.00         6.17 o                         
  -1  18   4         22.91         26.55         4.00 o                         
   0  18   4          3.96          5.61         4.06 o                         
   1  18   4        101.47         98.53         5.69 o                         
   2  18   4         96.17         97.25         4.74 o                         
   3  18   4         38.69         40.26         3.40 o                         
   4  18   4         27.01         30.23         3.03 o                         
   5  18   4         90.97         94.05         5.52 o                         
  -4  19   4         31.27         29.94         5.50 o                         
  -3  19   4         20.28         22.44         4.47 o                         
  -2  19   4         80.17         76.31         6.46 o                         
  -1  19   4         10.52         12.41         3.00 o                         
   0  19   4          5.13          5.06         3.25 o                         
   1  19   4         20.81         24.06         3.75 o                         
   2  19   4         72.23         67.15         3.58 o                         
   3  19   4         36.36         37.16         5.19 o                         
   4  19   4         40.32         52.29         4.39 o                         
  -3  20   4         17.13         10.98         2.92 o                         
  -2  20   4          4.19          5.84         3.43 o                         
  -1  20   4          5.68          3.21         2.68 o                         
   0  20   4        112.41        110.30         4.82 o                         
   1  20   4         11.79         14.58         2.68 o                         
   2  20   4          8.74         11.01         2.85 o                         
   3  20   4          6.49          6.34         2.52 o                         
  -1  21   4         16.98         15.96         3.35 o                         
   0  21   4          9.82          0.99         5.89 o                         
   1  21   4         83.29         80.51         3.60 o                         
  -3 -20   5          3.54          3.18         3.67 o                         
  -2 -20   5         59.19         65.98         8.42 o                         
  -1 -20   5          3.21          4.15         3.59 o                         
   0 -20   5          4.57          6.07         3.63 o                         
   1 -20   5         11.75         10.51         4.04 o                         
   2 -20   5         73.99         64.67         5.67 o                         
   3 -20   5         25.16         26.63         5.80 o                         
  -4 -19   5         24.16         18.14         4.49 o                         
  -3 -19   5         14.70         13.14         3.81 o                         
  -2 -19   5         32.91         29.37         4.03 o                         
  -1 -19   5         36.25         38.05         4.22 o                         
   0 -19   5         56.52         66.46         5.65 o                         
   1 -19   5         64.63         77.02         5.18 o                         
   2 -19   5         29.27         23.61         4.96 o                         
   3 -19   5          0.65         -4.59         4.59 o                         
   4 -19   5          6.53          7.63         6.08 o                         
  -5 -18   5         34.50         41.60         5.47 o                         
  -4 -18   5         94.92         98.62         7.20 o                         
  -3 -18   5         19.94         26.21         4.73 o                         
  -2 -18   5         84.21         86.24         5.67 o                         
  -1 -18   5         53.98         55.68         4.38 o                         
   0 -18   5         52.67         60.29         4.72 o                         
   1 -18   5         94.77        109.66         6.79 o                         
   2 -18   5         40.25         28.35         4.06 o                         
   3 -18   5          7.38          0.68         3.51 o                         
   4 -18   5         81.37         81.97         9.12 o                         
   5 -18   5         31.87         43.60         7.86 o                         
  -6 -17   5         25.60         24.34         6.43 o                         
  -5 -17   5         12.40         13.85         5.18 o                         
  -4 -17   5         48.90         49.62         9.88 o                         
  -3 -17   5         16.11         23.36         6.00 o                         
  -2 -17   5         14.28         15.13         3.86 o                         
  -1 -17   5         88.24         93.15         5.36 o                         
   0 -17   5         99.85         89.36         4.74 o                         
   1 -17   5         33.88         30.04         3.78 o                         
   2 -17   5         60.90         59.67         5.27 o                         
   3 -17   5          3.19         -2.33         3.10 o                         
   4 -17   5          2.32          1.12         3.22 o                         
   5 -17   5          6.47          7.56         4.28 o                         
   6 -17   5         14.58         25.62         5.54 o                         
  -6 -16   5         28.23         21.24         5.52 o                         
  -5 -16   5        174.60        185.83        10.78 o                         
  -4 -16   5         22.38         25.18         4.82 o                         
  -3 -16   5         31.11         31.69         4.32 o                         
  -2 -16   5          5.15          4.56         3.71 o                         
  -1 -16   5        117.17        124.20         6.13 o                         
   0 -16   5        835.59        814.16        12.18 o                         
   1 -16   5         94.62        108.38         8.24 o                         
   2 -16   5         75.16         70.16         4.43 o                         
   3 -16   5          9.79          5.01         3.58 o                         
   4 -16   5         23.52         20.17         3.37 o                         
   5 -16   5        107.79        116.43         7.04 o                         
   6 -16   5         23.69         34.20         7.60 o                         
  -7 -15   5          7.86          8.61         5.55 o                         
  -6 -15   5         30.75         30.59         4.72 o                         
  -5 -15   5        115.93        116.36        10.53 o                         
  -4 -15   5        125.71        112.58         6.60 o                         
  -3 -15   5         91.45         75.78         6.66 o                         
  -2 -15   5         55.51         50.76         4.20 o                         
  -1 -15   5         46.58         45.27         3.76 o                         
   0 -15   5         40.38         36.83         3.65 o                         
   1 -15   5         18.78         19.18         3.50 o                         
   2 -15   5        151.21        145.15         5.40 o                         
   3 -15   5         67.90         68.48         4.02 o                         
   4 -15   5        164.35        164.49         5.17 o                         
   5 -15   5        101.86        105.82         5.27 o                         
   6 -15   5         51.45         49.85         5.41 o                         
   7 -15   5         11.47         14.08         5.60 o                         
  -8 -14   5          8.24          2.24         4.61 o                         
  -7 -14   5         41.77         45.57         8.34 o                         
  -6 -14   5        113.99        117.47        12.98 o                         
  -5 -14   5         31.36         27.18         4.23 o                         
  -4 -14   5        213.15        183.75         8.81 o                         
  -3 -14   5         28.31         18.20         4.00 o                         
  -2 -14   5        427.44        397.86        12.29 o                         
  -1 -14   5        208.48        198.19         6.66 o                         
   0 -14   5         42.01         36.83         4.46 o                         
   1 -14   5        138.10        151.07         9.26 o                         
   2 -14   5        392.95        387.34         9.44 o                         
   3 -14   5         58.04         53.68         3.76 o                         
   4 -14   5        176.91        163.08         6.12 o                         
   5 -14   5         18.22         18.62         4.37 o                         
   6 -14   5         95.78         93.53         7.45 o                         
   7 -14   5         31.43         36.51         4.78 o                         
  -8 -13   5          4.61          2.54         4.76 o                         
  -7 -13   5         30.37         40.38         9.75 o                         
  -6 -13   5        135.88        141.99        10.18 o                         
  -5 -13   5        326.07        291.75        10.27 o                         
  -4 -13   5         21.41         28.72         4.50 o                         
  -3 -13   5        141.19        133.14         7.70 o                         
  -2 -13   5         48.81         42.22         3.75 o                         
  -1 -13   5        124.40        124.03         5.28 o                         
   0 -13   5        118.55        107.87         4.78 o                         
   1 -13   5         16.04         19.87         3.33 o                         
   2 -13   5        160.06        153.65         5.48 o                         
   3 -13   5        104.12        103.43         4.48 o                         
   4 -13   5          1.36          1.10         3.11 o                         
   5 -13   5        141.51        130.55         4.91 o                         
   6 -13   5        106.21        107.20         4.98 o                         
   7 -13   5         66.27         66.16        10.42 o                         
   8 -13   5         12.92         20.44         6.47 o                         
  -8 -12   5         53.15         48.48         6.07 o                         
  -7 -12   5         21.66         33.06        10.88 o                         
  -6 -12   5        222.82        214.31        11.94 o                         
  -5 -12   5        243.49        213.05         9.38 o                         
  -4 -12   5         76.98         69.91         6.73 o                         
  -3 -12   5         31.20         30.09         3.50 o                         
  -2 -12   5        524.01        520.85         9.68 o                         
  -1 -12   5         89.30         84.49         4.85 o                         
   0 -12   5         33.83         27.71         3.96 o                         
   1 -12   5         47.83         60.18         3.88 o                         
   2 -12   5        568.82        572.65        10.83 o                         
   3 -12   5        157.52        154.19         5.45 o                         
   4 -12   5        144.61        137.56         5.11 o                         
   5 -12   5        212.07        201.55         5.39 o                         
   6 -12   5         91.32         78.68         3.76 o                         
   7 -12   5         11.96         13.37         3.19 o                         
   8 -12   5         45.46         48.76         3.83 o                         
  -9 -11   5         15.50          9.18         4.98 o                         
  -8 -11   5         33.21         18.18         5.84 o                         
  -7 -11   5         94.39         94.97        12.41 o                         
  -6 -11   5        145.16        144.68        15.92 o                         
  -5 -11   5        142.52        128.53         9.02 o                         
  -4 -11   5        252.77        254.19         7.21 o                         
  -3 -11   5         67.69         68.17         3.80 o                         
  -2 -11   5        703.47        689.46        12.13 o                         
  -1 -11   5         12.27         19.02         2.86 o                         
   0 -11   5        462.16        442.89         9.02 o                         
   1 -11   5        149.87        141.16         5.19 o                         
   2 -11   5        335.21        328.24         7.03 o                         
   3 -11   5        177.77        173.69         5.37 o                         
   4 -11   5        240.16        228.99         5.68 o                         
   5 -11   5        172.70        166.13         5.36 o                         
   6 -11   5        100.75        109.94         4.30 o                         
   7 -11   5        109.51        117.75         5.04 o                         
   8 -11   5         88.31         97.58         5.60 o                         
  -9 -10   5         91.55         98.08         8.38 o                         
  -8 -10   5         39.83         42.01         7.15 o                         
  -7 -10   5        198.20        210.06        16.05 o                         
  -6 -10   5        266.81        223.73        10.82 o                         
  -5 -10   5         16.85         20.82         4.43 o                         
  -4 -10   5        352.40        348.62         7.62 o                         
  -3 -10   5        136.85        143.66         5.59 o                         
  -2 -10   5          3.38          0.41         2.66 o                         
  -1 -10   5        315.66        311.30         7.07 o                         
   0 -10   5        175.46        192.62         5.26 o                         
   1 -10   5        579.78        560.30        11.32 o                         
   2 -10   5         17.61         13.89         2.82 o                         
   3 -10   5         59.13         62.86         3.68 o                         
   4 -10   5        505.11        493.01         8.08 o                         
   5 -10   5         32.60         38.59         3.26 o                         
   6 -10   5        249.15        253.97         6.06 o                         
   7 -10   5        116.67        129.29         4.41 o                         
   8 -10   5          1.25         -2.39         2.70 o                         
   9 -10   5         22.64         23.80         3.52 o                         
  -9  -9   5         62.93         61.62         7.17 o                         
  -8  -9   5          8.34         -2.83         6.65 o                         
  -7  -9   5         10.53         16.92         6.84 o                         
  -6  -9   5        252.12        239.26        17.75 o                         
  -5  -9   5        666.43        662.57        14.84 o                         
  -4  -9   5        507.32        499.67        10.73 o                         
  -3  -9   5        210.82        217.41         6.26 o                         
  -2  -9   5         41.48         36.42         3.50 o                         
  -1  -9   5        189.81        172.20         5.14 o                         
   0  -9   5        136.04        137.54         4.49 o                         
   1  -9   5        127.48        119.37         4.40 o                         
   2  -9   5         64.89         63.79         3.57 o                         
   3  -9   5        271.97        287.99         7.18 o                         
   4  -9   5        231.52        234.49         5.80 o                         
   5  -9   5        614.05        609.82         9.44 o                         
   6  -9   5        163.26        160.96         4.97 o                         
   7  -9   5          8.76         12.29         2.83 o                         
   8  -9   5         16.19         12.58         2.91 o                         
   9  -9   5         75.50         86.71         4.42 o                         
  -9  -8   5          1.04          3.89         4.59 o                         
  -8  -8   5        125.54        109.63         9.33 o                         
  -7  -8   5         68.18         62.99         7.77 o                         
  -6  -8   5        332.23        326.18        11.63 o                         
  -5  -8   5         27.29         31.00         3.83 o                         
  -4  -8   5        145.49        149.66         5.74 o                         
  -3  -8   5        147.21        146.16         5.09 o                         
  -2  -8   5       1088.98       1096.77        19.38 o                         
  -1  -8   5        614.65        617.01        10.64 o                         
   0  -8   5         10.76         11.27         1.94 o                         
   1  -8   5         63.90         65.11         4.28 o                         
   2  -8   5        812.98        812.14        13.44 o                         
   3  -8   5        290.16        297.87         7.02 o                         
   4  -8   5        227.30        231.20         6.63 o                         
   5  -8   5        107.55        105.95         4.22 o                         
   6  -8   5        266.51        258.39         5.97 o                         
   7  -8   5        115.08        112.16         4.44 o                         
   8  -8   5         46.45         49.89         3.39 o                         
   9  -8   5         15.45         15.81         2.56 o                         
 -10  -7   5         86.98         92.84         9.12 o                         
  -9  -7   5         22.16         26.47         6.15 o                         
  -8  -7   5         43.81         41.83         6.56 o                         
  -7  -7   5        135.85        128.05        10.77 o                         
  -6  -7   5        652.99        620.15        16.35 o                         
  -5  -7   5        122.15        129.37         6.57 o                         
  -4  -7   5        588.63        601.98        10.52 o                         
  -3  -7   5         68.46         69.23         3.52 o                         
  -2  -7   5       1172.32       1169.49        18.36 o                         
  -1  -7   5         63.27         76.68         5.23 o                         
   0  -7   5       1013.22        978.51        18.70 o                         
   1  -7   5        594.17        597.73        11.43 o                         
   2  -7   5        294.61        293.24         7.97 o                         
   3  -7   5         17.78         17.55         2.98 o                         
   4  -7   5        367.33        356.78         7.94 o                         
   5  -7   5        298.71        291.17         7.77 o                         
   6  -7   5        517.22        519.91         8.40 o                         
   7  -7   5        229.63        232.98         7.43 o                         
   8  -7   5         37.60         43.68         3.29 o                         
   9  -7   5          9.17          9.54         2.74 o                         
 -10  -6   5         17.16         21.78         6.07 o                         
  -9  -6   5         17.58         22.50         6.14 o                         
  -8  -6   5          0.84         -5.42         5.62 o                         
  -7  -6   5        513.55        478.56        17.58 o                         
  -6  -6   5       1605.59       1537.81        32.69 o                         
  -5  -6   5        108.26         98.71         5.50 o                         
  -4  -6   5        255.67        244.72         7.19 o                         
  -3  -6   5        586.39        609.11        10.68 o                         
  -2  -6   5        658.90        615.99        10.42 o                         
  -1  -6   5         87.16         78.35         6.00 o                         
   0  -6   5        327.82        319.24         6.80 o                         
   1  -6   5         80.27         85.37         3.77 o                         
   2  -6   5       1027.61        963.20        20.42 o                         
   3  -6   5        563.09        558.02        16.84 o                         
   4  -6   5        619.05        658.81        13.54 o                         
   5  -6   5         62.05         56.20         7.40 o                         
   6  -6   5        300.50        289.41         6.22 o                         
   7  -6   5        395.59        386.81         7.21 o                         
   8  -6   5          1.78          5.59         2.81 o                         
   9  -6   5         78.60         82.18         4.07 o                         
  10  -6   5         13.40         14.89         3.25 o                         
 -10  -5   5          2.67          3.94         4.86 o                         
  -9  -5   5         20.78         17.27         5.10 o                         
  -8  -5   5          2.72         -4.92         7.74 o                         
  -7  -5   5         80.12         83.33         8.99 o                         
  -6  -5   5        156.42        157.68         7.81 o                         
  -5  -5   5        238.49        237.82         7.10 o                         
  -4  -5   5        635.51        671.25         9.48 o                         
  -3  -5   5        825.77        848.78        13.80 o                         
  -2  -5   5        458.83        453.91         8.12 o                         
  -1  -5   5         35.10         32.01         2.74 o                         
   0  -5   5        301.71        288.67         6.00 o                         
   1  -5   5        288.48        265.92         7.30 o                         
   2  -5   5         76.60         72.98         2.94 o                         
   3  -5   5        385.24        391.00         9.51 o                         
   4  -5   5        300.94        319.60         9.86 o                         
   5  -5   5        463.45        475.98        12.82 o                         
   6  -5   5         49.39         55.52         3.80 o                         
   7  -5   5        164.16        165.55         5.32 o                         
   8  -5   5         27.47         28.12         2.85 o                         
   9  -5   5         21.45         18.72         2.49 o                         
  10  -5   5          2.21          2.12         3.31 o                         
 -10  -4   5         25.07         14.67         5.41 o                         
  -9  -4   5        107.37        105.82         8.33 o                         
  -8  -4   5         27.73         16.16         5.84 o                         
  -7  -4   5        193.55        193.22        10.17 o                         
  -6  -4   5        140.07        137.89        12.37 o                         
  -5  -4   5        393.60        376.63         8.03 o                         
  -4  -4   5         75.65         76.77         3.57 o                         
  -3  -4   5        153.59        151.14         4.35 o                         
  -2  -4   5        712.53        785.00        24.27 o                         
  -1  -4   5        914.75        960.92        20.40 o                         
   0  -4   5         70.92         74.26         3.53 o                         
   1  -4   5        587.56        577.32        12.49 o                         
   2  -4   5       2721.97       2828.66        54.18 o                         
   3  -4   5        136.37        130.54        10.10 o                         
   4  -4   5        520.64        526.19        14.91 o                         
   5  -4   5         88.16         87.64         6.04 o                         
   6  -4   5        284.39        283.23         6.80 o                         
   7  -4   5        194.67        208.69        14.51 o                         
   8  -4   5         55.02         52.84         3.17 o                         
   9  -4   5         79.27         81.49         3.55 o                         
  10  -4   5          0.11         -2.61         2.61 o                         
 -10  -3   5          3.85          1.42         5.08 o                         
  -9  -3   5        314.00        304.96        10.73 o                         
  -8  -3   5         55.79         51.10         6.04 o                         
  -7  -3   5        572.68        558.59        17.70 o                         
  -6  -3   5        101.17        102.36         6.99 o                         
  -5  -3   5        699.06        738.47        12.13 o                         
  -4  -3   5         39.41         37.30         2.42 o                         
  -3  -3   5        509.57        549.46        10.05 o                         
  -2  -3   5        774.59        798.67        16.34 o                         
  -1  -3   5        717.75        653.99        13.35 o                         
   0  -3   5        975.71        959.08        23.12 o                         
   1  -3   5         26.12         28.92         4.19 o                         
   2  -3   5        175.42        161.01         6.66 o                         
   3  -3   5         48.74         52.07         5.52 o                         
   4  -3   5        278.99        303.40        21.96 o                         
   5  -3   5        590.68        599.86        17.03 o                         
   6  -3   5        133.11        135.51         6.96 o                         
   7  -3   5        527.08        534.62         9.71 o                         
   8  -3   5         63.90         58.28         3.31 o                         
   9  -3   5        187.52        197.87         5.06 o                         
  10  -3   5          5.36          0.87         2.34 o                         
 -10  -2   5          2.91          5.20         4.37 o                         
  -9  -2   5         33.05         38.72         6.75 o                         
  -8  -2   5        307.89        309.55        15.73 o                         
  -7  -2   5        470.84        482.01        16.05 o                         
  -6  -2   5        384.24        412.73        13.35 o                         
  -5  -2   5        121.77        108.86         4.74 o                         
  -4  -2   5        369.87        352.45         6.17 o                         
  -3  -2   5        656.67        671.89        11.09 o                         
  -2  -2   5       2683.92       2684.70        39.25 o                         
  -1  -2   5       1856.71       1831.74        44.18 o                         
   0  -2   5       2039.77       2130.95        40.32 o                         
   1  -2   5        520.99        536.42        14.12 o                         
   2  -2   5       2148.86       2107.90        49.84 o                         
   3  -2   5        243.46        226.50         8.56 o                         
   4  -2   5        201.42        196.70         6.47 o                         
   5  -2   5         55.98         57.69         4.82 o                         
   6  -2   5        358.90        343.38         6.58 o                         
   7  -2   5        196.54        208.50         7.50 o                         
   8  -2   5        169.34        164.52         5.50 o                         
   9  -2   5          3.44          6.91         2.44 o                         
  10  -2   5         19.14         12.97         3.22 o                         
 -10  -1   5         40.64         36.04         8.01 o                         
  -9  -1   5        116.04        119.35         9.21 o                         
  -8  -1   5          5.82          6.45         5.87 o                         
  -7  -1   5         74.52         70.10        10.38 o                         
  -6  -1   5         92.98         93.13         9.56 o                         
  -5  -1   5         11.76         13.35         2.70 o                         
  -4  -1   5        503.68        491.35         7.63 o                         
  -3  -1   5       1082.41       1158.03        17.81 o                         
  -2  -1   5        485.20        457.95         7.94 o                         
  -1  -1   5        441.38        382.67         6.56 o                         
   0  -1   5        385.16        459.14         9.66 o                         
   1  -1   5       1333.25       1261.12        30.21 o                         
   2  -1   5       2915.52       2841.43        66.25 o                         
   3  -1   5        169.28        197.52         5.04 o                         
   4  -1   5         70.59         72.59         4.31 o                         
   5  -1   5        248.56        232.29         5.75 o                         
   6  -1   5        203.39        211.25         5.27 o                         
   7  -1   5         52.44         55.38         4.59 o                         
   8  -1   5          9.12          8.21         2.85 o                         
   9  -1   5         79.98         81.07         3.74 o                         
  10  -1   5         83.55         82.23         3.25 o                         
 -10   0   5          0.36          1.03         4.37 o                         
  -9   0   5          3.40          1.43         5.56 o                         
  -8   0   5          2.64          2.96         5.31 o                         
  -7   0   5        126.24        123.71         7.81 o                         
  -6   0   5        172.59        184.70        12.33 o                         
  -5   0   5         22.89         31.98         3.07 o                         
  -4   0   5       1034.20       1076.14        14.36 o                         
  -3   0   5        260.48        269.39         5.54 o                         
  -2   0   5       7227.23       7586.91        99.29 o                         
  -1   0   5        132.03        132.10         2.72 o                         
   0   0   5         49.34         47.96         2.37 o                         
   1   0   5        404.99        387.58         7.30 o                         
   2   0   5       8423.49       9229.16       147.87 o                         
   3   0   5       1755.29       1839.86        27.07 o                         
   4   0   5       1305.85       1432.95        71.47 o                         
   5   0   5         25.93         28.61         3.16 o                         
   6   0   5        186.46        189.33         6.11 o                         
   7   0   5          0.88         -2.93         3.85 o                         
   8   0   5        142.24        150.32         4.97 o                         
   9   0   5         18.41         21.53         2.62 o                         
  10   0   5          8.99         12.20         2.37 o                         
 -10   1   5         48.08         49.97         4.92 o                         
  -9   1   5        115.99        112.21         9.18 o                         
  -8   1   5          7.35          7.83         5.19 o                         
  -7   1   5         84.10         80.01         5.75 o                         
  -6   1   5         75.14         97.93        20.63 o                         
  -5   1   5         13.69         17.50         3.29 o                         
  -4   1   5        469.17        429.82        10.55 o                         
  -3   1   5        989.81       1050.17        16.24 o                         
  -2   1   5        539.18        498.61         9.33 o                         
  -1   1   5        394.67        356.84         5.64 o                         
   0   1   5        403.42        451.08         8.41 o                         
   1   1   5       1379.49       1338.24        18.15 o                         
   2   1   5       2773.39       2806.64        37.25 o                         
   3   1   5        205.30        247.62         4.83 o                         
   4   1   5         78.75         86.52         5.45 o                         
   5   1   5        246.77        239.34         5.76 o                         
   6   1   5        219.11        226.08         5.70 o                         
   7   1   5         47.00         46.70         3.50 o                         
   8   1   5          4.85          2.66         3.68 o                         
   9   1   5         77.69         75.55         3.42 o                         
  10   1   5         77.51         76.37         4.05 o                         
 -10   2   5          1.87          1.79         3.93 o                         
  -9   2   5         39.54         39.15         5.97 o                         
  -8   2   5        346.70        317.19        14.13 o                         
  -7   2   5        464.28        457.11        11.51 o                         
  -6   2   5        390.57        406.49        21.48 o                         
  -5   2   5        113.00        105.49         5.52 o                         
  -4   2   5        363.85        341.97         6.70 o                         
  -3   2   5        687.67        692.49         9.51 o                         
  -2   2   5       2569.41       2552.57        34.10 o                         
  -1   2   5       1757.40       1749.62        23.56 o                         
   0   2   5       2046.22       2116.63        28.23 o                         
   1   2   5        616.18        611.96        17.16 o                         
   2   2   5       2282.09       2334.44        28.75 o                         
   3   2   5        221.26        211.56         4.65 o                         
   4   2   5        239.60        237.15         5.61 o                         
   5   2   5         80.33         86.71         3.94 o                         
   6   2   5        352.59        337.98         6.19 o                         
   7   2   5        215.42        214.70         4.98 o                         
   8   2   5        149.59        146.48         4.82 o                         
   9   2   5          4.01          3.71         2.46 o                         
  10   2   5         23.86         24.84         3.02 o                         
 -10   3   5          4.07         -1.94         3.78 o                         
  -9   3   5        313.82        302.95        14.42 o                         
  -8   3   5         60.08         51.32         6.30 o                         
  -7   3   5        525.37        472.41        13.09 o                         
  -6   3   5         85.73         91.02         6.85 o                         
  -5   3   5        686.44        686.31        16.44 o                         
  -4   3   5         45.74         40.14         3.01 o                         
  -3   3   5        511.36        538.03         9.01 o                         
  -2   3   5        751.60        768.34        11.18 o                         
  -1   3   5        618.86        551.29         9.75 o                         
   0   3   5        980.73        950.28        12.22 o                         
   1   3   5         42.05         35.17         3.53 o                         
   2   3   5        144.27        136.60         3.09 o                         
   3   3   5         23.19         27.79         2.17 o                         
   4   3   5        240.58        238.38         6.22 o                         
   5   3   5        594.39        590.30         9.44 o                         
   6   3   5        122.85        120.32         4.40 o                         
   7   3   5        559.40        556.71         7.71 o                         
   8   3   5         60.16         51.77         3.25 o                         
   9   3   5        187.71        194.61         6.16 o                         
  10   3   5          2.77          1.03         2.85 o                         
 -10   4   5         22.90         21.32         4.28 o                         
  -9   4   5        101.33        100.98         7.26 o                         
  -8   4   5         36.43         42.34         5.64 o                         
  -7   4   5        170.56        164.57         9.00 o                         
  -6   4   5        157.21        149.77         7.75 o                         
  -5   4   5        354.88        329.05        10.08 o                         
  -4   4   5         93.02         89.60         4.92 o                         
  -3   4   5        178.14        176.27         3.95 o                         
  -2   4   5        693.44        731.93        13.19 o                         
  -1   4   5       1017.96       1052.16        14.73 o                         
   0   4   5         79.34         76.67         2.57 o                         
   1   4   5        486.65        517.25         7.86 o                         
   2   4   5       2625.36       2831.67        34.93 o                         
   3   4   5        129.53        120.71         3.26 o                         
   4   4   5        514.20        492.12         8.56 o                         
   5   4   5        116.89        116.19         4.13 o                         
   6   4   5        315.49        308.80         5.86 o                         
   7   4   5        195.03        206.98         5.06 o                         
   8   4   5         49.06         44.55         2.93 o                         
   9   4   5         86.56         90.14         4.34 o                         
  10   4   5          1.16          0.44         3.10 o                         
 -10   5   5          5.36          5.63         4.04 o                         
  -9   5   5         21.57         26.55         6.04 o                         
  -8   5   5          1.83          9.55         4.99 o                         
  -7   5   5         99.53         95.14         7.97 o                         
  -6   5   5        196.48        199.27         8.14 o                         
  -5   5   5        255.10        254.77        11.90 o                         
  -4   5   5        679.82        658.17        15.88 o                         
  -3   5   5        788.87        777.50        10.29 o                         
  -2   5   5        456.33        452.63         6.55 o                         
  -1   5   5         20.88         16.64         2.29 o                         
   0   5   5        314.07        305.43         5.50 o                         
   1   5   5        241.55        220.95         4.55 o                         
   2   5   5         86.43         78.24         2.69 o                         
   3   5   5        421.97        426.40         9.20 o                         
   4   5   5        267.72        267.00         7.48 o                         
   5   5   5        430.66        444.52         7.95 o                         
   6   5   5         75.24         72.51         3.72 o                         
   7   5   5        159.57        170.05         4.60 o                         
   8   5   5         37.27         42.67         2.92 o                         
   9   5   5         24.49         19.99         4.41 o                         
  10   5   5          3.98          8.23         6.31 o                         
 -10   6   5         18.45         22.61         5.67 o                         
  -9   6   5         20.10         17.36         4.45 o                         
  -8   6   5          6.89          7.45         6.28 o                         
  -7   6   5        503.39        487.34        15.16 o                         
  -6   6   5       1669.95       1711.91        28.53 o                         
  -5   6   5        115.75        109.35         8.81 o                         
  -4   6   5        234.27        219.38         6.02 o                         
  -3   6   5        583.67        595.49         8.61 o                         
  -2   6   5        691.87        624.71         8.51 o                         
  -1   6   5         71.52         57.07         3.46 o                         
   0   6   5        326.88        319.21         5.94 o                         
   1   6   5         87.45         84.74         3.00 o                         
   2   6   5        972.51        936.34        11.77 o                         
   3   6   5        549.22        548.75         9.81 o                         
   4   6   5        573.35        578.61         9.79 o                         
   5   6   5         62.37         59.84         3.33 o                         
   6   6   5        296.81        289.69         5.71 o                         
   7   6   5        413.59        406.58         6.78 o                         
   8   6   5          1.44          3.40         2.64 o                         
   9   6   5         65.77         71.01         3.75 o                         
  10   6   5         10.27          8.47         3.84 o                         
 -10   7   5         80.67         76.59         8.65 o                         
  -9   7   5         19.68         17.45         5.67 o                         
  -8   7   5         46.97         49.33         5.74 o                         
  -7   7   5        132.77        141.67         8.49 o                         
  -6   7   5        709.00        705.10        16.54 o                         
  -5   7   5        128.72        130.61         8.04 o                         
  -4   7   5        531.81        494.14         9.25 o                         
  -3   7   5         57.56         53.40         2.84 o                         
  -2   7   5       1184.38       1155.78        14.48 o                         
  -1   7   5         63.06         71.75         2.86 o                         
   0   7   5       1040.73       1066.99        14.21 o                         
   1   7   5        548.23        561.15         8.31 o                         
   2   7   5        265.73        259.84         5.92 o                         
   3   7   5         10.03         11.89         2.11 o                         
   4   7   5        410.97        388.48         7.56 o                         
   5   7   5        296.08        296.85         6.37 o                         
   6   7   5        482.48        473.37         8.02 o                         
   7   7   5        216.79        218.97         5.19 o                         
   8   7   5         33.02         34.00         2.92 o                         
   9   7   5          7.60         12.16         2.74 o                         
 -10   8   5         10.01          0.47         5.45 o                         
  -9   8   5          0.37          7.46         6.05 o                         
  -8   8   5        129.75        117.53        16.11 o                         
  -7   8   5         51.44         53.40         6.78 o                         
  -6   8   5        319.46        328.35        11.57 o                         
  -5   8   5         20.01         22.74         4.80 o                         
  -4   8   5        162.98        169.35         9.66 o                         
  -3   8   5        142.43        141.74         5.55 o                         
  -2   8   5       1018.16       1015.08        14.17 o                         
  -1   8   5        666.54        678.89        10.89 o                         
   0   8   5         10.63         12.94         2.10 o                         
   1   8   5         42.46         48.15         4.25 o                         
   2   8   5        871.32        863.60        13.28 o                         
   3   8   5        322.76        318.19         6.07 o                         
   4   8   5        202.49        198.08         5.63 o                         
   5   8   5        123.15        128.71         4.92 o                         
   6   8   5        279.61        264.53         5.62 o                         
   7   8   5        142.71        147.98         5.83 o                         
   8   8   5         45.06         48.39         3.70 o                         
   9   8   5         18.01         20.46         2.91 o                         
  -9   9   5         62.49         62.94         6.20 o                         
  -8   9   5          9.88          7.12         5.43 o                         
  -7   9   5         10.43         21.91         7.04 o                         
  -6   9   5        254.96        244.66        11.49 o                         
  -5   9   5        638.93        616.53        15.17 o                         
  -4   9   5        534.51        472.93        14.76 o                         
  -3   9   5        147.28        153.25         5.76 o                         
  -2   9   5         39.57         32.40         2.83 o                         
  -1   9   5        196.14        187.70         4.43 o                         
   0   9   5        135.67        145.64         4.08 o                         
   1   9   5        102.92        103.22         3.45 o                         
   2   9   5         77.57         80.51         3.15 o                         
   3   9   5        333.52        342.91         6.62 o                         
   4   9   5        210.00        210.32         5.28 o                         
   5   9   5        650.58        661.06         9.36 o                         
   6   9   5        171.62        169.96         4.79 o                         
   7   9   5          8.77         10.90         3.08 o                         
   8   9   5         11.49          7.90         2.59 o                         
   9   9   5         73.86         73.67         4.52 o                         
  -9  10   5         89.10         97.60         7.10 o                         
  -8  10   5         37.72         40.15         8.46 o                         
  -7  10   5        198.96        211.17        10.04 o                         
  -6  10   5        289.97        282.41         9.52 o                         
  -5  10   5         25.97         22.69         5.22 o                         
  -4  10   5        363.92        344.39         8.86 o                         
  -3  10   5        128.71        119.84         8.19 o                         
  -2  10   5          3.73          3.04         3.20 o                         
  -1  10   5        271.86        280.17         6.18 o                         
   0  10   5        173.28        198.91         4.76 o                         
   1  10   5        652.12        656.18         8.84 o                         
   2  10   5         21.45         16.55         2.48 o                         
   3  10   5         65.76         69.98         3.42 o                         
   4  10   5        485.05        471.43         8.19 o                         
   5  10   5         45.15         45.38         3.58 o                         
   6  10   5        217.23        209.65         5.81 o                         
   7  10   5        115.48        111.85         8.77 o                         
   8  10   5          0.97         -1.31         2.77 o                         
   9  10   5         23.99         25.02         2.85 o                         
  -9  11   5         13.52          6.10         5.47 o                         
  -8  11   5         31.75         38.63         7.67 o                         
  -7  11   5         91.09        101.67         9.33 o                         
  -6  11   5        162.72        173.27         8.60 o                         
  -5  11   5        147.41        123.93        14.32 o                         
  -4  11   5        275.13        249.43         9.60 o                         
  -3  11   5         72.58         74.59         5.93 o                         
  -2  11   5        717.37        700.16        15.24 o                         
  -1  11   5         16.05         15.86         3.43 o                         
   0  11   5        461.81        457.45         8.51 o                         
   1  11   5        124.10        131.32         4.59 o                         
   2  11   5        312.00        313.87        12.35 o                         
   3  11   5        164.64        158.50         4.86 o                         
   4  11   5        214.74        198.47         5.26 o                         
   5  11   5        160.56        144.71         5.28 o                         
   6  11   5         87.06         91.67         5.50 o                         
   7  11   5        113.67        118.48         5.25 o                         
   8  11   5         96.18         94.32         5.21 o                         
  -8  12   5         61.52         64.35         6.74 o                         
  -7  12   5         18.98         22.78         4.67 o                         
  -6  12   5        219.44        218.10         9.75 o                         
  -5  12   5        245.71        227.52         9.23 o                         
  -4  12   5        106.60         91.06         8.75 o                         
  -3  12   5         27.86         24.98         5.50 o                         
  -2  12   5        468.48        476.23         9.73 o                         
  -1  12   5        105.37        112.31         7.62 o                         
   0  12   5         32.34         37.32         3.98 o                         
   1  12   5         42.63         48.38         3.61 o                         
   2  12   5        599.98        619.57         8.99 o                         
   3  12   5        178.51        188.82         5.47 o                         
   4  12   5        116.22        100.14         4.27 o                         
   5  12   5        223.70        215.08         5.97 o                         
   6  12   5         85.84         78.77         4.45 o                         
   7  12   5         16.45         14.70         2.59 o                         
   8  12   5         39.31         40.56         3.02 o                         
  -8  13   5          4.52         10.40         5.56 o                         
  -7  13   5         28.97         37.85         4.80 o                         
  -6  13   5        153.95        164.93         8.19 o                         
  -5  13   5        304.82        286.76        18.28 o                         
  -4  13   5         16.41         17.55         6.28 o                         
  -3  13   5        149.54        132.71         6.21 o                         
  -2  13   5         43.59         43.49         4.09 o                         
  -1  13   5        143.83        142.56         5.82 o                         
   0  13   5        134.12        128.97         5.80 o                         
   1  13   5         10.98         12.13         3.44 o                         
   2  13   5        159.84        154.66         5.84 o                         
   3  13   5        102.87        105.74         6.41 o                         
   4  13   5          1.48         -0.50         2.88 o                         
   5  13   5        168.76        148.28         5.45 o                         
   6  13   5        100.21        101.20         4.52 o                         
   7  13   5         67.27         69.28         3.57 o                         
   8  13   5         13.56         13.52         4.68 o                         
  -8  14   5          6.87         -2.13         5.79 o                         
  -7  14   5         38.02         48.89         6.25 o                         
  -6  14   5        112.35        105.03         6.60 o                         
  -5  14   5         28.75         26.53         5.35 o                         
  -4  14   5        207.05        201.23         6.95 o                         
  -3  14   5         34.84         31.48         4.22 o                         
  -2  14   5        452.85        442.36        13.97 o                         
  -1  14   5        202.12        205.98         6.82 o                         
   0  14   5         42.29         46.24         3.83 o                         
   1  14   5        133.51        139.69         6.07 o                         
   2  14   5        364.47        347.74         8.79 o                         
   3  14   5         65.32         57.08         3.98 o                         
   4  14   5        179.52        170.11         5.87 o                         
   5  14   5         26.53         29.51         3.41 o                         
   6  14   5        101.43        106.44         4.34 o                         
   7  14   5         34.33         36.47         2.72 o                         
  -7  15   5          7.47         13.11         8.29 o                         
  -6  15   5         28.15         27.87         4.29 o                         
  -5  15   5        119.03        133.80         8.19 o                         
  -4  15   5        135.09        127.22         6.27 o                         
  -3  15   5         61.50         59.23         4.66 o                         
  -2  15   5         49.00         46.12         4.83 o                         
  -1  15   5         59.76         62.99         4.26 o                         
   0  15   5         41.84         38.18         4.14 o                         
   1  15   5         12.81         12.74         3.33 o                         
   2  15   5        156.25        152.03         5.32 o                         
   3  15   5         89.30         93.24         4.46 o                         
   4  15   5        151.64        151.78         5.27 o                         
   5  15   5         97.09         89.40         4.22 o                         
   6  15   5         52.08         52.79         3.06 o                         
   7  15   5         13.29         15.57         2.37 o                         
  -6  16   5         32.61         28.12         8.71 o                         
  -5  16   5        167.26        159.97        12.06 o                         
  -4  16   5         20.60         17.71         4.71 o                         
  -3  16   5         26.65         25.58         4.17 o                         
  -2  16   5          3.58          1.93         3.83 o                         
  -1  16   5        125.05        140.90         5.76 o                         
   0  16   5        833.68        861.04        14.78 o                         
   1  16   5         98.08        103.93         5.32 o                         
   2  16   5         81.13         77.43         4.24 o                         
   3  16   5         10.36          9.45         3.15 o                         
   4  16   5         27.48         33.15         4.42 o                         
   5  16   5        109.81        109.85         4.26 o                         
   6  16   5         18.88         19.33         2.66 o                         
  -6  17   5         29.09         28.09         5.41 o                         
  -5  17   5         10.71          8.08         7.45 o                         
  -4  17   5         51.01         48.85         4.66 o                         
  -3  17   5         19.55         21.76         4.04 o                         
  -2  17   5         10.58         11.35         3.89 o                         
  -1  17   5         73.10         70.38         4.08 o                         
   0  17   5         99.63        100.60         4.85 o                         
   1  17   5         42.27         41.51         3.66 o                         
   2  17   5         61.98         52.69         3.72 o                         
   3  17   5          4.16          4.92         3.05 o                         
   4  17   5          3.07          3.80         2.57 o                         
   5  17   5          7.20          9.63         2.63 o                         
   6  17   5         13.93          9.54         2.52 o                         
  -5  18   5         36.13         39.07         5.09 o                         
  -4  18   5         93.21        106.93         8.46 o                         
  -3  18   5         16.90         16.29         3.48 o                         
  -2  18   5         85.79         84.50         7.61 o                         
  -1  18   5         54.76         59.60         3.50 o                         
   0  18   5         54.79         66.30         3.84 o                         
   1  18   5         96.08         98.11         4.11 o                         
   2  18   5         41.80         41.86         3.32 o                         
   3  18   5          9.19          9.29         3.38 o                         
   4  18   5         73.47         79.62         4.04 o                         
   5  18   5         29.20         36.92         3.22 o                         
  -4  19   5         29.17         23.03         4.33 o                         
  -3  19   5         16.71         12.87         3.58 o                         
  -2  19   5         36.77         36.30         3.99 o                         
  -1  19   5         36.11         45.31         3.04 o                         
   0  19   5         55.40         60.89         3.64 o                         
   1  19   5         55.31         51.73         3.28 o                         
   2  19   5         26.18         30.28         2.84 o                         
   3  19   5          0.71          1.34         2.78 o                         
   4  19   5          4.47          6.01         2.43 o                         
  -3  20   5          2.70          4.74         3.74 o                         
  -2  20   5         63.59         63.42         4.43 o                         
  -1  20   5          1.28         -3.16         4.02 o                         
   0  20   5          4.96          5.91         2.82 o                         
   1  20   5         17.27         16.54         2.79 o                         
   2  20   5         64.52         63.92         3.51 o                         
   3  20   5         24.24         24.75         2.65 o                         
  -2 -20   6         23.77         14.90         3.63 o                         
  -1 -20   6         88.05         92.09        11.29 o                         
   0 -20   6          2.04          6.38         9.12 o                         
   1 -20   6         48.15         31.01         5.15 o                         
   2 -20   6         14.96          9.44         3.92 o                         
  -4 -19   6         28.46         22.16         3.68 o                         
  -3 -19   6         22.22         26.10         5.99 o                         
  -2 -19   6         20.51         22.24         4.95 o                         
  -1 -19   6         15.61         18.08         4.60 o                         
   0 -19   6          0.63          5.15         4.21 o                         
   1 -19   6         15.80         18.03         4.26 o                         
   2 -19   6         23.84         16.37         5.62 o                         
   3 -19   6         20.54         18.91         6.15 o                         
  -5 -18   6          8.35          5.06         4.93 o                         
  -4 -18   6          1.67          1.00         4.27 o                         
  -3 -18   6         23.01         21.59         5.39 o                         
  -2 -18   6          6.57         11.34         4.85 o                         
  -1 -18   6          7.51         10.54         3.50 o                         
   0 -18   6         24.37         25.00         3.74 o                         
   1 -18   6         11.20         13.56         3.41 o                         
   2 -18   6          4.90          8.26         3.63 o                         
   3 -18   6          5.21          2.27         3.45 o                         
   4 -18   6          9.63         11.41         6.36 o                         
  -6 -17   6         16.12         12.95         5.63 o                         
  -5 -17   6         64.74         64.05         6.13 o                         
  -4 -17   6         15.53         19.02         5.41 o                         
  -3 -17   6         12.25         15.49         4.12 o                         
  -2 -17   6         47.75         39.28         3.89 o                         
  -1 -17   6         70.65         80.17         4.47 o                         
   0 -17   6         14.68         20.18         3.44 o                         
   1 -17   6        130.46        141.32         5.56 o                         
   2 -17   6         31.74         38.83         4.41 o                         
   3 -17   6         24.26         26.54         3.23 o                         
   4 -17   6         23.13         15.04         3.44 o                         
   5 -17   6         37.31         37.89         3.87 o                         
  -6 -16   6         17.77         17.68         4.52 o                         
  -5 -16   6         27.21         22.17         4.64 o                         
  -4 -16   6         63.16         64.87         5.43 o                         
  -3 -16   6         65.91         62.76         5.76 o                         
  -2 -16   6         51.48         45.21         3.87 o                         
  -1 -16   6         66.16         70.23         4.28 o                         
   0 -16   6          4.90          7.52         3.20 o                         
   1 -16   6          8.32         14.52         3.23 o                         
   2 -16   6         57.08         54.31         4.04 o                         
   3 -16   6         75.23         79.81         4.65 o                         
   4 -16   6         21.78         22.91         4.61 o                         
   5 -16   6         36.29         39.92         4.15 o                         
   6 -16   6         12.47         15.86         5.58 o                         
  -7 -15   6         16.87         20.19         5.93 o                         
  -6 -15   6         67.16         68.95         5.30 o                         
  -5 -15   6         13.53         15.15         4.18 o                         
  -4 -15   6         55.38         51.75         5.34 o                         
  -3 -15   6         52.13         52.36         5.84 o                         
  -2 -15   6         45.82         47.47         4.11 o                         
  -1 -15   6         91.11         90.12         5.09 o                         
   0 -15   6        330.25        307.95         6.99 o                         
   1 -15   6         95.71        104.39         5.97 o                         
   2 -15   6        123.09        129.17         4.87 o                         
   3 -15   6        122.08        122.16         4.69 o                         
   4 -15   6        138.88        136.80         5.93 o                         
   5 -15   6         44.47         52.34         4.65 o                         
   6 -15   6         67.17         72.13         6.63 o                         
   7 -15   6          5.18         11.83         4.74 o                         
  -7 -14   6         10.72         17.48         4.74 o                         
  -6 -14   6         68.36         63.46         5.41 o                         
  -5 -14   6          4.47          8.56         4.06 o                         
  -4 -14   6         62.59         68.56         5.12 o                         
  -3 -14   6        121.00        111.82         5.76 o                         
  -2 -14   6        140.80        130.30         5.52 o                         
  -1 -14   6         65.29         58.13         3.80 o                         
   0 -14   6        182.68        181.57         6.21 o                         
   1 -14   6         22.33         22.79         3.19 o                         
   2 -14   6         69.64         68.68         4.00 o                         
   3 -14   6         55.41         59.68         3.78 o                         
   4 -14   6         68.89         67.24         3.87 o                         
   5 -14   6          6.84         11.22         3.35 o                         
   6 -14   6         16.75         14.68         3.63 o                         
   7 -14   6         33.45         47.09         6.25 o                         
  -8 -13   6         50.98         50.16         6.32 o                         
  -7 -13   6          7.30         45.39        11.16 o                         
  -6 -13   6         79.09         78.71        14.21 o                         
  -5 -13   6         10.72          8.84         4.51 o                         
  -4 -13   6         74.55         71.99         5.48 o                         
  -3 -13   6         54.02         47.39         4.48 o                         
  -2 -13   6        364.35        359.40         9.21 o                         
  -1 -13   6        128.37        121.53         6.96 o                         
   0 -13   6         23.98         24.00         3.20 o                         
   1 -13   6         60.72         60.90         3.89 o                         
   2 -13   6        111.61        103.90         4.63 o                         
   3 -13   6         54.61         53.84         3.52 o                         
   4 -13   6        139.14        132.32         5.03 o                         
   5 -13   6         46.36         46.23         3.42 o                         
   6 -13   6         29.19         28.29         3.15 o                         
   7 -13   6          9.23          3.37         5.39 o                         
  -8 -12   6          5.75          8.70         4.84 o                         
  -7 -12   6         13.49         19.72         5.91 o                         
  -6 -12   6         93.93         99.83         6.04 o                         
  -5 -12   6          9.02          5.11         4.13 o                         
  -4 -12   6        207.52        195.72         6.73 o                         
  -3 -12   6        124.63        127.63         5.04 o                         
  -2 -12   6        102.33        100.96         4.41 o                         
  -1 -12   6         99.58        101.34         6.27 o                         
   0 -12   6         71.84         70.66         3.95 o                         
   1 -12   6        125.38        124.63         5.39 o                         
   2 -12   6         61.69         68.42         4.02 o                         
   3 -12   6         74.46         90.09         5.43 o                         
   4 -12   6         43.29         46.38         3.23 o                         
   5 -12   6         32.86         40.48         3.36 o                         
   6 -12   6         86.08         86.70         3.92 o                         
   7 -12   6         17.75         16.95         3.07 o                         
   8 -12   6         21.36         23.58         3.11 o                         
  -9 -11   6         56.47         54.96         6.30 o                         
  -8 -11   6         41.94         43.08         6.58 o                         
  -7 -11   6          1.21          9.81         7.68 o                         
  -6 -11   6         88.48         76.43         7.83 o                         
  -5 -11   6        172.14        166.79         7.49 o                         
  -4 -11   6        391.66        370.13         7.97 o                         
  -3 -11   6         15.04         18.16         3.03 o                         
  -2 -11   6        162.01        157.86         5.62 o                         
  -1 -11   6        141.04        143.36         4.85 o                         
   0 -11   6        491.66        512.93        11.78 o                         
   1 -11   6        162.12        140.21         6.20 o                         
   2 -11   6         68.99         72.37         4.10 o                         
   3 -11   6         10.14         13.50         3.27 o                         
   4 -11   6        280.79        277.39         5.77 o                         
   5 -11   6        170.60        168.67         5.00 o                         
   6 -11   6         82.94         88.63         4.46 o                         
   7 -11   6          0.56          4.47         2.64 o                         
   8 -11   6         36.41         45.29         4.46 o                         
  -9 -10   6         23.37         14.61         4.95 o                         
  -8 -10   6         19.79         18.61         6.45 o                         
  -7 -10   6         82.63         84.08        12.01 o                         
  -6 -10   6        147.33        144.71         9.93 o                         
  -5 -10   6        342.02        326.50         9.73 o                         
  -4 -10   6        140.48        136.07         5.35 o                         
  -3 -10   6         84.97         76.32         4.13 o                         
  -2 -10   6        114.53        113.12         5.30 o                         
  -1 -10   6        207.15        207.25         7.34 o                         
   0 -10   6         48.49         56.48         3.24 o                         
   1 -10   6          1.81          5.78         2.63 o                         
   2 -10   6        132.70        119.25         5.82 o                         
   3 -10   6        128.44        131.54         6.34 o                         
   4 -10   6        582.75        558.16         8.32 o                         
   5 -10   6        204.45        215.09         5.44 o                         
   6 -10   6         90.71         91.26         4.00 o                         
   7 -10   6         36.17         40.21         3.13 o                         
   8 -10   6         66.91         63.49         3.48 o                         
   9 -10   6          5.19          1.13         3.70 o                         
  -9  -9   6          7.69          5.64         5.34 o                         
  -8  -9   6         20.78         20.50         6.92 o                         
  -7  -9   6        101.17         96.82        12.55 o                         
  -6  -9   6         96.65         84.45         7.18 o                         
  -5  -9   6        423.94        437.84         9.63 o                         
  -4  -9   6        134.34        121.69         5.28 o                         
  -3  -9   6          3.15          3.20         2.74 o                         
  -2  -9   6        150.46        150.01         4.91 o                         
  -1  -9   6        551.63        538.05         9.94 o                         
   0  -9   6        493.88        454.36         9.58 o                         
   1  -9   6        764.37        719.59        12.31 o                         
   2  -9   6        169.84        159.55         5.69 o                         
   3  -9   6          8.40         11.68         4.30 o                         
   4  -9   6        145.16        146.16         6.21 o                         
   5  -9   6         79.80         80.85         5.41 o                         
   6  -9   6         31.35         30.98         2.98 o                         
   7  -9   6         25.14         31.95         2.98 o                         
   8  -9   6          3.08          3.57         2.57 o                         
   9  -9   6         15.95         17.40         2.90 o                         
  -9  -8   6        114.61        118.24         7.72 o                         
  -8  -8   6          7.96          9.08         5.52 o                         
  -7  -8   6         11.33         13.81        13.20 o                         
  -6  -8   6        251.05        249.34        13.09 o                         
  -5  -8   6        347.99        345.85         9.45 o                         
  -4  -8   6         17.27         12.87         3.46 o                         
  -3  -8   6        436.81        446.09         8.36 o                         
  -2  -8   6        134.90        146.61         5.02 o                         
  -1  -8   6        204.23        205.30         5.42 o                         
   0  -8   6        259.21        246.46         5.76 o                         
   1  -8   6        138.75        149.61         5.06 o                         
   2  -8   6        679.54        668.61        11.65 o                         
   3  -8   6        265.27        263.04         6.79 o                         
   4  -8   6        105.55        100.93         6.46 o                         
   5  -8   6        250.52        233.63         5.95 o                         
   6  -8   6        304.98        300.10         6.16 o                         
   7  -8   6         33.06         31.06         3.30 o                         
   8  -8   6         54.08         57.31         3.04 o                         
   9  -8   6         29.26         32.28         2.66 o                         
  -9  -7   6         13.63         12.60         4.57 o                         
  -8  -7   6          5.65          3.99         5.68 o                         
  -7  -7   6        195.48        181.47         8.55 o                         
  -6  -7   6        486.87        485.03        11.84 o                         
  -5  -7   6        106.92        116.77         5.24 o                         
  -4  -7   6        682.09        721.50        11.13 o                         
  -3  -7   6          4.84          7.13         2.33 o                         
  -2  -7   6        462.01        397.39         7.86 o                         
  -1  -7   6        332.36        341.06         6.82 o                         
   0  -7   6        777.44        782.32        12.78 o                         
   1  -7   6        455.90        442.93         9.27 o                         
   2  -7   6         81.19         62.01         4.62 o                         
   3  -7   6         47.37         45.63         4.75 o                         
   4  -7   6        181.67        185.90         6.21 o                         
   5  -7   6        153.68        157.57         5.22 o                         
   6  -7   6         58.15         65.15         3.43 o                         
   7  -7   6        159.30        156.11         4.95 o                         
   8  -7   6         13.25          9.66         2.91 o                         
   9  -7   6         22.49         22.87         2.60 o                         
 -10  -6   6         21.09         18.21         5.95 o                         
  -9  -6   6         26.08         20.26         4.86 o                         
  -8  -6   6         10.21         14.79         5.84 o                         
  -7  -6   6         48.33         47.01         5.36 o                         
  -6  -6   6        168.21        177.12        12.15 o                         
  -5  -6   6        393.87        383.93         8.04 o                         
  -4  -6   6        476.92        468.08         7.73 o                         
  -3  -6   6         20.01         19.35         2.49 o                         
  -2  -6   6        387.05        378.82         7.38 o                         
  -1  -6   6         54.57         51.60         3.00 o                         
   0  -6   6        252.11        275.29         7.39 o                         
   1  -6   6         79.09         83.00         3.53 o                         
   2  -6   6        587.82        585.79        13.79 o                         
   3  -6   6         24.81         23.17         4.58 o                         
   4  -6   6        289.87        297.10         9.08 o                         
   5  -6   6        327.70        305.64         7.35 o                         
   6  -6   6         21.03         21.70         3.08 o                         
   7  -6   6        163.53        171.70         6.32 o                         
   8  -6   6         14.32         16.64         2.74 o                         
   9  -6   6         13.97         11.16         2.49 o                         
 -10  -5   6          5.78         12.05         5.30 o                         
  -9  -5   6         32.29         28.38         5.46 o                         
  -8  -5   6        157.03        141.67         9.79 o                         
  -7  -5   6        153.26        159.66         8.60 o                         
  -6  -5   6         47.48         49.02         4.74 o                         
  -5  -5   6        665.24        671.74        11.86 o                         
  -4  -5   6        134.20        134.23         4.10 o                         
  -3  -5   6        503.00        496.70         9.08 o                         
  -2  -5   6       2782.13       3021.72        44.32 o                         
  -1  -5   6        395.36        384.42         9.15 o                         
   0  -5   6        820.45        882.66        19.96 o                         
   1  -5   6        504.91        479.33        11.77 o                         
   2  -5   6       1184.21       1197.45        24.71 o                         
   3  -5   6        655.08        696.79        19.27 o                         
   4  -5   6         53.45         80.45         8.10 o                         
   5  -5   6        692.15        665.40        14.24 o                         
   6  -5   6        262.89        273.18         7.58 o                         
   7  -5   6         73.02         76.28         4.03 o                         
   8  -5   6         60.12         63.81         3.35 o                         
   9  -5   6         12.38          9.21         2.27 o                         
  10  -5   6          0.57          0.17         2.61 o                         
 -10  -4   6         11.59         12.13         4.94 o                         
  -9  -4   6        192.34        188.44         9.73 o                         
  -8  -4   6         21.87         26.84         5.82 o                         
  -7  -4   6        272.16        260.17        10.87 o                         
  -6  -4   6        437.09        439.17        10.37 o                         
  -5  -4   6        358.49        375.90         8.53 o                         
  -4  -4   6        259.77        264.01         5.67 o                         
  -3  -4   6         62.77         51.41         2.59 o                         
  -2  -4   6        408.84        424.09         7.72 o                         
  -1  -4   6        313.42        334.53         9.79 o                         
   0  -4   6        613.83        605.63        16.25 o                         
   1  -4   6         70.43         79.55         4.44 o                         
   2  -4   6       1874.02       1989.68        47.61 o                         
   3  -4   6        126.33         90.95         6.05 o                         
   4  -4   6        573.75        572.63        16.17 o                         
   5  -4   6        292.27        275.05         7.95 o                         
   6  -4   6        531.33        547.15         9.90 o                         
   7  -4   6         11.64         12.06         3.22 o                         
   8  -4   6        235.30        239.81         5.26 o                         
   9  -4   6        146.73        159.60         4.55 o                         
  10  -4   6         26.96         32.57         3.98 o                         
 -10  -3   6         39.82         30.49         5.81 o                         
  -9  -3   6         48.24         48.32         7.70 o                         
  -8  -3   6         37.52         50.19         8.08 o                         
  -7  -3   6        285.91        297.08        17.06 o                         
  -6  -3   6        216.93        206.53         6.91 o                         
  -5  -3   6         65.66         58.73         3.87 o                         
  -4  -3   6       1159.35       1185.48        14.97 o                         
  -3  -3   6       2141.68       2467.89        30.90 o                         
  -2  -3   6         22.69         28.16         2.57 o                         
  -1  -3   6         87.64         92.01         6.17 o                         
   0  -3   6       2038.31       2123.65        40.48 o                         
   1  -3   6        304.11        293.06         7.67 o                         
   2  -3   6         90.68         86.75         5.65 o                         
   3  -3   6       2135.63       2411.92        57.28 o                         
   4  -3   6        252.23        281.93         8.81 o                         
   5  -3   6        103.49        109.14         5.24 o                         
   6  -3   6        214.38        205.35         7.25 o                         
   7  -3   6        229.46        219.01         6.09 o                         
   8  -3   6          1.33          2.20         2.60 o                         
   9  -3   6          3.79          5.27         2.29 o                         
  10  -3   6         21.52         20.60         2.81 o                         
 -10  -2   6         42.78         32.66         5.78 o                         
  -9  -2   6        157.22        154.98         9.86 o                         
  -8  -2   6         29.75         31.48         6.59 o                         
  -7  -2   6         74.00         74.10         6.69 o                         
  -6  -2   6        315.13        313.04         8.00 o                         
  -5  -2   6         40.81         40.29         3.13 o                         
  -4  -2   6        535.72        609.86         9.18 o                         
  -3  -2   6        324.55        355.94         5.89 o                         
  -2  -2   6       1130.53       1288.06        19.64 o                         
  -1  -2   6        383.72        395.76         8.73 o                         
   0  -2   6        707.33        733.05        18.81 o                         
   1  -2   6        211.89        217.63         6.67 o                         
   2  -2   6       1050.44       1190.31        39.38 o                         
   3  -2   6        559.75        590.58        11.42 o                         
   4  -2   6        554.14        589.23        13.60 o                         
   5  -2   6        181.16        169.36         5.35 o                         
   6  -2   6         98.10         97.77         4.24 o                         
   7  -2   6         19.12         22.17         3.32 o                         
   8  -2   6        135.11        145.91         4.96 o                         
   9  -2   6         43.09         47.27         2.77 o                         
  10  -2   6         95.24         84.17         7.26 o                         
 -10  -1   6         11.21         13.62         4.67 o                         
  -9  -1   6          0.16         -4.58         5.52 o                         
  -8  -1   6         40.64         32.54         7.17 o                         
  -7  -1   6         50.45         55.26         5.53 o                         
  -6  -1   6        376.70        390.85         9.68 o                         
  -5  -1   6        711.55        708.51        11.76 o                         
  -4  -1   6        557.96        588.02         9.62 o                         
  -3  -1   6       4648.34       5077.29        62.08 o                         
  -2  -1   6       2976.09       3122.75        45.57 o                         
  -1  -1   6       1169.03       1226.48        18.47 o                         
   0  -1   6        277.33        278.91         6.09 o                         
   1  -1   6        438.46        461.90         8.88 o                         
   2  -1   6       1029.19       1110.86        19.16 o                         
   3  -1   6       3612.98       3801.88        55.55 o                         
   4  -1   6        464.83        464.14        11.24 o                         
   5  -1   6        601.97        600.01        10.29 o                         
   6  -1   6        173.88        174.18         5.27 o                         
   7  -1   6        119.54        116.83         6.73 o                         
   8  -1   6        154.53        165.01         4.86 o                         
   9  -1   6         31.95         32.99         2.48 o                         
  10  -1   6          9.23          9.25         3.13 o                         
 -10   0   6         10.99         12.70         7.10 o                         
  -9   0   6        182.64        162.50        16.88 o                         
  -8   0   6         15.68         12.28         5.46 o                         
  -7   0   6          3.08         -2.92         4.32 o                         
  -6   0   6        182.86        168.83         6.91 o                         
  -5   0   6        593.33        608.77        12.46 o                         
  -4   0   6        916.21        986.30        14.59 o                         
  -3   0   6        110.47        146.80         3.57 o                         
  -2   0   6       1937.22       1873.66        41.47 o                         
  -1   0   6        701.91        728.22        10.33 o                         
   0   0   6       4477.44       4821.95        77.81 o                         
   1   0   6        415.31        461.17         8.86 o                         
   2   0   6        534.55        505.24        14.31 o                         
   3   0   6        665.30        694.39        20.13 o                         
   4   0   6        374.66        396.91        12.41 o                         
   5   0   6        662.41        702.38        11.52 o                         
   6   0   6        748.42        739.91        14.15 o                         
   7   0   6          6.21         12.94         2.94 o                         
   8   0   6         14.63         10.81         2.77 o                         
   9   0   6         82.18         73.73         2.96 o                         
  10   0   6          3.18          1.71         2.74 o                         
 -10   1   6         14.83          1.83         4.48 o                         
  -9   1   6          0.04          1.67         4.80 o                         
  -8   1   6         64.31         63.52         7.66 o                         
  -7   1   6         58.42         57.61         5.53 o                         
  -6   1   6        346.84        351.01         8.43 o                         
  -5   1   6        691.97        667.93        10.06 o                         
  -4   1   6        552.05        566.44        10.31 o                         
  -3   1   6       4528.97       4771.28        63.11 o                         
  -2   1   6       2831.54       2872.03        67.05 o                         
  -1   1   6       1285.37       1347.24        22.61 o                         
   0   1   6        266.79        273.90         5.26 o                         
   1   1   6        378.21        415.22         8.18 o                         
   2   1   6       1136.23       1234.28        21.07 o                         
   3   1   6       3685.13       3940.23        74.35 o                         
   4   1   6        448.16        453.22        11.14 o                         
   5   1   6        575.57        571.82         9.92 o                         
   6   1   6        196.34        190.65         4.84 o                         
   7   1   6        101.39         85.19         3.58 o                         
   8   1   6        132.19        135.19         4.32 o                         
   9   1   6         27.30         28.74         2.52 o                         
  10   1   6          6.49          9.51         2.70 o                         
 -10   2   6         46.44         32.69         4.92 o                         
  -9   2   6        142.03        137.38        12.94 o                         
  -8   2   6         27.34         28.21         6.40 o                         
  -7   2   6         82.10         83.51         8.39 o                         
  -6   2   6        329.73        310.03         8.61 o                         
  -5   2   6         36.91         36.26         3.31 o                         
  -4   2   6        482.41        523.56         9.06 o                         
  -3   2   6        416.89        438.50         7.37 o                         
  -2   2   6       1208.43       1308.14        22.34 o                         
  -1   2   6        455.39        472.44         8.07 o                         
   0   2   6        677.04        667.65        11.86 o                         
   1   2   6        213.48        215.26         4.83 o                         
   2   2   6        962.58       1150.29        17.42 o                         
   3   2   6        573.06        612.42        14.40 o                         
   4   2   6        621.52        680.94        11.74 o                         
   5   2   6        214.02        191.98         5.47 o                         
   6   2   6         87.80         87.19         4.06 o                         
   7   2   6         14.08         14.06         2.53 o                         
   8   2   6        139.23        144.54         4.35 o                         
   9   2   6         53.20         59.44         2.96 o                         
  10   2   6         99.09        100.17         4.25 o                         
 -10   3   6         37.21         32.57         7.27 o                         
  -9   3   6         48.66         43.88         5.27 o                         
  -8   3   6         37.10         39.35         7.65 o                         
  -7   3   6        306.00        312.45         9.73 o                         
  -6   3   6        234.06        227.27         7.45 o                         
  -5   3   6        106.43         95.10         5.06 o                         
  -4   3   6       1087.52       1045.74        14.97 o                         
  -3   3   6       2197.53       2389.57        32.39 o                         
  -2   3   6         22.25         22.67         1.79 o                         
  -1   3   6         54.07         54.26         2.58 o                         
   0   3   6       2031.06       2090.79        25.97 o                         
   1   3   6        364.27        369.16         6.13 o                         
   2   3   6        110.73        111.87         3.07 o                         
   3   3   6       2139.92       2476.47        36.75 o                         
   4   3   6        288.14        307.09         6.36 o                         
   5   3   6         69.94         62.28         5.41 o                         
   6   3   6        180.17        182.74         4.82 o                         
   7   3   6        211.18        200.21         4.91 o                         
   8   3   6          2.17          5.54         2.55 o                         
   9   3   6          4.22          4.39         3.02 o                         
  10   3   6         23.97         19.69         3.13 o                         
 -10   4   6         10.41         13.89         3.94 o                         
  -9   4   6        188.01        170.14         8.04 o                         
  -8   4   6         24.44         20.57         5.54 o                         
  -7   4   6        238.97        246.98         9.41 o                         
  -6   4   6        393.27        373.53         9.16 o                         
  -5   4   6        365.38        363.88         9.44 o                         
  -4   4   6        251.10        245.12         5.39 o                         
  -3   4   6        100.64         81.56         3.29 o                         
  -2   4   6        379.20        389.42         6.86 o                         
  -1   4   6        360.21        383.51         6.62 o                         
   0   4   6        618.77        588.30         9.03 o                         
   1   4   6         52.91         65.33         3.01 o                         
   2   4   6       1938.95       2169.23        29.24 o                         
   3   4   6         96.55         79.34         3.11 o                         
   4   4   6        533.25        513.91         8.98 o                         
   5   4   6        299.23        277.90         7.02 o                         
   6   4   6        528.39        535.90         8.21 o                         
   7   4   6         19.23         19.18         2.62 o                         
   8   4   6        221.56        215.30         5.00 o                         
   9   4   6        144.51        166.03         4.51 o                         
  10   4   6         22.95         23.68         2.82 o                         
 -10   5   6          4.44          3.94         5.44 o                         
  -9   5   6         26.23         23.64         4.67 o                         
  -8   5   6        178.48        180.23        11.29 o                         
  -7   5   6        162.03        174.76         8.95 o                         
  -6   5   6         31.15         36.55         4.15 o                         
  -5   5   6        659.97        626.12        13.22 o                         
  -4   5   6        161.50        151.68         4.51 o                         
  -3   5   6        504.44        494.29         7.47 o                         
  -2   5   6       2797.13       2934.02        34.14 o                         
  -1   5   6        370.85        354.80         5.61 o                         
   0   5   6        809.75        861.43        10.87 o                         
   1   5   6        528.55        529.73         7.28 o                         
   2   5   6       1185.12       1204.26        15.65 o                         
   3   5   6        681.68        715.03        11.09 o                         
   4   5   6         72.61         83.89         3.78 o                         
   5   5   6        710.11        705.35        10.02 o                         
   6   5   6        290.30        308.17         8.45 o                         
   7   5   6         70.61         81.84         4.29 o                         
   8   5   6         50.22         49.00         3.00 o                         
   9   5   6         19.35         18.14         2.92 o                         
  10   5   6          2.04          8.64         8.87 o                         
 -10   6   6         17.32         17.12         6.83 o                         
  -9   6   6         26.29         25.62         4.79 o                         
  -8   6   6          8.86          2.67         4.67 o                         
  -7   6   6         48.94         49.32         5.76 o                         
  -6   6   6        165.60        173.05         9.98 o                         
  -5   6   6        398.13        356.89         9.64 o                         
  -4   6   6        421.19        377.53         7.70 o                         
  -3   6   6         16.89         19.46         2.33 o                         
  -2   6   6        424.96        411.03         6.49 o                         
  -1   6   6         68.13         56.40         2.96 o                         
   0   6   6        236.62        259.75         4.80 o                         
   1   6   6        112.27        123.91         3.52 o                         
   2   6   6        553.23        544.04         8.23 o                         
   3   6   6         22.90         16.90         2.24 o                         
   4   6   6        317.05        314.04         6.67 o                         
   5   6   6        319.03        292.87         5.82 o                         
   6   6   6         27.16         28.35         3.22 o                         
   7   6   6        178.45        190.83         6.32 o                         
   8   6   6         16.69         19.70         2.61 o                         
   9   6   6         14.15         18.47         3.42 o                         
 -10   7   6         15.70          8.59         6.07 o                         
  -9   7   6         14.63         13.99         4.96 o                         
  -8   7   6          0.75         -2.60         5.02 o                         
  -7   7   6        187.35        189.43         9.54 o                         
  -6   7   6        494.47        488.32        10.92 o                         
  -5   7   6        126.51        126.76         6.62 o                         
  -4   7   6        763.18        748.75        12.40 o                         
  -3   7   6          9.99         10.57         2.17 o                         
  -2   7   6        500.61        435.25        10.80 o                         
  -1   7   6        284.75        299.25         5.43 o                         
   0   7   6        786.20        839.80        11.76 o                         
   1   7   6        485.50        494.94         8.45 o                         
   2   7   6         95.31         74.99         2.94 o                         
   3   7   6         57.81         60.00         3.40 o                         
   4   7   6        140.44        139.58         4.83 o                         
   5   7   6        140.33        139.38         4.37 o                         
   6   7   6         45.82         39.26         2.82 o                         
   7   7   6        156.80        147.64         4.89 o                         
   8   7   6         10.27          5.02         3.54 o                         
   9   7   6         22.34         29.52         3.05 o                         
  -9   8   6        111.05        100.62         7.87 o                         
  -8   8   6         10.46         15.59         5.92 o                         
  -7   8   6          5.63         10.55         6.76 o                         
  -6   8   6        263.80        261.91         9.63 o                         
  -5   8   6        320.86        305.72        10.23 o                         
  -4   8   6         11.42          6.91         3.46 o                         
  -3   8   6        396.65        383.45         7.23 o                         
  -2   8   6        130.71        133.35         3.75 o                         
  -1   8   6        220.43        226.72         4.74 o                         
   0   8   6        257.13        256.94         5.37 o                         
   1   8   6        124.80        145.85         5.78 o                         
   2   8   6        669.45        669.69         8.65 o                         
   3   8   6        304.54        301.41         6.02 o                         
   4   8   6         86.92         85.52         3.75 o                         
   5   8   6        281.14        259.81         5.62 o                         
   6   8   6        273.80        271.57         5.63 o                         
   7   8   6         34.89         38.94         2.86 o                         
   8   8   6         54.24         50.26         3.18 o                         
   9   8   6         35.01         39.35         3.24 o                         
  -9   9   6          6.70          5.01         4.90 o                         
  -8   9   6         19.31         16.82         6.33 o                         
  -7   9   6         80.25         76.30         8.19 o                         
  -6   9   6         91.70         85.91         8.23 o                         
  -5   9   6        421.21        433.77        11.51 o                         
  -4   9   6        135.45        137.43         5.35 o                         
  -3   9   6          5.08          8.64         3.25 o                         
  -2   9   6        146.98        146.49         4.43 o                         
  -1   9   6        543.41        556.30         8.21 o                         
   0   9   6        497.78        486.90         7.93 o                         
   1   9   6        710.55        691.35         9.05 o                         
   2   9   6        182.98        178.40         4.74 o                         
   3   9   6          6.52          5.78         2.37 o                         
   4   9   6        149.36        145.97         4.42 o                         
   5   9   6         66.02         64.31         5.69 o                         
   6   9   6         23.39         27.67         2.80 o                         
   7   9   6         35.18         38.98         3.34 o                         
   8   9   6          2.16          4.39         2.53 o                         
   9   9   6         16.07         16.56         2.72 o                         
  -9  10   6         28.31         31.54         5.87 o                         
  -8  10   6         21.62         20.99         5.50 o                         
  -7  10   6         85.46         78.06         8.11 o                         
  -6  10   6        162.24        166.77         9.77 o                         
  -5  10   6        340.87        315.93         9.90 o                         
  -4  10   6        135.82        122.86         5.60 o                         
  -3  10   6         85.41         79.81         4.65 o                         
  -2  10   6        139.82        139.82         5.24 o                         
  -1  10   6        245.88        253.76         6.61 o                         
   0  10   6         52.52         65.91         3.10 o                         
   1  10   6          2.86          1.18         2.29 o                         
   2  10   6        113.36        111.60         4.35 o                         
   3  10   6        137.34        136.85         4.19 o                         
   4  10   6        569.38        544.73         9.19 o                         
   5  10   6        208.64        197.16         5.94 o                         
   6  10   6         91.08         87.44         5.00 o                         
   7  10   6         41.94         47.31         3.93 o                         
   8  10   6         61.32         57.47         3.26 o                         
   9  10   6          5.74          7.89         2.57 o                         
  -9  11   6         55.71         60.84         7.47 o                         
  -8  11   6         48.48         61.40         8.19 o                         
  -7  11   6          2.62          4.00         4.94 o                         
  -6  11   6         97.60         96.75         6.73 o                         
  -5  11   6        146.81        132.11         7.96 o                         
  -4  11   6        430.82        389.14         9.61 o                         
  -3  11   6         10.47          7.36         4.06 o                         
  -2  11   6        182.54        174.26         6.76 o                         
  -1  11   6        164.68        154.33         5.06 o                         
   0  11   6        490.28        550.74         8.64 o                         
   1  11   6        135.01        120.11         4.48 o                         
   2  11   6         48.61         48.31         3.93 o                         
   3  11   6         12.04         10.14         2.73 o                         
   4  11   6        250.84        234.23         5.53 o                         
   5  11   6        191.82        180.20         5.56 o                         
   6  11   6         79.80         75.72         4.09 o                         
   7  11   6          2.01          4.41         2.76 o                         
   8  11   6         32.78         37.16         3.21 o                         
  -8  12   6          5.01          2.96         4.83 o                         
  -7  12   6         14.73         21.58         4.62 o                         
  -6  12   6        101.36        111.27         6.71 o                         
  -5  12   6          5.96          7.50         5.33 o                         
  -4  12   6        203.31        196.33         8.00 o                         
  -3  12   6        134.40        130.87         6.11 o                         
  -2  12   6         87.48         91.05         4.93 o                         
  -1  12   6        110.00        104.33         4.87 o                         
   0  12   6         62.72         66.18         3.76 o                         
   1  12   6         99.92         89.52         4.05 o                         
   2  12   6         75.07         84.54         3.97 o                         
   3  12   6         69.01         80.34         3.63 o                         
   4  12   6         45.66         44.26         3.06 o                         
   5  12   6         35.74         37.84         3.93 o                         
   6  12   6         82.75         81.65         4.29 o                         
   7  12   6         18.63         17.17         2.57 o                         
   8  12   6         21.89         16.62         2.44 o                         
  -8  13   6         55.81         64.10         8.98 o                         
  -7  13   6          6.87         12.59         8.39 o                         
  -6  13   6         80.35         84.05         6.58 o                         
  -5  13   6          9.86          6.56         4.21 o                         
  -4  13   6         72.22         78.57         5.07 o                         
  -3  13   6         42.23         38.88         4.72 o                         
  -2  13   6        341.00        340.75         8.08 o                         
  -1  13   6        132.67        123.29         6.76 o                         
   0  13   6         23.29         23.66         3.47 o                         
   1  13   6         58.27         57.56         4.48 o                         
   2  13   6        120.24        118.87         5.15 o                         
   3  13   6         60.39         61.21         3.74 o                         
   4  13   6        130.30        118.85         4.94 o                         
   5  13   6         45.16         40.11         3.18 o                         
   6  13   6         30.30         35.05         3.86 o                         
   7  13   6          5.73          2.90         2.44 o                         
   8  13   6          7.68         10.07         5.30 o                         
  -7  14   6          9.59          7.83         4.07 o                         
  -6  14   6         63.11         50.63         4.79 o                         
  -5  14   6          2.86         -3.31         5.41 o                         
  -4  14   6         70.86         65.43         4.77 o                         
  -3  14   6        118.72        127.87         5.93 o                         
  -2  14   6        141.27        140.19         6.34 o                         
  -1  14   6         82.02         80.65         5.17 o                         
   0  14   6        175.16        180.57         6.28 o                         
   1  14   6         13.92         10.66         3.70 o                         
   2  14   6         70.02         75.86         5.48 o                         
   3  14   6         59.05         54.27         4.14 o                         
   4  14   6         65.89         64.33         3.79 o                         
   5  14   6         13.05         11.01         3.10 o                         
   6  14   6         17.43         16.90         2.54 o                         
   7  14   6         34.74         43.12         3.13 o                         
  -7  15   6         22.09         36.94         5.20 o                         
  -6  15   6         69.43         71.34         5.46 o                         
  -5  15   6          7.05          6.07         4.66 o                         
  -4  15   6         49.19         48.45         5.12 o                         
  -3  15   6         48.31         49.12         4.17 o                         
  -2  15   6         44.31         54.55         4.34 o                         
  -1  15   6         97.78         93.35         5.32 o                         
   0  15   6        330.61        320.57         7.25 o                         
   1  15   6         92.95         95.70         4.44 o                         
   2  15   6        136.99        143.84         6.33 o                         
   3  15   6        117.88        109.09         5.00 o                         
   4  15   6        147.62        155.31         5.00 o                         
   5  15   6         49.62         59.75         3.29 o                         
   6  15   6         61.79         60.86         4.52 o                         
   7  15   6          2.61          3.81         3.30 o                         
  -6  16   6         20.21         18.98         4.52 o                         
  -5  16   6         28.07         30.58         7.18 o                         
  -4  16   6         70.45         74.13         6.78 o                         
  -3  16   6         80.79         83.58         5.15 o                         
  -2  16   6         48.03         43.77         4.45 o                         
  -1  16   6         60.94         65.03         4.78 o                         
   0  16   6          5.74          8.28         3.20 o                         
   1  16   6         11.81         15.18         3.52 o                         
   2  16   6         62.90         59.89         3.95 o                         
   3  16   6         66.55         66.91         3.94 o                         
   4  16   6         14.21         11.75         2.79 o                         
   5  16   6         35.14         36.08         2.74 o                         
   6  16   6         14.11         16.88         2.68 o                         
  -6  17   6         14.93         17.64         5.13 o                         
  -5  17   6         68.99         69.34        11.41 o                         
  -4  17   6         20.55         19.68         5.20 o                         
  -3  17   6          9.40         15.45         3.42 o                         
  -2  17   6         42.78         42.88         4.33 o                         
  -1  17   6         74.59         78.69         5.04 o                         
   0  17   6         14.77         16.16         3.70 o                         
   1  17   6        115.42        128.01         5.89 o                         
   2  17   6         30.38         26.81         4.58 o                         
   3  17   6         28.99         32.93         3.08 o                         
   4  17   6         17.16         19.85         2.81 o                         
   5  17   6         34.71         30.11         2.95 o                         
  -5  18   6         11.27         10.72         4.55 o                         
  -4  18   6          4.04          6.97         4.75 o                         
  -3  18   6         20.27         20.98         3.58 o                         
  -2  18   6          8.67          4.76         3.03 o                         
  -1  18   6          7.08          4.96         3.07 o                         
   0  18   6         24.36         26.60         3.11 o                         
   1  18   6         10.59         11.14         2.74 o                         
   2  18   6          8.65          9.38         2.90 o                         
   3  18   6          6.73          4.77         2.64 o                         
   4  18   6         12.40         14.56         3.31 o                         
  -4  19   6         30.18         30.26         4.52 o                         
  -3  19   6         23.82         29.39         5.11 o                         
  -2  19   6         30.54         35.76         3.48 o                         
  -1  19   6         14.14         19.65         5.25 o                         
   0  19   6          0.70          5.00         2.98 o                         
   1  19   6         17.93         19.09         2.92 o                         
   2  19   6         19.66         22.86         2.94 o                         
   3  19   6         15.57         19.71         2.81 o                         
  -2  20   6         22.96         23.97         4.74 o                         
  -1  20   6         91.73         94.38        10.77 o                         
   0  20   6          2.57          1.98         2.87 o                         
   1  20   6         41.54         50.08         4.77 o                         
   2  20   6         16.65         11.72         3.72 o                         
  -1 -20   7         44.62         34.35         8.37 o                         
   0 -20   7        101.41         83.27         5.86 o                         
   1 -20   7         24.50         12.21         3.70 o                         
  -3 -19   7         26.24         29.22         6.23 o                         
  -2 -19   7         32.97         39.78         4.16 o                         
  -1 -19   7         52.06         46.51         5.69 o                         
   0 -19   7         14.09         20.76        15.09 o                         
   1 -19   7         43.96         41.03         4.84 o                         
   2 -19   7         34.49         29.29         5.79 o                         
   3 -19   7         90.81         63.72         8.09 o                         
  -4 -18   7         24.13         27.51         4.43 o                         
  -3 -18   7         19.11         19.17         9.06 o                         
  -2 -18   7         18.50         25.30         4.11 o                         
  -1 -18   7          5.34          9.74         3.37 o                         
   0 -18   7         20.95         29.99         3.96 o                         
   1 -18   7         39.98         45.88         4.28 o                         
   2 -18   7         40.96         46.98         4.33 o                         
   3 -18   7         54.30         54.23         4.40 o                         
   4 -18   7         11.12         13.28         6.27 o                         
  -5 -17   7         15.77         14.92         4.41 o                         
  -4 -17   7          5.46          8.25         4.72 o                         
  -3 -17   7         37.70         34.44         4.02 o                         
  -2 -17   7          6.97          0.66         3.12 o                         
  -1 -17   7         38.11         41.73         3.51 o                         
   0 -17   7         46.27         51.58         4.01 o                         
   1 -17   7         17.69         20.33         3.48 o                         
   2 -17   7          0.21          3.32         3.31 o                         
   3 -17   7         58.78         54.82         4.28 o                         
   4 -17   7         21.66         19.87         7.18 o                         
   5 -17   7          5.50         -4.50         9.29 o                         
  -6 -16   7         16.70         18.61         5.09 o                         
  -5 -16   7         69.79         66.73         6.49 o                         
  -4 -16   7         71.32         72.53         5.87 o                         
  -3 -16   7         25.97         30.37         4.09 o                         
  -2 -16   7          9.73          6.98         3.33 o                         
  -1 -16   7        144.24        144.16         5.12 o                         
   0 -16   7        197.25        190.49         5.69 o                         
   1 -16   7        180.01        174.88         5.69 o                         
   2 -16   7         53.96         42.82         3.85 o                         
   3 -16   7         29.98         34.06         4.60 o                         
   4 -16   7         53.09         50.83         7.30 o                         
   5 -16   7         19.36         23.93         3.72 o                         
   6 -16   7         37.91         30.59         5.18 o                         
  -7 -15   7         33.44         32.32         5.91 o                         
  -6 -15   7         52.52         53.28         5.02 o                         
  -5 -15   7          3.92          2.46         3.37 o                         
  -4 -15   7          7.50          6.05         3.83 o                         
  -3 -15   7        165.24        152.51         8.14 o                         
  -2 -15   7         10.61          9.86         3.32 o                         
  -1 -15   7         76.17         69.85         3.91 o                         
   0 -15   7         85.47         83.78         4.21 o                         
   1 -15   7         48.24         54.26         4.40 o                         
   2 -15   7         17.98         18.62         2.97 o                         
   3 -15   7        196.39        205.00         5.46 o                         
   4 -15   7         51.07         58.11         3.79 o                         
   5 -15   7          6.36         10.53         3.53 o                         
   6 -15   7         36.93         38.18         4.21 o                         
  -7 -14   7          6.14          6.17         4.93 o                         
  -6 -14   7         18.43         16.12         4.30 o                         
  -5 -14   7        109.63        116.23         6.98 o                         
  -4 -14   7         11.86          9.87         3.85 o                         
  -3 -14   7         93.79         82.43         6.25 o                         
  -2 -14   7         41.94         39.91         3.58 o                         
  -1 -14   7        463.66        449.14         8.45 o                         
   0 -14   7         25.13         26.59         3.27 o                         
   1 -14   7        252.25        256.10         8.79 o                         
   2 -14   7         14.92         19.63         3.48 o                         
   3 -14   7         95.78         95.33         4.52 o                         
   4 -14   7         24.27         27.30         3.26 o                         
   5 -14   7         54.31         49.41         3.48 o                         
   6 -14   7         91.88        100.65         6.03 o                         
   7 -14   7         13.26         13.61         4.94 o                         
  -8 -13   7         19.52         17.77         4.69 o                         
  -7 -13   7          9.06          7.67         8.68 o                         
  -6 -13   7         47.90         54.17         5.43 o                         
  -5 -13   7          5.97         11.58         4.34 o                         
  -4 -13   7         56.36         58.09         4.28 o                         
  -3 -13   7          2.12         -2.22         3.37 o                         
  -2 -13   7         34.16         28.57         3.29 o                         
  -1 -13   7         26.56         30.20         3.24 o                         
   0 -13   7        109.55        105.22         5.71 o                         
   1 -13   7         98.31         99.60         4.29 o                         
   2 -13   7         66.33         61.82         3.68 o                         
   3 -13   7         55.20         51.38         3.46 o                         
   4 -13   7          1.43          1.61         2.94 o                         
   5 -13   7         15.48          9.18         2.90 o                         
   6 -13   7         70.95         74.59         3.78 o                         
   7 -13   7         31.23         40.24         3.94 o                         
  -8 -12   7          3.04          3.44         4.30 o                         
  -7 -12   7         15.64         17.36         5.67 o                         
  -6 -12   7         63.32         49.70         7.69 o                         
  -5 -12   7         58.08         61.01         4.89 o                         
  -4 -12   7        140.40        143.68         5.76 o                         
  -3 -12   7        141.09        132.19         6.00 o                         
  -2 -12   7         93.75         96.50         4.36 o                         
  -1 -12   7         56.56         56.49         4.70 o                         
   0 -12   7        148.12        146.74         4.96 o                         
   1 -12   7         50.89         45.25         3.33 o                         
   2 -12   7         99.17        103.26         4.46 o                         
   3 -12   7        183.68        178.20         5.72 o                         
   4 -12   7        120.36        131.79         4.61 o                         
   5 -12   7         25.23         25.30         2.94 o                         
   6 -12   7         21.79         20.87         3.28 o                         
   7 -12   7         11.27          8.54         3.80 o                         
   8 -12   7          2.14          0.29         3.36 o                         
  -8 -11   7          8.67          9.57         5.24 o                         
  -7 -11   7        123.10        122.64         9.72 o                         
  -6 -11   7         75.80         68.80         5.50 o                         
  -5 -11   7          8.93         16.06         4.12 o                         
  -4 -11   7         68.70         71.73         4.20 o                         
  -3 -11   7        362.51        341.25         7.21 o                         
  -2 -11   7          8.72          8.31         3.70 o                         
  -1 -11   7         83.14         87.71         4.43 o                         
   0 -11   7         92.14         96.49         5.28 o                         
   1 -11   7        470.81        448.93         8.43 o                         
   2 -11   7         64.13         61.56         3.72 o                         
   3 -11   7        293.08        276.68         6.27 o                         
   4 -11   7          0.22          4.05         3.03 o                         
   5 -11   7          4.06          6.94         2.77 o                         
   6 -11   7         59.90         64.73         4.93 o                         
   7 -11   7        144.15        149.59         4.70 o                         
   8 -11   7         41.77         52.98         3.74 o                         
  -9 -10   7         15.11         17.62         4.67 o                         
  -8 -10   7         61.64         75.60         9.47 o                         
  -7 -10   7          9.45         15.80         6.39 o                         
  -6 -10   7        126.19        121.96         7.75 o                         
  -5 -10   7        324.55        313.26         7.86 o                         
  -4 -10   7        315.41        319.18         7.85 o                         
  -3 -10   7          3.01          6.05         3.04 o                         
  -2 -10   7         73.65         77.61         6.18 o                         
  -1 -10   7        312.80        304.44         8.71 o                         
   0 -10   7        326.87        320.36         7.62 o                         
   1 -10   7        287.52        275.24         7.20 o                         
   2 -10   7        125.89        132.42         4.67 o                         
   3 -10   7         11.02         12.06         2.87 o                         
   4 -10   7        270.22        271.94         6.64 o                         
   5 -10   7        234.25        230.55         5.49 o                         
   6 -10   7        162.67        160.48         4.69 o                         
   7 -10   7         16.68         24.10         3.05 o                         
   8 -10   7          5.70          6.45         3.52 o                         
  -9  -9   7         31.96         47.61         7.56 o                         
  -8  -9   7         64.99         63.22         8.98 o                         
  -7  -9   7        137.99        140.08        13.06 o                         
  -6  -9   7         21.44         30.39         4.60 o                         
  -5  -9   7        166.00        175.12         8.82 o                         
  -4  -9   7        210.92        213.88         6.32 o                         
  -3  -9   7         63.58         59.34         3.61 o                         
  -2  -9   7        282.37        291.47         6.64 o                         
  -1  -9   7        139.79        139.60         4.78 o                         
   0  -9   7         91.15         89.72         4.15 o                         
   1  -9   7         48.75         45.50         3.27 o                         
   2  -9   7        277.09        295.12         7.80 o                         
   3  -9   7         11.71         17.54         3.22 o                         
   4  -9   7        263.08        265.82         6.04 o                         
   5  -9   7         69.44         70.64         3.94 o                         
   6  -9   7         50.95         47.83         3.07 o                         
   7  -9   7         82.71         84.22         4.15 o                         
   8  -9   7        151.87        160.00         4.17 o                         
   9  -9   7         24.88         26.38         9.00 o                         
  -9  -8   7         25.10         29.62         5.07 o                         
  -8  -8   7         15.92         24.49         5.24 o                         
  -7  -8   7        131.81        124.92         7.17 o                         
  -6  -8   7        151.62        155.17         9.08 o                         
  -5  -8   7         50.19         48.16         3.96 o                         
  -4  -8   7        138.37        129.26         4.37 o                         
  -3  -8   7        319.96        315.78         6.96 o                         
  -2  -8   7        191.18        196.18         5.39 o                         
  -1  -8   7        558.90        567.75        10.31 o                         
   0  -8   7        235.67        237.95         5.84 o                         
   1  -8   7         74.76         69.89         4.47 o                         
   2  -8   7         33.24         33.72         3.68 o                         
   3  -8   7         82.11         97.73         5.82 o                         
   4  -8   7        438.66        447.24         7.86 o                         
   5  -8   7          7.99         11.81         3.13 o                         
   6  -8   7        132.79        122.99         4.43 o                         
   7  -8   7         48.71         48.85         3.07 o                         
   8  -8   7         21.34         26.21         2.63 o                         
   9  -8   7          2.70          1.68         2.25 o                         
  -9  -7   7         10.39          8.36         4.51 o                         
  -8  -7   7         15.41         15.95         5.39 o                         
  -7  -7   7         21.55         24.18         4.69 o                         
  -6  -7   7         62.53         65.83         5.00 o                         
  -5  -7   7        206.61        203.16         6.28 o                         
  -4  -7   7         47.05         47.50         3.07 o                         
  -3  -7   7        105.27        100.74         5.73 o                         
  -2  -7   7        351.92        327.16         7.86 o                         
  -1  -7   7        149.94        149.12         4.65 o                         
   0  -7   7         53.90         60.21         6.34 o                         
   1  -7   7         79.31         65.46         4.09 o                         
   2  -7   7        392.36        379.81         9.96 o                         
   3  -7   7         30.47         33.97         3.75 o                         
   4  -7   7        135.20        140.74         6.82 o                         
   5  -7   7        350.00        359.39         7.23 o                         
   6  -7   7         55.34         57.39         3.25 o                         
   7  -7   7         38.54         40.72         2.97 o                         
   8  -7   7         41.40         44.94         2.86 o                         
   9  -7   7          9.10         13.86         2.36 o                         
  -9  -6   7          8.19          3.30         4.57 o                         
  -8  -6   7         59.54         52.86         6.61 o                         
  -7  -6   7        119.71        125.49         7.73 o                         
  -6  -6   7         30.19         29.76         4.85 o                         
  -5  -6   7        689.04        713.17        10.55 o                         
  -4  -6   7        166.56        151.50         5.01 o                         
  -3  -6   7        660.19        651.84        10.57 o                         
  -2  -6   7       1262.54       1362.02        21.15 o                         
  -1  -6   7        455.68        477.38         8.72 o                         
   0  -6   7        962.84       1003.83        20.77 o                         
   1  -6   7        268.58        267.91        13.93 o                         
   2  -6   7       1034.78       1105.00        23.88 o                         
   3  -6   7        359.53        320.05        16.19 o                         
   4  -6   7        340.11        311.60        15.96 o                         
   5  -6   7        802.38        804.07        12.44 o                         
   6  -6   7         69.92         69.21         4.16 o                         
   7  -6   7         57.75         61.66         3.33 o                         
   8  -6   7         63.44         63.11         3.73 o                         
   9  -6   7         13.84         14.28         2.32 o                         
 -10  -5   7         53.43         36.36         5.52 o                         
  -9  -5   7         58.43         63.68         6.60 o                         
  -8  -5   7         15.46         14.74         5.87 o                         
  -7  -5   7        280.31        279.08        10.07 o                         
  -6  -5   7        522.54        560.40        12.15 o                         
  -5  -5   7         92.10         94.73         4.48 o                         
  -4  -5   7        490.11        528.84         8.44 o                         
  -3  -5   7         35.25         35.58         3.20 o                         
  -2  -5   7        311.73        344.50         6.94 o                         
  -1  -5   7         62.76         64.81         3.91 o                         
   0  -5   7        852.86        831.55        17.23 o                         
   1  -5   7        418.86        407.48        20.14 o                         
   2  -5   7        251.57        239.26        11.24 o                         
   3  -5   7         69.90         67.15         4.20 o
[truncated: 383,455 more chars]
